# Supplementary material for: Comparative metagenomics reveals taxonomically idiosyncratic yet functionally congruent communities in periodontitis
Source: Sci Rep. 2016 Dec 19;6:38993. doi: 10.1038/srep38993 (PMC5172196; doi:10.1038/srep38993)
Supplement: Supplementary Dataset 1 [file srep38993-s1.xls]

## Sheet: Sheet1
Supplementary Table 1: Demographic and clinical characteristics of the sample population
	Periodontitis		Health
Age(years)	58 ± 2		56 ± 3
% Male	72		71
% Caucasian	87		89
	Deep sites	Shallow sites	Health
PD(mm)	6.0 ± 1.5	2.4 ± 0.9	3.2 ± 1.7
CAL (mm)	6.7 ± 2.9	1.1 ± 0.9	0.8 ± 0.7
% BOP (number of sites)	100	8 ± 3	10 ± 4
