# Supplementary material for: Comparative metagenomics reveals taxonomically idiosyncratic yet functionally congruent communities in periodontitis
Source: Sci Rep. 2016 Dec 19;6:38993. doi: 10.1038/srep38993 (PMC5172196; doi:10.1038/srep38993)
Supplement: Supplementary Dataset 2 [file srep38993-s2.xls]

## Sheet: Sheet1
Supplementary Table 2: Functions encoded in the health-compatible microbiome. Functional endowments of the core shallow-healthy sites based on the KEGG classification system are shown in columns A to F. The data in these columns is presented as Figure 1B. Functional attrubutes of the core healthy microbiome based on the SEED subsystem classifier are shown in Columns G to M. The functions are sort…
level 1	level 2	level 3	KO	Gene	Overall abundance		Primrose and Twyman groups	Level 1	Level 2	Level 3	Level 4	Relative abundance ± SD
Cellular Processes	Cell growth and death	04110 Cell cycle [PATH:ko04110]	K03350	APC3, CDC27; anaphase-promoting complex subunit 3	0.162115		Central functions	Amino Acids and Derivatives	-	Amino Acids and Derivatives	Creatinase (EC 3.5.3.3)	0.000011 ± 0.0000004
Cellular Processes	Cell growth and death	04112 Cell cycle - Caulobacter [PATH:ko04112]	K03544	clpX, CLPX; ATP-dependent Clp protease ATP-binding subunit ClpX	0.0433441		Central functions	Amino Acids and Derivatives	-	Amino Acids and Derivatives	Creatinine amidohydrolase (EC 3.5.2.10)	0.000227 ± 0.0000014
Cellular Processes	Cell growth and death	04112 Cell cycle - Caulobacter [PATH:ko04112]	K01338	lon; ATP-dependent Lon protease [EC:3.4.21.53]	0.0446401		Central functions	Amino Acids and Derivatives	-	Amino Acids and Derivatives	Cytosine permease	0.000114 ± 0.0000019
Cellular Processes	Cell growth and death	04112 Cell cycle - Caulobacter [PATH:ko04112]	K02563	murG; UDP-N-acetylglucosamine--N-acetylmuramyl-(pentapeptide) pyrophosphoryl-undecaprenol N-acetylglucosamine transferase [EC:2.4.1.227]	0.0278342		Central functions	Amino Acids and Derivatives	-	Amino Acids and Derivatives	N-methylhydantoinase (ATP-hydrolyzing) (EC 3.5.2.14)	0.000075 ± 0.0000009
Cellular Processes	Cell growth and death	04112 Cell cycle - Caulobacter [PATH:ko04112]	K02313	dnaA; chromosomal replication initiator protein	0.0527476		Central functions	Amino Acids and Derivatives	-	Amino Acids and Derivatives	N-methylhydantoinase A (EC 3.5.2.14)	0.000106 ± 0.0000011
Cellular Processes	Cell growth and death	04112 Cell cycle - Caulobacter [PATH:ko04112]	K03589	ftsQ; cell division protein FtsQ	0.0107558		Central functions	Amino Acids and Derivatives	Alanine, serine, and glycine	Amino Acids and Derivatives	2-amino-3-ketobutyrate coenzyme A ligase (EC 2.3.1.29)	0.000107 ± 0.0000015
Cellular Processes	Cell growth and death	04112 Cell cycle - Caulobacter [PATH:ko04112]	K02314	dnaB; replicative DNA helicase [EC:3.6.4.12]	0.0572331		Central functions	Amino Acids and Derivatives	Alanine, serine, and glycine	Amino Acids and Derivatives	2-amino-3-ketobutyrate coenzyme A ligase (EC 2.3.1.29)	0.000028 ± 0.0000012
Cellular Processes	Cell growth and death	04112 Cell cycle - Caulobacter [PATH:ko04112]	K11749	rseP; regulator of sigma E protease [EC:3.4.24.-]	0.0136927		Central functions	Amino Acids and Derivatives	Alanine, serine, and glycine	Amino Acids and Derivatives	Alanine racemase (EC 5.1.1.1)	0.000065 ± 0.0000012
Cellular Processes	Cell growth and death	04112 Cell cycle - Caulobacter [PATH:ko04112]	K03590	ftsA; cell division protein FtsA	0.0192264		Central functions	Amino Acids and Derivatives	Alanine, serine, and glycine	Amino Acids and Derivatives	Alanine racemase, biosynthetic (EC 5.1.1.1)	0.000107 ± 0.0000015
Cellular Processes	Cell growth and death	04112 Cell cycle - Caulobacter [PATH:ko04112]	K03531	ftsZ; cell division protein FtsZ	0.0529892		Central functions	Amino Acids and Derivatives	Alanine, serine, and glycine	Amino Acids and Derivatives	Alanine racemase, catabolic (EC 5.1.1.1)	0.000177 ± 0.0000024
Cellular Processes	Cell growth and death	04112 Cell cycle - Caulobacter [PATH:ko04112]	K03588	ftsW, spoVE; cell division protein FtsW	0.0255656		Central functions	Amino Acids and Derivatives	Alanine, serine, and glycine	Amino Acids and Derivatives	Aminomethyltransferase (glycine cleavage system T protein) (EC 2.1.2.10)	0.000022 ± 0.0000005
Cellular Processes	Cell growth and death	04112 Cell cycle - Caulobacter [PATH:ko04112]	K01358	clpP, CLPP; ATP-dependent Clp protease, protease subunit [EC:3.4.21.92]	0.0511188		Central functions	Amino Acids and Derivatives	Alanine, serine, and glycine	Amino Acids and Derivatives	Chaperone protein HscA	0.000013 ± 0.0000005
Cellular Processes	Cell growth and death	04113 Meiosis - yeast [PATH:ko04113]	K01768	E4.6.1.1; adenylate cyclase [EC:4.6.1.1]	0.00641466		Central functions	Amino Acids and Derivatives	Alanine, serine, and glycine	Amino Acids and Derivatives	Cystathionine beta-synthase (EC 4.2.1.22)	0.000113 ± 0.0000018
Cellular Processes	Cell growth and death	04113 Meiosis - yeast [PATH:ko04113]	K08139	HXT; MFS transporter, SP family, sugar:H+ symporter	0.00173189		Central functions	Amino Acids and Derivatives	Alanine, serine, and glycine	Amino Acids and Derivatives	Cystathionine gamma-lyase (EC 4.4.1.1)	0.000021 ± 0.0000005
Cellular Processes	Cell motility	02030 Bacterial chemotaxis [PATH:ko02030]	K10540	mglB; methyl-galactoside transport system substrate-binding protein	0.00611146		Central functions	Amino Acids and Derivatives	Alanine, serine, and glycine	Amino Acids and Derivatives	Cysteine desulfurase (EC 2.8.1.7)	0.000009 ± 0.0000004
Cellular Processes	Cell motility	02030 Bacterial chemotaxis [PATH:ko02030]	K10108	malE; maltose/maltodextrin transport system substrate-binding protein	0.0124753		Central functions	Amino Acids and Derivatives	Alanine, serine, and glycine	Amino Acids and Derivatives	Cysteine desulfurase (EC 2.8.1.7), NifS subfamily	0.000022 ± 0.0000005
Cellular Processes	Cell motility	02030 Bacterial chemotaxis [PATH:ko02030]	K10439	rbsB; ribose transport system substrate-binding protein	0.0107485		Central functions	Amino Acids and Derivatives	Alanine, serine, and glycine	Amino Acids and Derivatives	Cysteine desulfurase (EC 2.8.1.7), SufS subfamily	0.000046 ± 0.0000013
Cellular Processes	Cell motility	02040 Flagellar assembly [PATH:ko02040]	K02412	fliI; flagellum-specific ATP synthase [EC:3.6.3.14]	0.005538		Central functions	Amino Acids and Derivatives	Alanine, serine, and glycine	Amino Acids and Derivatives	Glycerate kinase (EC 2.7.1.31)	0.000177 ± 0.0000011
Cellular Processes	Cell motility	02040 Flagellar assembly [PATH:ko02040]	K02392	flgG; flagellar basal-body rod protein FlgG	0.00557649		Central functions	Amino Acids and Derivatives	Alanine, serine, and glycine	Amino Acids and Derivatives	Glycine dehydrogenase [decarboxylating] (glycine cleavage system P protein) (EC 1.4.4.2)	0.000046 ± 0.0000007
Cellular Processes	Cell motility	02040 Flagellar assembly [PATH:ko02040]	K02400	flhA; flagellar biosynthesis protein FlhA	0.008803		Central functions	Amino Acids and Derivatives	Alanine, serine, and glycine	Amino Acids and Derivatives	Glycine dehydrogenase [decarboxylating] (glycine cleavage system P1 protein) (EC 1.4.4.2)	0.000016 ± 0.0000007
Cellular Processes	Transport and catabolism	04142 Lysosome [PATH:ko04142]	K12373	HEXA_B; hexosaminidase [EC:3.2.1.52]	0.0390692		Central functions	Amino Acids and Derivatives	Alanine, serine, and glycine	Amino Acids and Derivatives	Glycine dehydrogenase [decarboxylating] (glycine cleavage system P2 protein) (EC 1.4.4.2)	0.000096 ± 0.0000015
Cellular Processes	Transport and catabolism	04142 Lysosome [PATH:ko04142]	K01186	NEU1; sialidase-1 [EC:3.2.1.18]	0.0112768		Central functions	Amino Acids and Derivatives	Alanine, serine, and glycine	Amino Acids and Derivatives	Glycine dehydrogenase [decarboxylating] (glycine cleavage system P2 protein) (EC 1.4.4.2)	0.000042 ± 0.0000014
Cellular Processes	Transport and catabolism	04146 Peroxisome [PATH:ko04146]	K03426	E3.6.1.22, NUDT12, nudC; NAD+ diphosphatase [EC:3.6.1.22]	0.00718366		Central functions	Amino Acids and Derivatives	Alanine, serine, and glycine	Amino Acids and Derivatives	HTH-type transcriptional regulator IlvY	0.000042 ± 0.0000014
Cellular Processes	Transport and catabolism	04146 Peroxisome [PATH:ko04146]	K01897	ACSL, fadD; long-chain acyl-CoA synthetase [EC:6.2.1.3]	0.0716134		Central functions	Amino Acids and Derivatives	Alanine, serine, and glycine	Amino Acids and Derivatives	Iron binding protein IscA for iron-sulfur cluster assembly	0.000039 ± 0.0000005
Cellular Processes	Transport and catabolism	04146 Peroxisome [PATH:ko04146]	K00031	IDH1, IDH2, icd; isocitrate dehydrogenase [EC:1.1.1.42]	0.0310558		Central functions	Amino Acids and Derivatives	Alanine, serine, and glycine	Amino Acids and Derivatives	Iron-sulfur cluster regulator IscR	0.000068 ± 0.0000009
Cellular Processes	Transport and catabolism	04146 Peroxisome [PATH:ko04146]	K04564	SOD2; superoxide dismutase, Fe-Mn family [EC:1.15.1.1]	0.0229397		Central functions	Amino Acids and Derivatives	Alanine, serine, and glycine	Amino Acids and Derivatives	L-serine dehydratase (EC 4.3.1.17)	0.000084 ± 0.000001
Cellular Processes	Transport and catabolism	04146 Peroxisome [PATH:ko04146]	K00869	E2.7.1.36, MVK, mvaK1; mevalonate kinase [EC:2.7.1.36]	0.00809738		Central functions	Amino Acids and Derivatives	Alanine, serine, and glycine	Amino Acids and Derivatives	L-serine dehydratase 1 (EC 4.3.1.17)	0.000012 ± 0.0000006
Cellular Processes	Transport and catabolism	04146 Peroxisome [PATH:ko04146]	K03781	katE, CAT, catB, srpA; catalase [EC:1.11.1.6]	0.0164267		Central functions	Amino Acids and Derivatives	Alanine, serine, and glycine	Amino Acids and Derivatives	L-serine dehydratase, alpha subunit (EC 4.3.1.17)	0.000139 ± 0.0000014
Environmental Information Processing	Membrane transport	02010 ABC transporters [PATH:ko02010]	K02036	pstB; phosphate transport system ATP-binding protein [EC:3.6.3.27]	0.018986		Central functions	Amino Acids and Derivatives	Alanine, serine, and glycine	Amino Acids and Derivatives	L-serine dehydratase, beta subunit (EC 4.3.1.17)	0.000044 ± 0.0000011
Environmental Information Processing	Membrane Transport	02010 ABC transporters [PATH:ko02010]	K02033	ABC.PE.S; peptide/nickel transport system substrate-binding protein	0.0622331		Central functions	Amino Acids and Derivatives	Alanine, serine, and glycine	Amino Acids and Derivatives	Low-specificity L-threonine aldolase (EC 4.1.2.5)	0.000177 ± 0.0000024
Environmental Information Processing	Membrane transport	02010 ABC transporters [PATH:ko02010]	K10041	ABC.GLN1.A; putative glutamine transport system ATP-binding protein [EC:3.6.3.-]	0.0108634		Central functions	Amino Acids and Derivatives	Alanine, serine, and glycine	Amino Acids and Derivatives	Monoamine oxidase (1.4.3.4)	0.000113 ± 0.0000018
Environmental Information Processing	Membrane Transport	02010 ABC transporters [PATH:ko02010]	K02035	dppF; dipeptide transport system ATP-binding protein	0.106		Central functions	Amino Acids and Derivatives	Alanine, serine, and glycine	Amino Acids and Derivatives	Phosphoserine aminotransferase (EC 2.6.1.52)	0.000116 ± 0.0000026
Environmental Information Processing	Membrane transport	02010 ABC transporters [PATH:ko02010]	K02038	pstA; phosphate transport system permease protein	0.00755575		Central functions	Amino Acids and Derivatives	Alanine, serine, and glycine	Amino Acids and Derivatives	Phosphoserine phosphatase (EC 3.1.3.3)	0.000046 ± 0.0000007
Environmental Information Processing	Membrane transport	02010 ABC transporters [PATH:ko02010]	K01996	livF; branched-chain amino acid transport system ATP-binding protein	0.0115359		Central functions	Amino Acids and Derivatives	Alanine, serine, and glycine	Amino Acids and Derivatives	Phosphoserine phosphatase (EC 3.1.3.3)	0.000019 ± 0.0000009
Environmental Information Processing	Membrane transport	02010 ABC transporters [PATH:ko02010]	K02018	modB; molybdate transport system permease protein	0.0127851		Central functions	Amino Acids and Derivatives	Alanine, serine, and glycine	Amino Acids and Derivatives	Probable valine-pyruvate aminotransferase (EC 2.6.1.66)	0.000015 ± 0.0000007
Environmental Information Processing	Membrane transport	02010 ABC transporters [PATH:ko02010]	K11710	troB, mntB, znuC; manganese/zinc/iron transport system ATP- binding protein	0.00594352		Central functions	Amino Acids and Derivatives	Alanine, serine, and glycine	Amino Acids and Derivatives	Serine hydroxymethyltransferase (EC 2.1.2.1)	0.000084 ± 0.000001
Environmental Information Processing	Membrane Transport	02010 ABC transporters [PATH:ko02010]	K02034	ABC.PE.P; peptide/nickel transport system permease protein	0.0603536		Central functions	Amino Acids and Derivatives	Alanine, serine, and glycine	Amino Acids and Derivatives	Serine hydroxymethyltransferase (EC 2.1.2.1)	0.000023 ± 0.0000005
Environmental Information Processing	Membrane transport	02010 ABC transporters [PATH:ko02010]	K01999	livK; branched-chain amino acid transport system substrate-binding protein	0.0173155		Central functions	Amino Acids and Derivatives	Alanine, serine, and glycine	Amino Acids and Derivatives	Serine hydroxymethyltransferase (EC 2.1.2.1)	0.000022 ± 0.0000008
Environmental Information Processing	Membrane transport	02010 ABC transporters [PATH:ko02010]	K02064	thiB, tbpA; thiamine transport system substrate-binding protein	0.00687003		Central functions	Amino Acids and Derivatives	Alanine, serine, and glycine	Amino Acids and Derivatives	Serine transporter	0.000177 ± 0.0000024
Environmental Information Processing	Membrane transport	02010 ABC transporters [PATH:ko02010]	K10440	rbsC; ribose transport system permease protein	0.0108481		Central functions	Amino Acids and Derivatives	Alanine, serine, and glycine	Amino Acids and Derivatives	Threonine dehydratase, catabolic (EC 4.3.1.19)	0.000068 ± 0.0000009
Environmental Information Processing	Membrane transport	02010 ABC transporters [PATH:ko02010]	K11085	msbA; ATP-binding cassette, subfamily B, bacterial MsbA [EC:3.6.3.-]	0.0305307		Central functions	Amino Acids and Derivatives	Alanine, serine, and glycine	Amino Acids and Derivatives	Valine--pyruvate aminotransferase (EC 2.6.1.66)	0.000012 ± 0.0000006
Environmental Information Processing	Membrane transport	02010 ABC transporters [PATH:ko02010]	K11004	hlyB, cyaB; ATP-binding cassette, subfamily B, bacterial HlyB/CyaB	0.00584891		Central functions	Amino Acids and Derivatives	Arginine; urea cycle, polyamines	Amino Acids and Derivatives	2-amino-4-ketopentanoate thiolase, beta subunit	0.000118 ± 0.000002
Environmental Information Processing	Membrane transport	02010 ABC transporters [PATH:ko02010]	K09810	ABC.LPT.A, lolD; lipoprotein-releasing system ATP-binding protein [EC:3.6.3.-]	0.0173568		Central functions	Amino Acids and Derivatives	Arginine; urea cycle, polyamines	Amino Acids and Derivatives	4-aminobutyraldehyde dehydrogenase (EC 1.2.1.19)	0.000023 ± 0.0000006
Environmental Information Processing	Membrane transport	02010 ABC transporters [PATH:ko02010]	K02047	cysW; sulfate transport system permease protein	0.00205725		Central functions	Amino Acids and Derivatives	Arginine; urea cycle, polyamines	Amino Acids and Derivatives	Acetylglutamate kinase (EC 2.7.2.8)	0.000057 ± 0.0000008
Environmental Information Processing	Membrane transport	02010 ABC transporters [PATH:ko02010]	K02071	ABC.MET.A, metN; D-methionine transport system ATP-binding protein	0.0282857		Central functions	Amino Acids and Derivatives	Arginine; urea cycle, polyamines	Amino Acids and Derivatives	Acetylornithine aminotransferase (EC 2.6.1.11)	0.000034 ± 0.0000013
Environmental Information Processing	Membrane transport	02010 ABC transporters [PATH:ko02010]	K10007	gluD; glutamate transport system permease protein	0.00428762		Central functions	Amino Acids and Derivatives	Arginine; urea cycle, polyamines	Amino Acids and Derivatives	Acetylornithine deacetylase (EC 3.5.1.16)	0.00013 ± 0.0000019
Environmental Information Processing	Membrane transport	02010 ABC transporters [PATH:ko02010]	K10541	mglC; methyl-galactoside transport system permease protein	0.00612759		Central functions	Amino Acids and Derivatives	Arginine; urea cycle, polyamines	Amino Acids and Derivatives	Agmatinase (EC 3.5.3.11)	0.000057 ± 0.0000008
Environmental Information Processing	Membrane transport	02010 ABC transporters [PATH:ko02010]	K07091	lptF; lipopolysaccharide export system permease protein	0.00362936		Central functions	Amino Acids and Derivatives	Arginine; urea cycle, polyamines	Amino Acids and Derivatives	Agmatine deiminase (EC 3.5.3.12)	0.000021 ± 0.0000005
Environmental Information Processing	Membrane transport	02010 ABC transporters [PATH:ko02010]	K02044	phnD; phosphonate transport system substrate-binding protein	0.00281322		Central functions	Amino Acids and Derivatives	Arginine; urea cycle, polyamines	Amino Acids and Derivatives	Allophanate hydrolase 2 subunit 1 (EC 3.5.1.54)	0.00003 ± 0.0000009
Environmental Information Processing	Membrane transport	02010 ABC transporters [PATH:ko02010]	K10441	rbsA; ribose transport system ATP-binding protein [EC:3.6.3.17]	0.0161835		Central functions	Amino Acids and Derivatives	Arginine; urea cycle, polyamines	Amino Acids and Derivatives	Arginase (EC 3.5.3.1)	0.000045 ± 0.0000012
Environmental Information Processing	Membrane transport	02010 ABC transporters [PATH:ko02010]	K09817	znuC; zinc transport system ATP-binding protein [EC:3.6.3.-]	0.0138383		Central functions	Amino Acids and Derivatives	Arginine; urea cycle, polyamines	Amino Acids and Derivatives	Arginine ABC transporter, ATP-binding protein ArtP	0.00001 ± 0.0000004
Environmental Information Processing	Membrane transport	02010 ABC transporters [PATH:ko02010]	K02037	pstC; phosphate transport system permease protein	0.0102202		Central functions	Amino Acids and Derivatives	Arginine; urea cycle, polyamines	Amino Acids and Derivatives	Arginine ABC transporter, periplasmic arginine-binding protein ArtJ	0.000037 ± 0.0000011
Environmental Information Processing	Membrane transport	02010 ABC transporters [PATH:ko02010]	K02008	cbiQ; cobalt/nickel transport system permease protein	0.0256566		Central functions	Amino Acids and Derivatives	Arginine; urea cycle, polyamines	Amino Acids and Derivatives	Arginine ABC transporter, permease protein ArtQ	0.000035 ± 0.0000007
Environmental Information Processing	Membrane Transport	02010 ABC transporters [PATH:ko02010]	K02049	ABC.SN.P, ssuC, tauC; sulfonate/nitrate/taurine transport system permease protein	0.0152778		Central functions	Amino Acids and Derivatives	Arginine; urea cycle, polyamines	Amino Acids and Derivatives	Arginine decarboxylase (EC 4.1.1.19)	0.000111 ± 0.0000014
Environmental Information Processing	Membrane Transport	02010 ABC transporters [PATH:ko02010]	K02032	ABC.PE.A; peptide/nickel transport system ATP-binding protein	0.0566039		Central functions	Amino Acids and Derivatives	Arginine; urea cycle, polyamines	Amino Acids and Derivatives	Arginine decarboxylase (EC 4.1.1.19)	0.000006 ± 0.0000003
Environmental Information Processing	Membrane transport	02010 ABC transporters [PATH:ko02010]	K10118	msmF; multiple sugar transport system permease protein	0.00326012		Central functions	Amino Acids and Derivatives	Arginine; urea cycle, polyamines	Amino Acids and Derivatives	Arginine deiminase (EC 3.5.3.6)	0.000037 ± 0.0000011
Environmental Information Processing	Membrane transport	02010 ABC transporters [PATH:ko02010]	K09972	aapP, bztD; general L-amino acid transport system ATP-binding protein [EC:3.6.3.-]	0.00279368		Central functions	Amino Acids and Derivatives	Arginine; urea cycle, polyamines	Amino Acids and Derivatives	Arginine pathway regulatory protein ArgR, repressor of arg regulon	0.00004 ± 0.0000008
Environmental Information Processing	Membrane transport	02010 ABC transporters [PATH:ko02010]	K10040	ABC.GLN1.P; putative glutamine transport system permease protein	0.00986484		Central functions	Amino Acids and Derivatives	Arginine; urea cycle, polyamines	Amino Acids and Derivatives	Arginine pathway regulatory protein ArgR, repressor of arg regulon	0.000019 ± 0.0000009
Environmental Information Processing	Membrane transport	02010 ABC transporters [PATH:ko02010]	K09691	ABC-2.LPSE.A; lipopolysaccharide transport system ATP-binding protein	0.0149311		Central functions	Amino Acids and Derivatives	Arginine; urea cycle, polyamines	Amino Acids and Derivatives	Arginine utilization protein RocB	0.000026 ± 0.0000005
Environmental Information Processing	Membrane transport	02010 ABC transporters [PATH:ko02010]	K11069	potD; spermidine/putrescine transport system substrate-binding protein	0.00967188		Central functions	Amino Acids and Derivatives	Arginine; urea cycle, polyamines	Amino Acids and Derivatives	Arginine utilization regulatory protein RocR	0.000062 ± 0.0000009
Environmental Information Processing	Membrane transport	02010 ABC transporters [PATH:ko02010]	K10109	malF; maltose/maltodextrin transport system permease protein	0.0202737		Central functions	Amino Acids and Derivatives	Arginine; urea cycle, polyamines	Amino Acids and Derivatives	Arginine/ornithine ABC transporter, ATP-binding protein AotP	0.000117 ± 0.000002
Environmental Information Processing	Membrane transport	02010 ABC transporters [PATH:ko02010]	K10005	gluB; glutamate transport system substrate-binding protein	0.00482742		Central functions	Amino Acids and Derivatives	Arginine; urea cycle, polyamines	Amino Acids and Derivatives	Arginine/ornithine ABC transporter, permease protein AotM	0.000047 ± 0.000001
Environmental Information Processing	Membrane transport	02010 ABC transporters [PATH:ko02010]	K10039	ABC.GLN1.S; putative glutamine transport system substrate-binding protein	0.010661		Central functions	Amino Acids and Derivatives	Arginine; urea cycle, polyamines	Amino Acids and Derivatives	Arginine/ornithine ABC transporter, permease protein AotQ	0.000045 ± 0.0000008
Environmental Information Processing	Membrane transport	02010 ABC transporters [PATH:ko02010]	K06861	lptB; lipopolysaccharide export system ATP-binding protein [EC:3.6.3.-]	0.0125478		Central functions	Amino Acids and Derivatives	Arginine; urea cycle, polyamines	Amino Acids and Derivatives	Arginine/ornithine antiporter ArcD	0.000097 ± 0.0000015
Environmental Information Processing	Membrane transport	02010 ABC transporters [PATH:ko02010]	K02011	afuB, fbpB; iron(III) transport system permease protein	0.0278089		Central functions	Amino Acids and Derivatives	Arginine; urea cycle, polyamines	Amino Acids and Derivatives	Arginine/ornithine antiporter ArcD	0.000019 ± 0.0000006
Environmental Information Processing	Membrane transport	02010 ABC transporters [PATH:ko02010]	K09815	znuA; zinc transport system substrate-binding protein	0.0192953		Central functions	Amino Acids and Derivatives	Arginine; urea cycle, polyamines	Amino Acids and Derivatives	Argininosuccinate synthase (EC 6.3.4.5)	0.000086 ± 0.0000016
Environmental Information Processing	Membrane transport	02010 ABC transporters [PATH:ko02010]	K01995	livG; branched-chain amino acid transport system ATP-binding protein	0.0148919		Central functions	Amino Acids and Derivatives	Arginine; urea cycle, polyamines	Amino Acids and Derivatives	Asparagine synthetase [glutamine-hydrolyzing] (EC 6.3.5.4)	0.000057 ± 0.0000008
Environmental Information Processing	Membrane Transport	02010 ABC transporters [PATH:ko02010]	K02031	ABC.PE.P1; peptide/nickel transport system permease protein	0.0602717		Central functions	Amino Acids and Derivatives	Arginine; urea cycle, polyamines	Amino Acids and Derivatives	Biosynthetic arginine decarboxylase (EC 4.1.1.19)	0.000013 ± 0.0000005
Environmental Information Processing	Membrane transport	02010 ABC transporters [PATH:ko02010]	K10119	msmG; multiple sugar transport system permease protein	0.00542726		Central functions	Amino Acids and Derivatives	Arginine; urea cycle, polyamines	Amino Acids and Derivatives	Carbamate kinase (EC 2.7.2.2)	0.000021 ± 0.0000005
Environmental Information Processing	Membrane transport	02010 ABC transporters [PATH:ko02010]	K02020	modA; molybdate transport system substrate-binding protein	0.00917009		Central functions	Amino Acids and Derivatives	Arginine; urea cycle, polyamines	Amino Acids and Derivatives	Carbamate kinase (EC 2.7.2.2)	0.000009 ± 0.0000004
Environmental Information Processing	Membrane transport	02010 ABC transporters [PATH:ko02010]	K02015	ABC.FEV.P; iron complex transport system permease protein	0.0995232		Central functions	Amino Acids and Derivatives	Arginine; urea cycle, polyamines	Amino Acids and Derivatives	Carboxynorspermidine decarboxylase, putative (EC 4.1.1.-)	0.000012 ± 0.0000004
Environmental Information Processing	Membrane transport	02010 ABC transporters [PATH:ko02010]	K02001	proW; glycine betaine/proline transport system permease protein	0.00659049		Central functions	Amino Acids and Derivatives	Arginine; urea cycle, polyamines	Amino Acids and Derivatives	Cyanophycinase 2 (EC 3.4.15.6)	0.000049 ± 0.0000008
Environmental Information Processing	Membrane transport	02010 ABC transporters [PATH:ko02010]	K09687	ABC-2.AB.A; antibiotic transport system ATP-binding protein	0.115252		Central functions	Amino Acids and Derivatives	Arginine; urea cycle, polyamines	Amino Acids and Derivatives	D-Ornithine 4,5-aminomutase E subunit (EC 5.4.3.5)	0.000026 ± 0.0000005
Environmental Information Processing	Membrane transport	02010 ABC transporters [PATH:ko02010]	K11709	troD, mntD, znuB; manganese/zinc/iron transport system permease protein	0.00659926		Central functions	Amino Acids and Derivatives	Arginine; urea cycle, polyamines	Amino Acids and Derivatives	Histidine ABC transporter, permease protein HisQ (TC 3.A.1.3.1)	0.000024 ± 0.0000008
Environmental Information Processing	Membrane transport	02010 ABC transporters [PATH:ko02010]	K02072	ABC.MET.P, metI; D-methionine transport system permease protein	0.0189864		Central functions	Amino Acids and Derivatives	Arginine; urea cycle, polyamines	Amino Acids and Derivatives	Lysine-arginine-ornithine-binding periplasmic protein precursor (TC 3.A.1.3.1)	0.00004 ± 0.0000008
Environmental Information Processing	Membrane transport	02010 ABC transporters [PATH:ko02010]	K09808	ABC.LPT.P, lolC, lolE; lipoprotein-releasing system permease protein	0.0153489		Central functions	Amino Acids and Derivatives	Arginine; urea cycle, polyamines	Amino Acids and Derivatives	N-acetyl-gamma-glutamyl-phosphate reductase (EC 1.2.1.38)	0.000026 ± 0.0000005
Environmental Information Processing	Membrane transport	02010 ABC transporters [PATH:ko02010]	K10110	malG; maltose/maltodextrin transport system permease protein	0.0136462		Central functions	Amino Acids and Derivatives	Arginine; urea cycle, polyamines	Amino Acids and Derivatives	N-carbamoylputrescine amidase (3.5.1.53)	0.000008 ± 0.0000003
Environmental Information Processing	Membrane transport	02010 ABC transporters [PATH:ko02010]	K11070	potC; spermidine/putrescine transport system permease protein	0.0064531		Central functions	Amino Acids and Derivatives	Arginine; urea cycle, polyamines	Amino Acids and Derivatives	N-succinyl-L,L-diaminopimelate desuccinylase (EC 3.5.1.18)	0.000022 ± 0.0000007
Environmental Information Processing	Membrane transport	02010 ABC transporters [PATH:ko02010]	K10243	ABC.CEB.A, msiK; cellobiose transport system ATP-binding protein	0.014234		Central functions	Amino Acids and Derivatives	Arginine; urea cycle, polyamines	Amino Acids and Derivatives	Ornithine aminotransferase (EC 2.6.1.13)	0.00013 ± 0.0000019
Environmental Information Processing	Membrane transport	02010 ABC transporters [PATH:ko02010]	K10542	mglA; methyl-galactoside transport system ATP-binding protein [EC:3.6.3.17]	0.00607162		Central functions	Amino Acids and Derivatives	Arginine; urea cycle, polyamines	Amino Acids and Derivatives	Ornithine carbamoyltransferase (EC 2.1.3.3)	0.000096 ± 0.0000015
Environmental Information Processing	Membrane transport	02010 ABC transporters [PATH:ko02010]	K09812	ftsE; cell division transport system ATP-binding protein	0.0246637		Central functions	Amino Acids and Derivatives	Arginine; urea cycle, polyamines	Amino Acids and Derivatives	Ornithine carbamoyltransferase (EC 2.1.3.3)	0.000096 ± 0.0000015
Environmental Information Processing	Membrane transport	02010 ABC transporters [PATH:ko02010]	K05847	opuA; osmoprotectant transport system ATP-binding protein	0.0177147		Central functions	Amino Acids and Derivatives	Arginine; urea cycle, polyamines	Amino Acids and Derivatives	Ornithine decarboxylase (EC 4.1.1.17)	0.000029 ± 0.0000006
Environmental Information Processing	Membrane transport	02010 ABC transporters [PATH:ko02010]	K02040	pstS; phosphate transport system substrate-binding protein	0.00848977		Central functions	Amino Acids and Derivatives	Arginine; urea cycle, polyamines	Amino Acids and Derivatives	Partial urea carboxylase (EC 6.3.4.6)	0.000007 ± 0.0000003
Environmental Information Processing	Membrane transport	02010 ABC transporters [PATH:ko02010]	K10006	gluC; glutamate transport system permease protein	0.00440394		Central functions	Amino Acids and Derivatives	Arginine; urea cycle, polyamines	Amino Acids and Derivatives	Probable reactivating factor for D-ornithine aminomutase	0.000086 ± 0.0000016
Environmental Information Processing	Membrane transport	02010 ABC transporters [PATH:ko02010]	K06148	ABCC-BAC; ATP-binding cassette, subfamily C, bacterial	0.0515148		Central functions	Amino Acids and Derivatives	Arginine; urea cycle, polyamines	Amino Acids and Derivatives	Putrescine ABC transporter putrescine-binding protein PotF (TC 3.A.1.11.2)	0.000034 ± 0.0000013
Environmental Information Processing	Membrane Transport	02010 ABC transporters [PATH:ko02010]	K02051	cmpD; bicarbonate transport system ATP-binding protein [EC:3.6.3.-]	0.0188073		Central functions	Amino Acids and Derivatives	Arginine; urea cycle, polyamines	Amino Acids and Derivatives	Putrescine aminotransferase (EC 2.6.1.82)	0.000019 ± 0.0000006
Environmental Information Processing	Membrane transport	02010 ABC transporters [PATH:ko02010]	K10008	gluA; glutamate transport system ATP-binding protein [EC:3.6.3.-]	0.00579878		Central functions	Amino Acids and Derivatives	Arginine; urea cycle, polyamines	Amino Acids and Derivatives	Putrescine transport system permease protein PotH (TC 3.A.1.11.2)	0.000048 ± 0.0000008
Environmental Information Processing	Membrane transport	02010 ABC transporters [PATH:ko02010]	K09816	znuB; zinc transport system permease protein	0.0193354		Central functions	Amino Acids and Derivatives	Arginine; urea cycle, polyamines	Amino Acids and Derivatives	S-adenosylmethionine decarboxylase proenzyme (EC 4.1.1.50), prokaryotic class 1B	0.000024 ± 0.0000009
Environmental Information Processing	Membrane transport	02010 ABC transporters [PATH:ko02010]	K11071	potB; spermidine/putrescine transport system permease protein	0.0061198		Central functions	Amino Acids and Derivatives	Arginine; urea cycle, polyamines	Amino Acids and Derivatives	Secreted cyanophycinase CphE (EC 3.4.15.6)	0.000024 ± 0.0000008
Environmental Information Processing	Membrane transport	02010 ABC transporters [PATH:ko02010]	K02013	ABC.FEV.A; iron complex transport system ATP-binding protein [EC:3.6.3.34]	0.074676		Central functions	Amino Acids and Derivatives	Arginine; urea cycle, polyamines	Amino Acids and Derivatives	Succinylarginine dihydrolase (EC 3.5.3.23)	0.00013 ± 0.0000019
Environmental Information Processing	Membrane transport	02010 ABC transporters [PATH:ko02010]	K02012	afuA, fbpA; iron(III) transport system substrate-binding protein	0.0177385		Central functions	Amino Acids and Derivatives	Arginine; urea cycle, polyamines	Amino Acids and Derivatives	Succinylglutamic semialdehyde dehydrogenase (EC 1.2.1.71)	0.000049 ± 0.0000011
Environmental Information Processing	Membrane transport	02010 ABC transporters [PATH:ko02010]	K02471	yddA; putative ATP-binding cassette transporter	0.00696256		Central functions	Amino Acids and Derivatives	Arginine; urea cycle, polyamines	Amino Acids and Derivatives	Transcriptional regulator ArcR essential for anaerobic expression of the ADI pathway, Crp/Fnr family	0.000029 ± 0.0000006
Environmental Information Processing	Membrane transport	02010 ABC transporters [PATH:ko02010]	K02016	ABC.FEV.S; iron complex transport system substrate-binding protein	0.0559372		Central functions	Amino Acids and Derivatives	Arginine; urea cycle, polyamines	Amino Acids and Derivatives	Transcriptional regulator, luxR family, associated with agmatine catabolism	0.000013 ± 0.0000005
Environmental Information Processing	Membrane transport	02010 ABC transporters [PATH:ko02010]	K02063	thiP; thiamine transport system permease protein	0.0109306		Central functions	Amino Acids and Derivatives	Arginine; urea cycle, polyamines	Amino Acids and Derivatives	Transcriptional regulator, MerR family, near polyamine transporter	0.000012 ± 0.0000004
Environmental Information Processing	Membrane transport	02010 ABC transporters [PATH:ko02010]	K10112	msmX, msmK; maltose/maltodextrin transport system ATP-binding protein	0.00789329		Central functions	Amino Acids and Derivatives	Arginine; urea cycle, polyamines	Amino Acids and Derivatives	Urea ABC transporter, ATPase protein UrtD	0.000011 ± 0.0000006
Environmental Information Processing	Membrane transport	02010 ABC transporters [PATH:ko02010]	K02007	cbiM; cobalt/nickel transport system permease protein	0.00281155		Central functions	Amino Acids and Derivatives	Arginine; urea cycle, polyamines	Amino Acids and Derivatives	Urea ABC transporter, urea binding protein	0.00001 ± 0.0000004
Environmental Information Processing	Membrane transport	02010 ABC transporters [PATH:ko02010]	K02010	afuC, fbpC; iron(III) transport system ATP-binding protein [EC:3.6.3.30]	0.0156102		Central functions	Amino Acids and Derivatives	Arginine; urea cycle, polyamines	Amino Acids and Derivatives	Urea carboxylase-related ABC transporter, ATPase protein	0.000007 ± 0.0000003
Environmental Information Processing	Membrane transport	02010 ABC transporters [PATH:ko02010]	K02000	proV; glycine betaine/proline transport system ATP-binding protein [EC:3.6.3.32]	0.00872461		Central functions	Amino Acids and Derivatives	Arginine; urea cycle, polyamines	Amino Acids and Derivatives	Urea carboxylase-related ABC transporter, periplasmic substrate-binding protein	0.00001 ± 0.0000004
Environmental Information Processing	Membrane transport	02010 ABC transporters [PATH:ko02010]	K01998	livM; branched-chain amino acid transport system permease protein	0.0141944		Central functions	Amino Acids and Derivatives	Arginine; urea cycle, polyamines	Amino Acids and Derivatives	Urease accessory protein UreE	0.000064 ± 0.0000023
Environmental Information Processing	Membrane transport	02010 ABC transporters [PATH:ko02010]	K09690	ABC-2.LPSE.P; lipopolysaccharide transport system permease protein	0.00954973		Central functions	Amino Acids and Derivatives	Arginine; urea cycle, polyamines	Amino Acids and Derivatives	Urease accessory protein UreE	0.000009 ± 0.0000004
Environmental Information Processing	Membrane transport	02010 ABC transporters [PATH:ko02010]	K09686	ABC-2.AB.P; antibiotic transport system permease protein	0.0530796		Central functions	Amino Acids and Derivatives	Arginine; urea cycle, polyamines	Amino Acids and Derivatives	Urease alpha subunit (EC 3.5.1.5)	0.00003 ± 0.0000009
Environmental Information Processing	Membrane transport	02010 ABC transporters [PATH:ko02010]	K02006	cbiO; cobalt/nickel transport system ATP-binding protein	0.0709049		Central functions	Amino Acids and Derivatives	Aromatic amino acids and derivatives	Amino Acids and Derivatives	2-Amino-2-deoxy-isochorismate synthase (EC 4.1.3.-)	0.000031 ± 0.0000009
Environmental Information Processing	Membrane transport	02010 ABC transporters [PATH:ko02010]	K05846	opuBD; osmoprotectant transport system permease protein	0.0294471		Central functions	Amino Acids and Derivatives	Aromatic amino acids and derivatives	Amino Acids and Derivatives	2-keto-3-deoxy-D-arabino-heptulosonate-7-phosphate synthase I alpha (EC 2.5.1.54)	0.000052 ± 0.0000008
Environmental Information Processing	Membrane transport	02010 ABC transporters [PATH:ko02010]	K11072	potA; spermidine/putrescine transport system ATP-binding protein [EC:3.6.3.31]	0.0126888		Central functions	Amino Acids and Derivatives	Aromatic amino acids and derivatives	Amino Acids and Derivatives	2-keto-3-deoxy-D-arabino-heptulosonate-7-phosphate synthase I alpha (EC 2.5.1.54)	0.000039 ± 0.0000006
Environmental Information Processing	Membrane transport	02010 ABC transporters [PATH:ko02010]	K05845	opuC; osmoprotectant transport system substrate-binding protein	0.0307326		Central functions	Amino Acids and Derivatives	Aromatic amino acids and derivatives	Amino Acids and Derivatives	2-keto-3-deoxy-D-arabino-heptulosonate-7-phosphate synthase I beta (EC 2.5.1.54)	0.000018 ± 0.0000005
Environmental Information Processing	Membrane transport	02010 ABC transporters [PATH:ko02010]	K11607	sitB; manganese/iron transport system ATP-binding protein	0.00326281		Central functions	Amino Acids and Derivatives	Aromatic amino acids and derivatives	Amino Acids and Derivatives	2-keto-3-deoxy-D-arabino-heptulosonate-7-phosphate synthase II (EC 2.5.1.54)	0.000079 ± 0.0000011
Environmental Information Processing	Membrane transport	02010 ABC transporters [PATH:ko02010]	K09811	ftsX; cell division transport system permease protein	0.0179286		Central functions	Amino Acids and Derivatives	Aromatic amino acids and derivatives	Amino Acids and Derivatives	2,4-dihydroxyhept-2-ene-1,7-dioic acid aldolase (EC 4.1.2.-)	0.000014 ± 0.0000004
Environmental Information Processing	Membrane Transport	02010 ABC transporters [PATH:ko02010]	K02050	ABC.SN.S, ssuA, tauA; sulfonate/nitrate/taurine transport system substrate-binding protein	0.0184075		Central functions	Amino Acids and Derivatives	Aromatic amino acids and derivatives	Amino Acids and Derivatives	3-dehydroquinate dehydratase I (EC 4.2.1.10)	0.000072 ± 0.0000012
Environmental Information Processing	Membrane transport	02010 ABC transporters [PATH:ko02010]	K02073	ABC.MET.S, metQ; D-methionine transport system substrate-binding protein	0.0225708		Central functions	Amino Acids and Derivatives	Aromatic amino acids and derivatives	Amino Acids and Derivatives	3-dehydroquinate dehydratase II (EC 4.2.1.10)	0.000079 ± 0.0000011
Environmental Information Processing	Membrane transport	02010 ABC transporters [PATH:ko02010]	K05816	ugpC; sn-glycerol 3-phosphate transport system ATP-binding protein [EC:3.6.3.20]	0.00441537		Central functions	Amino Acids and Derivatives	Aromatic amino acids and derivatives	Amino Acids and Derivatives	3-dehydroquinate dehydratase II (EC 4.2.1.10)	0.00004 ± 0.0000008
Environmental Information Processing	Membrane transport	02010 ABC transporters [PATH:ko02010]	K11707	troA, mntA, znuA; manganese/zinc/iron transport system substrate-binding protein	0.00535293		Central functions	Amino Acids and Derivatives	Aromatic amino acids and derivatives	Amino Acids and Derivatives	3-dehydroquinate synthase (EC 4.2.3.4)	0.000071 ± 0.0000008
Environmental Information Processing	Membrane transport	02010 ABC transporters [PATH:ko02010]	K01997	livH; branched-chain amino acid transport system permease protein	0.0157874		Central functions	Amino Acids and Derivatives	Aromatic amino acids and derivatives	Amino Acids and Derivatives	3,4-dihydroxyphenylacetate 2,3-dioxygenase (EC 1.13.11.15)	0.000015 ± 0.0000006
Environmental Information Processing	Membrane transport	02010 ABC transporters [PATH:ko02010]	K05685	macB; macrolide transport system ATP-binding/permease protein [EC:3.6.3.-]	0.0107762		Central functions	Amino Acids and Derivatives	Aromatic amino acids and derivatives	Amino Acids and Derivatives	3,7-dideoxy-D-threo-hepto-2, 6-diulosonate synthase (EC 4.2.3.-)	0.000076 ± 0.0000007
Environmental Information Processing	Membrane transport	02010 ABC transporters [PATH:ko02010]	K11708	troC, mntC, znuB; manganese/zinc/iron transport system permease protein	0.00427287		Central functions	Amino Acids and Derivatives	Aromatic amino acids and derivatives	Amino Acids and Derivatives	3,7-dideoxy-D-threo-hepto-2, 6-diulosonate synthase (EC 4.2.3.-)	0.000029 ± 0.0000006
Environmental Information Processing	Membrane transport	02060 Phosphotransferase system (PTS) [PATH:ko02060]	K02778	PTS-Glc-EIIB, ptsG; PTS system, glucose-specific IIB component [EC:2.7.1.69]	0.0122043		Central functions	Amino Acids and Derivatives	Aromatic amino acids and derivatives	Amino Acids and Derivatives	4-hydroxyphenylpyruvate dioxygenase (EC 1.13.11.27)	0.000109 ± 0.0000011
Environmental Information Processing	Membrane transport	02060 Phosphotransferase system (PTS) [PATH:ko02060]	K02750	PTS-Arb-EIIC, glvC; PTS system, arbutin-like IIC component	0.00720388		Central functions	Amino Acids and Derivatives	Aromatic amino acids and derivatives	Amino Acids and Derivatives	4-oxalocrotonate decarboxylase (EC 4.1.1.77)	0.000017 ± 0.0000006
Environmental Information Processing	Membrane transport	02060 Phosphotransferase system (PTS) [PATH:ko02060]	K02803	PTS-Nag-EIIB, nagE; PTS system, N-acetylglucosamine-specific IIB component [EC:2.7.1.69]	0.0105523		Central functions	Amino Acids and Derivatives	Aromatic amino acids and derivatives	Amino Acids and Derivatives	5-carboxymethyl-2-hydroxymuconate delta-isomerase (EC 5.3.3.10)	0.000009 ± 0.0000003
Environmental Information Processing	Membrane transport	02060 Phosphotransferase system (PTS) [PATH:ko02060]	K02795	PTS-Man-EIIC, manY; PTS system, mannose-specific IIC component	0.0266492		Central functions	Amino Acids and Derivatives	Aromatic amino acids and derivatives	Amino Acids and Derivatives	Amino acid-binding ACT	0.000035 ± 0.0000009
Environmental Information Processing	Membrane transport	02060 Phosphotransferase system (PTS) [PATH:ko02060]	K02793	PTS-Man-EIIA, manX; PTS system, mannose-specific IIA component [EC:2.7.1.69]	0.0169582		Central functions	Amino Acids and Derivatives	Aromatic amino acids and derivatives	Amino Acids and Derivatives	Aminodeoxychorismate lyase (EC 4.1.3.38)	0.000092 ± 0.0000013
Environmental Information Processing	Membrane transport	02060 Phosphotransferase system (PTS) [PATH:ko02060]	K02810	PTS-Scr-EIIC, scrA; PTS system, sucrose-specific IIC component	0.0275732		Central functions	Amino Acids and Derivatives	Aromatic amino acids and derivatives	Amino Acids and Derivatives	Anthranilate phosphoribosyltransferase (EC 2.4.2.18)	0.000031 ± 0.0000006
Environmental Information Processing	Membrane transport	02060 Phosphotransferase system (PTS) [PATH:ko02060]	K02746	PTS-Aga-EIIC, agaW; PTS system, N-acetylgalactosamine-specific IIC component	0.00206332		Central functions	Amino Acids and Derivatives	Aromatic amino acids and derivatives	Amino Acids and Derivatives	Anthranilate synthase, amidotransferase component (EC 4.1.3.27)	0.000046 ± 0.0000007
Environmental Information Processing	Membrane transport	02060 Phosphotransferase system (PTS) [PATH:ko02060]	K02788	PTS-Lac-EIIC, lacE; PTS system, lactose-specific IIC component	0.00592901		Central functions	Amino Acids and Derivatives	Aromatic amino acids and derivatives	Amino Acids and Derivatives	Anthranilate synthase, amidotransferase component (EC 4.1.3.27)	0.000018 ± 0.0000007
Environmental Information Processing	Membrane transport	02060 Phosphotransferase system (PTS) [PATH:ko02060]	K02757	PTS-Bgl-EIIC, bglF; PTS system, beta-glucosides-specific IIC component	0.0411323		Central functions	Amino Acids and Derivatives	Aromatic amino acids and derivatives	Amino Acids and Derivatives	Anthranilate synthase, aminase component (EC 4.1.3.27)	0.000031 ± 0.0000005
Environmental Information Processing	Membrane transport	02060 Phosphotransferase system (PTS) [PATH:ko02060]	K02770	PTS-Fru-EIIC, fruA; PTS system, fructose-specific IIC component	0.0462692		Central functions	Amino Acids and Derivatives	Aromatic amino acids and derivatives	Amino Acids and Derivatives	Arogenate dehydrogenase (EC 1.3.1.43)	0.000085 ± 0.0000016
Environmental Information Processing	Membrane transport	02060 Phosphotransferase system (PTS) [PATH:ko02060]	K02808	PTS-Scr-EIIA, scrA; PTS system, sucrose-specific IIA component [EC:2.7.1.69]	0.0196169		Central functions	Amino Acids and Derivatives	Aromatic amino acids and derivatives	Amino Acids and Derivatives	Biosynthetic Aromatic amino acid aminotransferase beta (EC 2.6.1.57)	0.000053 ± 0.0000007
Environmental Information Processing	Membrane transport	02060 Phosphotransferase system (PTS) [PATH:ko02060]	K02761	PTS-Cel-EIIC, celB; PTS system, cellobiose-specific IIC component	0.0135634		Central functions	Amino Acids and Derivatives	Aromatic amino acids and derivatives	Amino Acids and Derivatives	Chorismate mutase I (EC 5.4.99.5)	0.000071 ± 0.0000012
Environmental Information Processing	Membrane transport	02060 Phosphotransferase system (PTS) [PATH:ko02060]	K02747	PTS-Aga-EIID, agaE; PTS system, N-acetylgalactosamine-specific IID component	0.00304377		Central functions	Amino Acids and Derivatives	Aromatic amino acids and derivatives	Amino Acids and Derivatives	Chorismate mutase I (EC 5.4.99.5)	0.000017 ± 0.0000005
Environmental Information Processing	Membrane transport	02060 Phosphotransferase system (PTS) [PATH:ko02060]	K02783	PTS-Gut-EIIC, srlA; PTS system, glucitol/sorbitol-specific IIC component	0.0105114		Central functions	Amino Acids and Derivatives	Aromatic amino acids and derivatives	Amino Acids and Derivatives	Chorismate mutase II (EC 5.4.99.5)	0.000039 ± 0.0000006
Environmental Information Processing	Membrane transport	02060 Phosphotransferase system (PTS) [PATH:ko02060]	K02775	PTS-Gat-EIIC, gatC; PTS system, galactitol-specific IIC component	0.0120613		Central functions	Amino Acids and Derivatives	Aromatic amino acids and derivatives	Amino Acids and Derivatives	Chorismate synthase (EC 4.2.3.5)	0.000052 ± 0.0000008
Environmental Information Processing	Membrane transport	02060 Phosphotransferase system (PTS) [PATH:ko02060]	K02821	PTS-Ula-EIIA, ulaC, sgaA; PTS system, ascorbate-specific IIA component [EC:2.7.1.69]	0.00346797		Central functions	Amino Acids and Derivatives	Aromatic amino acids and derivatives	Amino Acids and Derivatives	Cyclohexadienyl dehydratase (EC 4.2.1.51)(EC 4.2.1.91)	0.000057 ± 0.0000007
Environmental Information Processing	Membrane transport	02060 Phosphotransferase system (PTS) [PATH:ko02060]	K02768	PTS-Fru-EIIA, fruB; PTS system, fructose-specific IIA component [EC:2.7.1.69]	0.0460311		Central functions	Amino Acids and Derivatives	Aromatic amino acids and derivatives	Amino Acids and Derivatives	Cyclohexadienyl dehydrogenase (EC 1.3.1.12)(EC 1.3.1.43)	0.000056 ± 0.0000015
Environmental Information Processing	Membrane transport	02060 Phosphotransferase system (PTS) [PATH:ko02060]	K02800	PTS-Mtl-EIIC, mtlA; PTS system, mannitol-specific IIC component	0.00728169		Central functions	Amino Acids and Derivatives	Aromatic amino acids and derivatives	Amino Acids and Derivatives	Indolepyruvate ferredoxin oxidoreductase, alpha and beta subunits	0.000031 ± 0.0000006
Environmental Information Processing	Membrane transport	02060 Phosphotransferase system (PTS) [PATH:ko02060]	K02755	PTS-Bgl-EIIA, bglF; PTS system, beta-glucosides-specific IIA component [EC:2.7.1.69]	0.0407339		Central functions	Amino Acids and Derivatives	Aromatic amino acids and derivatives	Amino Acids and Derivatives	Indolepyruvate oxidoreductase subunit IorA (EC 1.2.7.8)	0.000031 ± 0.0000009
Environmental Information Processing	Membrane transport	02060 Phosphotransferase system (PTS) [PATH:ko02060]	K02756	PTS-Bgl-EIIB, bglF; PTS system, beta-glucosides-specific IIB component [EC:2.7.1.69]	0.0410709		Central functions	Amino Acids and Derivatives	Aromatic amino acids and derivatives	Amino Acids and Derivatives	Indolepyruvate oxidoreductase subunit IorB (EC 1.2.7.8)	0.000018 ± 0.0000005
Environmental Information Processing	Membrane transport	02060 Phosphotransferase system (PTS) [PATH:ko02060]	K02799	PTS-Mtl-EIIB, mtlA; PTS system, mannitol-specific IIB component [EC:2.7.1.69]	0.0071126		Central functions	Amino Acids and Derivatives	Aromatic amino acids and derivatives	Amino Acids and Derivatives	Isochorismatase (EC 3.3.2.1)	0.000014 ± 0.0000004
Environmental Information Processing	Membrane transport	02060 Phosphotransferase system (PTS) [PATH:ko02060]	K02779	PTS-Glc-EIIC, ptsG; PTS system, glucose-specific IIC component	0.0122043		Central functions	Amino Acids and Derivatives	Aromatic amino acids and derivatives	Amino Acids and Derivatives	Isochorismatase (EC 3.3.2.1) of siderophore biosynthesis	0.000057 ± 0.0000007
Environmental Information Processing	Membrane transport	02060 Phosphotransferase system (PTS) [PATH:ko02060]	K02782	PTS-Gut-EIIB, srlE; PTS system, glucitol/sorbitol-specific IIB component [EC:2.7.1.69]	0.00635373		Central functions	Amino Acids and Derivatives	Aromatic amino acids and derivatives	Amino Acids and Derivatives	Isochorismate pyruvate-lyase (EC 4.-.-.-)	0.000109 ± 0.0000011
Environmental Information Processing	Membrane transport	02060 Phosphotransferase system (PTS) [PATH:ko02060]	K02817	PTS-Tre-EIIA, treP; PTS system, trehalose-specific IIA component [EC:2.7.1.69]	0.0069961		Central functions	Amino Acids and Derivatives	Aromatic amino acids and derivatives	Amino Acids and Derivatives	Isochorismate synthase (EC 5.4.4.2)	0.000052 ± 0.000001
Environmental Information Processing	Membrane transport	02060 Phosphotransferase system (PTS) [PATH:ko02060]	K02806	PTS-Ntr-EIIA, ptsN; PTS system, nitrogen regulatory IIA component [EC:2.7.1.69]	0.00208418		Central functions	Amino Acids and Derivatives	Aromatic amino acids and derivatives	Amino Acids and Derivatives	Kynureninase (EC 3.7.1.3)	0.000157 ± 0.0000016
Environmental Information Processing	Membrane transport	02060 Phosphotransferase system (PTS) [PATH:ko02060]	K02760	PTS-Cel-EIIB, celA; PTS system, cellobiose-specific IIB component [EC:2.7.1.69]	0.00257706		Central functions	Amino Acids and Derivatives	Aromatic amino acids and derivatives	Amino Acids and Derivatives	Kynurenine formamidase, bacterial (EC 3.5.1.9)	0.000051 ± 0.0000012
Environmental Information Processing	Membrane transport	02060 Phosphotransferase system (PTS) [PATH:ko02060]	K02777	PTS-Glc-EIIA, crr; PTS system, glucose-specific IIA component [EC:2.7.1.69]	0.0153102		Central functions	Amino Acids and Derivatives	Aromatic amino acids and derivatives	Amino Acids and Derivatives	Para-aminobenzoate synthase, amidotransferase component (EC 2.6.1.85)	0.000057 ± 0.000001
Environmental Information Processing	Membrane transport	02060 Phosphotransferase system (PTS) [PATH:ko02060]	K02794	PTS-Man-EIIB, manX; PTS system, mannose-specific IIB component [EC:2.7.1.69]	0.0182905		Central functions	Amino Acids and Derivatives	Aromatic amino acids and derivatives	Amino Acids and Derivatives	Para-aminobenzoate synthase, amidotransferase component (EC 2.6.1.85)	0.000054 ± 0.0000012
Environmental Information Processing	Membrane transport	02060 Phosphotransferase system (PTS) [PATH:ko02060]	K02796	PTS-Man-EIID, manZ; PTS system, mannose-specific IID component	0.0291078		Central functions	Amino Acids and Derivatives	Aromatic amino acids and derivatives	Amino Acids and Derivatives	Phosphoribosylanthranilate isomerase (EC 5.3.1.24)	0.000015 ± 0.0000006
Environmental Information Processing	Membrane transport	02060 Phosphotransferase system (PTS) [PATH:ko02060]	K03475	PTS-Ula-EIIC, ulaA, sgaT; PTS system, ascorbate-specific IIC component	0.0145999		Central functions	Amino Acids and Derivatives	Aromatic amino acids and derivatives	Amino Acids and Derivatives	Phosphoribosylformimino-5-aminoimidazole carboxamide ribotide isomerase (EC 5.3.1.16)	0.000076 ± 0.0000007
Environmental Information Processing	Membrane transport	02060 Phosphotransferase system (PTS) [PATH:ko02060]	K02819	PTS-Tre-EIIC, treB; PTS system, trehalose-specific IIC component	0.00870742		Central functions	Amino Acids and Derivatives	Aromatic amino acids and derivatives	Amino Acids and Derivatives	Prephenate and/or arogenate dehydrogenase (unknown specificity) (EC 1.3.1.12)(EC 1.3.1.43)	0.000095 ± 0.000001
Environmental Information Processing	Membrane transport	02060 Phosphotransferase system (PTS) [PATH:ko02060]	K02804	PTS-Nag-EIIC, nagE; PTS system, N-acetylglucosamine-specific IIC component	0.00872629		Central functions	Amino Acids and Derivatives	Aromatic amino acids and derivatives	Amino Acids and Derivatives	Prephenate and/or arogenate dehydrogenase (unknown specificity) (EC 1.3.1.12)(EC 1.3.1.43)	0.000053 ± 0.0000007
Environmental Information Processing	Membrane transport	02060 Phosphotransferase system (PTS) [PATH:ko02060]	K02769	PTS-Fru-EIIB, fruA; PTS system, fructose-specific IIB component [EC:2.7.1.69]	0.0455602		Central functions	Amino Acids and Derivatives	Aromatic amino acids and derivatives	Amino Acids and Derivatives	Prephenate dehydratase (EC 4.2.1.51)	0.000157 ± 0.0000016
Environmental Information Processing	Membrane transport	02060 Phosphotransferase system (PTS) [PATH:ko02060]	K02809	PTS-Scr-EIIB, scrA; PTS system, sucrose-specific IIB component [EC:2.7.1.69]	0.0269795		Central functions	Amino Acids and Derivatives	Aromatic amino acids and derivatives	Amino Acids and Derivatives	Prephenate dehydratase (EC 4.2.1.51)	0.000071 ± 0.0000008
Environmental Information Processing	Membrane transport	02060 Phosphotransferase system (PTS) [PATH:ko02060]	K02787	PTS-Lac-EIIB, lacE; PTS system, lactose-specific IIB component [EC:2.7.1.69]	0.00592901		Central functions	Amino Acids and Derivatives	Aromatic amino acids and derivatives	Amino Acids and Derivatives	Prephenate dehydrogenase (EC 1.3.1.12)	0.000037 ± 0.0000006
Environmental Information Processing	Membrane transport	02060 Phosphotransferase system (PTS) [PATH:ko02060]	K02798	PTS-Mtl-EIIA, mtlA; PTS system, mannitol-specific IIA component [EC:2.7.1.69]	0.00320875		Central functions	Amino Acids and Derivatives	Aromatic amino acids and derivatives	Amino Acids and Derivatives	Prephenate dehydrogenase (EC 1.3.1.12)	0.000037 ± 0.0000006
Environmental Information Processing	Membrane transport	02060 Phosphotransferase system (PTS) [PATH:ko02060]	K02749	PTS-Arb-EIIB, glvB; PTS system, arbutin-like IIB component [EC:2.7.1.69]	0.00720388		Central functions	Amino Acids and Derivatives	Aromatic amino acids and derivatives	Amino Acids and Derivatives	Putative 2,4-dihydroxyhept-2-ene-1,7-dioic acid aldolase	0.000031 ± 0.0000005
Environmental Information Processing	Membrane transport	02060 Phosphotransferase system (PTS) [PATH:ko02060]	K02818	PTS-Tre-EIIB, treB; PTS system, trehalose-specific IIB component [EC:2.7.1.69]	0.00870742		Central functions	Amino Acids and Derivatives	Aromatic amino acids and derivatives	Amino Acids and Derivatives	5-carboxymethyl-2-hydroxymuconate semialdehyde dehydrogenase oxidoreductase protein (EC 1.2.1.60)	0.000052 ± 0.000001
Environmental Information Processing	Membrane transport	03070 Bacterial secretion system [PATH:ko03070]	K03073	secE; preprotein translocase subunit SecE	0.00465976		Central functions	Amino Acids and Derivatives	Aromatic amino acids and derivatives	Amino Acids and Derivatives	Quinate/shikimate 5-dehydrogenase I delta (EC 1.1.1.25)	0.000037 ± 0.0000006
Environmental Information Processing	Membrane transport	03070 Bacterial secretion system [PATH:ko03070]	K03210	yajC; preprotein translocase subunit YajC	0.00739897		Central functions	Amino Acids and Derivatives	Aromatic amino acids and derivatives	Amino Acids and Derivatives	Quinate/shikimate dehydrogenase [Pyrroloquinoline-quinone] (EC 1.1.99.25)	0.000095 ± 0.000001
Environmental Information Processing	Membrane transport	03070 Bacterial secretion system [PATH:ko03070]	K03075	secG; preprotein translocase subunit SecG	0.00553523		Central functions	Amino Acids and Derivatives	Aromatic amino acids and derivatives	Amino Acids and Derivatives	Shikimate 5-dehydrogenase I alpha (EC 1.1.1.25)	0.000071 ± 0.0000012
Environmental Information Processing	Membrane transport	03070 Bacterial secretion system [PATH:ko03070]	K03106	SRP54, ffh; signal recognition particle subunit SRP54	0.0508993		Central functions	Amino Acids and Derivatives	Aromatic amino acids and derivatives	Amino Acids and Derivatives	Shikimate kinase I (EC 2.7.1.71)	0.000043 ± 0.0000007
Environmental Information Processing	Membrane transport	03070 Bacterial secretion system [PATH:ko03070]	K02453	gspD; general secretion pathway protein D	0.00396651		Central functions	Amino Acids and Derivatives	Aromatic amino acids and derivatives	Amino Acids and Derivatives	Shikimate kinase I (EC 2.7.1.71)	0.000018 ± 0.0000007
Environmental Information Processing	Membrane transport	03070 Bacterial secretion system [PATH:ko03070]	K03118	tatC; sec-independent protein translocase protein TatC	0.0123061		Central functions	Amino Acids and Derivatives	Aromatic amino acids and derivatives	Amino Acids and Derivatives	Shikimate/quinate 5-dehydrogenase I beta (EC 1.1.1.282)	0.000041 ± 0.0000014
Environmental Information Processing	Membrane transport	03070 Bacterial secretion system [PATH:ko03070]	K03076	secY; preprotein translocase subunit SecY	0.0733264		Central functions	Amino Acids and Derivatives	Aromatic amino acids and derivatives	Amino Acids and Derivatives	Tryptophan 2,3-dioxygenase (EC 1.13.11.11)	0.000114 ± 0.0000019
Environmental Information Processing	Membrane transport	03070 Bacterial secretion system [PATH:ko03070]	K03116	tatA; sec-independent protein translocase protein TatA	0.00397794		Central functions	Amino Acids and Derivatives	Aromatic amino acids and derivatives	Amino Acids and Derivatives	Tryptophan 2,3-dioxygenase (EC 1.13.11.11)	0.000092 ± 0.0000013
Environmental Information Processing	Membrane transport	03070 Bacterial secretion system [PATH:ko03070]	K03072	secD; preprotein translocase subunit SecD	0.027229		Central functions	Amino Acids and Derivatives	Aromatic amino acids and derivatives	Amino Acids and Derivatives	Tryptophan synthase alpha chain (EC 4.2.1.20)	0.000056 ± 0.0000015
Environmental Information Processing	Membrane transport	03070 Bacterial secretion system [PATH:ko03070]	K03070	secA; preprotein translocase subunit SecA	0.155419		Central functions	Amino Acids and Derivatives	Aromatic amino acids and derivatives	Amino Acids and Derivatives	Tryptophan synthase beta chain (EC 4.2.1.20)	0.000035 ± 0.0000009
Environmental Information Processing	Membrane transport	03070 Bacterial secretion system [PATH:ko03070]	K12257	secDF; SecD/SecF fusion protein	0.021171		Central functions	Amino Acids and Derivatives	Aromatic amino acids and derivatives	Amino Acids and Derivatives	Tryptophan synthase beta chain (EC 4.2.1.20)	0.000011 ± 0.0000005
Environmental Information Processing	Membrane transport	03070 Bacterial secretion system [PATH:ko03070]	K03110	ftsY; fused signal recognition particle receptor	0.0340923		Central functions	Amino Acids and Derivatives	Branched-chain amino acids	Amino Acids and Derivatives	2-isopropylmalate synthase (EC 2.3.3.13)	0.000024 ± 0.0000006
Environmental Information Processing	Membrane transport	03070 Bacterial secretion system [PATH:ko03070]	K02454	gspE; general secretion pathway protein E	0.0190653		Central functions	Amino Acids and Derivatives	Branched-chain amino acids	Amino Acids and Derivatives	3-hydroxyacyl-CoA dehydrogenase [isoleucine degradation] (EC 1.1.1.35)	0.000145 ± 0.0000017
Environmental Information Processing	Membrane transport	03070 Bacterial secretion system [PATH:ko03070]	K03074	secF; preprotein translocase subunit SecF	0.0194351		Central functions	Amino Acids and Derivatives	Branched-chain amino acids	Amino Acids and Derivatives	3-hydroxyisobutyrate dehydrogenase (EC 1.1.1.31)	0.000105 ± 0.0000014
Environmental Information Processing	Membrane transport	03070 Bacterial secretion system [PATH:ko03070]	K03205	virD4, lvhD4; type IV secretion system protein VirD4	0.01324		Central functions	Amino Acids and Derivatives	Branched-chain amino acids	Amino Acids and Derivatives	3-hydroxyisobutyrate dehydrogenase (EC 1.1.1.31)	0.000028 ± 0.000001
Environmental Information Processing	Membrane transport	03070 Bacterial secretion system [PATH:ko03070]	K03217	yidC, spoIIIJ, OXA1; preprotein translocase subunit YidC	0.0395004		Central functions	Amino Acids and Derivatives	Branched-chain amino acids	Amino Acids and Derivatives	3-isopropylmalate dehydratase large subunit (EC 4.2.1.33)	0.000059 ± 0.0000015
Environmental Information Processing	Signal transduction	02020 Two-component system [PATH:ko02020]	K12294	comD; two-component system, AgrA family, sensor histidine kinase ComD [EC:2.7.13.-]	0.0033397		Central functions	Amino Acids and Derivatives	Branched-chain amino acids	Amino Acids and Derivatives	3-isopropylmalate dehydratase small subunit (EC 4.2.1.33)	0.000011 ± 0.0000005
Environmental Information Processing	Signal transduction	02020 Two-component system [PATH:ko02020]	K01467	E3.5.2.6, ampC, penP; beta-lactamase [EC:3.5.2.6]	0.0044293		Central functions	Amino Acids and Derivatives	Branched-chain amino acids	Amino Acids and Derivatives	3-isopropylmalate dehydrogenase (EC 1.1.1.85)	0.000049 ± 0.0000012
Environmental Information Processing	Signal transduction	02020 Two-component system [PATH:ko02020]	K07670	mtrA; two-component system, OmpR family, response regulator MtrA	0.00955749		Central functions	Amino Acids and Derivatives	Branched-chain amino acids	Amino Acids and Derivatives	3-ketoacyl-CoA thiolase (EC 2.3.1.16)	0.000137 ± 0.0000019
Environmental Information Processing	Signal transduction	02020 Two-component system [PATH:ko02020]	K02259	COX15; cytochrome c oxidase assembly protein subunit 15	0.00344157		Central functions	Amino Acids and Derivatives	Branched-chain amino acids	Amino Acids and Derivatives	3-ketoacyl-CoA thiolase [isoleucine degradation] (EC 2.3.1.16)	0.000137 ± 0.0000019
Environmental Information Processing	Signal transduction	02020 Two-component system [PATH:ko02020]	K00626	E2.3.1.9, atoB; acetyl-CoA C-acetyltransferase [EC:2.3.1.9]	0.00734983		Central functions	Amino Acids and Derivatives	Branched-chain amino acids	Amino Acids and Derivatives	3-ketoacyl-CoA thiolase [isoleucine degradation] (EC 2.3.1.16)	0.000035 ± 0.0000007
Environmental Information Processing	Signal transduction	02020 Two-component system [PATH:ko02020]	K12292	ABCC-BAC.COMA, comA; ATP-binding cassette, subfamily C, bacterial, competence factor transporting protein [EC:3.4.22.-]	0.00831614		Central functions	Amino Acids and Derivatives	Branched-chain amino acids	Amino Acids and Derivatives	Acetoacetyl-CoA synthetase (EC 6.2.1.16)	0.000114 ± 0.0000019
Environmental Information Processing	Signal transduction	02020 Two-component system [PATH:ko02020]	K10681	saeS; two-component system, OmpR family, sensor histidine kinase SaeS [EC:2.7.13.3]	0.00241844		Central functions	Amino Acids and Derivatives	Branched-chain amino acids	Amino Acids and Derivatives	Acetoacetyl-CoA synthetase (EC 6.2.1.16)	0.000038 ± 0.000001
Environmental Information Processing	Signal transduction	02020 Two-component system [PATH:ko02020]	K07693	desR; two-component system, NarL family, response regulator DesR	0.0103849		Central functions	Amino Acids and Derivatives	Branched-chain amino acids	Amino Acids and Derivatives	Acetoacetyl-CoA synthetase (EC 6.2.1.16)	0.000013 ± 0.0000004
Environmental Information Processing	Signal transduction	02020 Two-component system [PATH:ko02020]	K07654	mtrB; two-component system, OmpR family, sensor histidine kinase MtrB [EC:2.7.13.3]	0.0130141		Central functions	Amino Acids and Derivatives	Branched-chain amino acids	Amino Acids and Derivatives	Acyl-CoA dehydrogenase, short-chain specific (EC 1.3.99.2)	0.000114 ± 0.0000019
Environmental Information Processing	Signal transduction	02020 Two-component system [PATH:ko02020]	K07793	tctA; putative tricarboxylic transport membrane protein	0.00445341		Central functions	Amino Acids and Derivatives	Branched-chain amino acids	Amino Acids and Derivatives	Biotin carboxylase of methylcrotonyl-CoA carboxylase (EC 6.3.4.14)	0.000049 ± 0.0000012
Environmental Information Processing	Signal transduction	02020 Two-component system [PATH:ko02020]	K00027	E1.1.1.38, sfcA, maeA; malate dehydrogenase (oxaloacetate-decarboxylating) [EC:1.1.1.38]	0.0359125		Central functions	Amino Acids and Derivatives	Branched-chain amino acids	Amino Acids and Derivatives	Branched-chain acyl-CoA dehydrogenase (EC 1.3.99.12)	0.000145 ± 0.0000017
Environmental Information Processing	Signal transduction	02020 Two-component system [PATH:ko02020]	K00406	ccoP; cytochrome c oxidase cbb3-type subunit III	0.00319836		Central functions	Amino Acids and Derivatives	Branched-chain amino acids	Amino Acids and Derivatives	Branched-chain acyl-CoA dehydrogenase (EC 1.3.99.12)	0.00005 ± 0.0000008
Environmental Information Processing	Signal transduction	02020 Two-component system [PATH:ko02020]	K00425	cydA; cytochrome d ubiquinol oxidase subunit I [EC:1.10.3.-]	0.0304698		Central functions	Amino Acids and Derivatives	Branched-chain amino acids	Amino Acids and Derivatives	Branched-chain acyl-CoA dehydrogenase (EC 1.3.99.12)	0.000019 ± 0.000001
Environmental Information Processing	Signal transduction	02020 Two-component system [PATH:ko02020]	K12293	comB; competence factor transport accessory protein ComB	0.00311402		Central functions	Amino Acids and Derivatives	Branched-chain amino acids	Amino Acids and Derivatives	Branched-chain alpha-keto acid dehydrogenase, E1 component, alpha subunit (EC 1.2.4.4)	0.000051 ± 0.0000012
Environmental Information Processing	Signal transduction	02020 Two-component system [PATH:ko02020]	K00405	ccoO; cytochrome c oxidase cbb3-type subunit II	0.00415811		Central functions	Amino Acids and Derivatives	Branched-chain amino acids	Amino Acids and Derivatives	Branched-chain alpha-keto acid dehydrogenase, E1 component, alpha subunit (EC 1.2.4.4)	0.000024 ± 0.0000006
Environmental Information Processing	Signal transduction	02020 Two-component system [PATH:ko02020]	K00373	narJ; nitrate reductase 1, delta subunit	0.00516218		Central functions	Amino Acids and Derivatives	Branched-chain amino acids	Amino Acids and Derivatives	Branched-chain alpha-keto acid dehydrogenase, E1 component, alpha subunit (EC 1.2.4.4)	0.000008 ± 0.0000003
Environmental Information Processing	Signal transduction	02020 Two-component system [PATH:ko02020]	K07718	yesM; two-component system, sensor histidine kinase YesM [EC:2.7.13.3]	0.012696		Central functions	Amino Acids and Derivatives	Branched-chain amino acids	Amino Acids and Derivatives	Branched-chain alpha-keto acid dehydrogenase, E1 component, beta subunit (EC 1.2.4.4)	0.000114 ± 0.0000019
Environmental Information Processing	Signal transduction	02020 Two-component system [PATH:ko02020]	K07778	desK; two-component system, NarL family, sensor histidine kinase DesK [EC:2.7.13.3]	0.01411		Central functions	Amino Acids and Derivatives	Branched-chain amino acids	Amino Acids and Derivatives	Branched-chain alpha-keto acid dehydrogenase, E1 component, beta subunit (EC 1.2.4.4)	0.000092 ± 0.0000011
Environmental Information Processing	Signal transduction	02020 Two-component system [PATH:ko02020]	K08372	pepD; putative serine protease PepD [EC:3.4.21.-]	0.00848634		Central functions	Amino Acids and Derivatives	Branched-chain amino acids	Amino Acids and Derivatives	Branched-chain alpha-keto acid dehydrogenase, E1 component, beta subunit (EC 1.2.4.4)	0.000041 ± 0.0000008
Environmental Information Processing	Signal transduction	02020 Two-component system [PATH:ko02020]	K00371	narH; nitrate reductase 1, beta subunit [EC:1.7.99.4]	0.0277381		Central functions	Amino Acids and Derivatives	Branched-chain amino acids	Amino Acids and Derivatives	Branched-chain amino acid aminotransferase (EC 2.6.1.42)	0.000051 ± 0.0000012
Environmental Information Processing	Signal transduction	02020 Two-component system [PATH:ko02020]	K01643	citF; citrate lyase subunit alpha / citrate CoA-transferase [EC:4.1.3.6 2.8.3.10]	0.00672049		Central functions	Amino Acids and Derivatives	Branched-chain amino acids	Amino Acids and Derivatives	Branched-chain amino acid aminotransferase (EC 2.6.1.42)	0.000022 ± 0.0000007
Environmental Information Processing	Signal transduction	02020 Two-component system [PATH:ko02020]	K07720	yesN; two-component system, response regulator YesN	0.0077985		Central functions	Amino Acids and Derivatives	Branched-chain amino acids	Amino Acids and Derivatives	Butyrate kinase (EC 2.7.2.7)	0.000016 ± 0.0000007
Environmental Information Processing	Signal transduction	02020 Two-component system [PATH:ko02020]	K01915	glnA; glutamine synthetase [EC:6.3.1.2]	0.0885176		Central functions	Amino Acids and Derivatives	Branched-chain amino acids	Amino Acids and Derivatives	Butyryl-CoA dehydrogenase (EC 1.3.99.2)	0.00004 ± 0.0000014
Environmental Information Processing	Signal transduction	02020 Two-component system [PATH:ko02020]	K11103	dctA; aerobic C4-dicarboxylate transport protein	0.00682395		Central functions	Amino Acids and Derivatives	Branched-chain amino acids	Amino Acids and Derivatives	Dihydrolipoamide acyltransferase component of branched-chain alpha-keto acid dehydrogenase complex (EC 2.3.1.168)	0.000054 ± 0.0000008
Environmental Information Processing	Signal transduction	02020 Two-component system [PATH:ko02020]	K02667	pilR; two-component system, NtrC family, response regulator PilR	0.00348073		Central functions	Amino Acids and Derivatives	Branched-chain amino acids	Amino Acids and Derivatives	Dihydrolipoamide acyltransferase component of branched-chain alpha-keto acid dehydrogenase complex (EC 2.3.1.168)	0.000049 ± 0.0000012
Environmental Information Processing	Signal transduction	02020 Two-component system [PATH:ko02020]	K01077	E3.1.3.1, phoA, phoB; alkaline phosphatase [EC:3.1.3.1]	0.00455036		Central functions	Amino Acids and Derivatives	Branched-chain amino acids	Amino Acids and Derivatives	Dihydrolipoamide dehydrogenase (EC 1.8.1.4)	0.000011 ± 0.0000005
Environmental Information Processing	Signal transduction	02020 Two-component system [PATH:ko02020]	K10682	saeR; two-component system, OmpR family, response regulator SaeR	0.00378547		Central functions	Amino Acids and Derivatives	Branched-chain amino acids	Amino Acids and Derivatives	Electron transfer flavoprotein-ubiquinone oxidoreductase (EC 1.5.5.1)	0.000171 ± 0.0000015
Environmental Information Processing	Signal transduction	02020 Two-component system [PATH:ko02020]	K12295	comE; two-component system, AgrA family, response regulator ComE	0.00225328		Central functions	Amino Acids and Derivatives	Branched-chain amino acids	Amino Acids and Derivatives	Electron transfer flavoprotein, alpha subunit	0.000013 ± 0.0000006
Environmental Information Processing	Signal transduction	02020 Two-component system [PATH:ko02020]	K03092	SIG54, rpoN; RNA polymerase sigma-54 factor	0.0112119		Central functions	Amino Acids and Derivatives	Branched-chain amino acids	Amino Acids and Derivatives	Enoyl-CoA hydratase (EC 4.2.1.17)	0.000236 ± 0.0000016
Environmental Information Processing	Signal transduction	02020 Two-component system [PATH:ko02020]	K00426	cydB; cytochrome d ubiquinol oxidase subunit II [EC:1.10.3.-]	0.0225573		Central functions	Amino Acids and Derivatives	Branched-chain amino acids	Amino Acids and Derivatives	Enoyl-CoA hydratase [isoleucine degradation] (EC 4.2.1.17)	0.000054 ± 0.0000008
Environmental Information Processing	Signal transduction	02020 Two-component system [PATH:ko02020]	K00404	ccoN; cytochrome c oxidase cbb3-type subunit I [EC:1.9.3.1]	0.009321		Central functions	Amino Acids and Derivatives	Branched-chain amino acids	Amino Acids and Derivatives	Hydroxymethylglutaryl-CoA lyase (EC 4.1.3.4)	0.000114 ± 0.0000019
Environmental Information Processing	Signal transduction	02020 Two-component system [PATH:ko02020]	K00692	sacB; levansucrase [EC:2.4.1.10]	0.00730147		Central functions	Amino Acids and Derivatives	Branched-chain amino acids	Amino Acids and Derivatives	Hydroxymethylglutaryl-CoA lyase (EC 4.1.3.4)	0.000092 ± 0.0000011
Environmental Information Processing	Signal transduction	02020 Two-component system [PATH:ko02020]	K07776	regX3; two-component system, OmpR family, response regulator RegX3	0.00707498		Central functions	Amino Acids and Derivatives	Branched-chain amino acids	Amino Acids and Derivatives	Hydroxymethylglutaryl-CoA lyase (EC 4.1.3.4)	0.000051 ± 0.0000012
Environmental Information Processing	Signal transduction	02020 Two-component system [PATH:ko02020]	K00244	frdA; fumarate reductase flavoprotein subunit [EC:1.3.99.1]	0.013553		Central functions	Amino Acids and Derivatives	Branched-chain amino acids	Amino Acids and Derivatives	Hydroxymethylglutaryl-CoA synthase (EC 2.3.3.10)	0.000019 ± 0.000001
Environmental Information Processing	Signal transduction	02020 Two-component system [PATH:ko02020]	K07652	vicK; two-component system, OmpR family, sensor histidine kinase VicK [EC:2.7.13.3]	0.00900773		Central functions	Amino Acids and Derivatives	Branched-chain amino acids	Amino Acids and Derivatives	Isovaleryl-CoA dehydrogenase (EC 1.3.99.10)	0.000059 ± 0.0000015
Environmental Information Processing	Signal transduction	02020 Two-component system [PATH:ko02020]	K02405	fliA; RNA polymerase sigma factor for flagellar operon FliA	0.0411438		Central functions	Amino Acids and Derivatives	Branched-chain amino acids	Amino Acids and Derivatives	Methylcrotonyl-CoA carboxylase biotin-containing subunit (EC 6.4.1.4)	0.000019 ± 0.000001
Environmental Information Processing	Signal transduction	02020 Two-component system [PATH:ko02020]	K00412	CYTB, petB; ubiquinol-cytochrome c reductase cytochrome b subunit	0.00748145		Central functions	Amino Acids and Derivatives	Branched-chain amino acids	Amino Acids and Derivatives	Methylcrotonyl-CoA carboxylase carboxyl transferase subunit (EC 6.4.1.4)	0.000166 ± 0.0000023
Environmental Information Processing	Signal transduction	02020 Two-component system [PATH:ko02020]	K00374	narI; nitrate reductase 1, gamma subunit [EC:1.7.99.4]	0.0126541		Central functions	Amino Acids and Derivatives	Branched-chain amino acids	Amino Acids and Derivatives	Methylcrotonyl-CoA carboxylase carboxyl transferase subunit (EC 6.4.1.4)	0.000018 ± 0.0000006
Environmental Information Processing	Signal transduction	02020 Two-component system [PATH:ko02020]	K07668	vicR; two-component system, OmpR family, response regulator VicR	0.0044182		Central functions	Amino Acids and Derivatives	Branched-chain amino acids	Amino Acids and Derivatives	Methylglutaconyl-CoA hydratase (EC 4.2.1.18)	0.000114 ± 0.0000019
Environmental Information Processing	Signal transduction	02020 Two-component system [PATH:ko02020]	K01644	citE; citrate lyase subunit beta / citryl-CoA lyase [EC:4.1.3.6 4.1.3.34]	0.00895857		Central functions	Amino Acids and Derivatives	Branched-chain amino acids	Amino Acids and Derivatives	Methylmalonate-semialdehyde dehydrogenase (EC 1.2.1.27)	0.000116 ± 0.0000026
Environmental Information Processing	Signal transduction	02020 Two-component system [PATH:ko02020]	K00370	narG; nitrate reductase 1, alpha subunit [EC:1.7.99.4]	0.0717545		Central functions	Amino Acids and Derivatives	Branched-chain amino acids	Amino Acids and Derivatives	Phosphate butyryltransferase (EC 2.3.1.19)	0.000211 ± 0.0000034
Environmental Information Processing	Signal transduction	02020 Two-component system [PATH:ko02020]	K00990	glnD; [protein-PII] uridylyltransferase [EC:2.7.7.59]	0.00824237		Central functions	Amino Acids and Derivatives	Branched-chain amino acids	Amino Acids and Derivatives	Phosphate butyryltransferase (EC 2.3.1.19)	0.000139 ± 0.0000014
Environmental Information Processing	Signal transduction	02020 Two-component system [PATH:ko02020]	K00689	E2.4.1.5; dextransucrase [EC:2.4.1.5]	0.0140163		Central functions	Amino Acids and Derivatives	Branched-chain amino acids	Amino Acids and Derivatives	Succinyl-CoA:3-ketoacid-coenzyme A transferase subunit B (EC 2.8.3.5)	0.000019 ± 0.000001
Environmental Information Processing	Signal transduction	02020 Two-component system [PATH:ko02020]	K00245	frdB; fumarate reductase iron-sulfur subunit [EC:1.3.99.1]	0.00266253		Central functions	Amino Acids and Derivatives	Branched-chain amino acids	Amino Acids and Derivatives	Threonine dehydratase (EC 4.3.1.19)	0.000011 ± 0.0000005
Environmental Information Processing	Signal transduction	02020 Two-component system [PATH:ko02020]	K07792	dcuB; anaerobic C4-dicarboxylate transporter DcuB	0.0198806		Central functions	Amino Acids and Derivatives	Branched-chain amino acids	Amino Acids and Derivatives	Transcriptional regulator BkdR of isoleucine and valine catabolism operon	0.000073 ± 0.0000011
Environmental Information Processing	Signal transduction	04011 MAPK signaling pathway - yeast [PATH:ko04011]	K01759	E4.4.1.5, GLO1, gloA; lactoylglutathione lyase [EC:4.4.1.5]	0.0100421		Central functions	Amino Acids and Derivatives	Branched-chain amino acids	Amino Acids and Derivatives	Transcriptional regulator BkdR of isoleucine and valine catabolism operon	0.000032 ± 0.0000013
Environmental Information Processing	Signal transduction	04066 HIF-1 signaling pathway [PATH:ko04066]	K00161	PDHA, pdhA; pyruvate dehydrogenase E1 component subunit alpha [EC:1.2.4.1]	0.0149532		Central functions	Amino Acids and Derivatives	Glutamine, glutamate, aspartate, asparagine; ammonia assimilation	Amino Acids and Derivatives	Aerobic C4-dicarboxylate transporter for fumarate, L-malate, D-malate, succunate, aspartate	0.000236 ± 0.0000016
Environmental Information Processing	Signal transduction	04066 HIF-1 signaling pathway [PATH:ko04066]	K00162	PDHB, pdhB; pyruvate dehydrogenase E1 component subunit beta [EC:1.2.4.1]	0.0196346		Central functions	Amino Acids and Derivatives	Glutamine, glutamate, aspartate, asparagine; ammonia assimilation	Amino Acids and Derivatives	Asparagine synthetase [glutamine-hydrolyzing] (EC 6.3.5.4)	0.000094 ± 0.0000015
Environmental Information Processing	Signal transduction	04066 HIF-1 signaling pathway [PATH:ko04066]	K01689	ENO, eno; enolase [EC:4.2.1.11]	0.062455		Central functions	Amino Acids and Derivatives	Glutamine, glutamate, aspartate, asparagine; ammonia assimilation	Amino Acids and Derivatives	Asparagine synthetase [glutamine-hydrolyzing] (EC 6.3.5.4) AsnB	0.000058 ± 0.0000013
Environmental Information Processing	Signal transduction	04066 HIF-1 signaling pathway [PATH:ko04066]	K00134	GAPDH, gapA; glyceraldehyde 3-phosphate dehydrogenase [EC:1.2.1.12]	0.0624277		Central functions	Amino Acids and Derivatives	Glutamine, glutamate, aspartate, asparagine; ammonia assimilation	Amino Acids and Derivatives	Asparagine synthetase [glutamine-hydrolyzing] (EC 6.3.5.4) AsnH	0.000013 ± 0.0000004
Environmental Information Processing	Signal transduction	04070 Phosphatidylinositol signaling system [PATH:ko04070]	K00981	E2.7.7.41, CDS1, CDS2, cdsA; phosphatidate cytidylyltransferase [EC:2.7.7.41]	0.0265796		Central functions	Amino Acids and Derivatives	Glutamine, glutamate, aspartate, asparagine; ammonia assimilation	Amino Acids and Derivatives	Aspartate aminotransferase (EC 2.6.1.1)	0.00007 ± 0.0000007
Environmental Information Processing	Signal transduction	04070 Phosphatidylinositol signaling system [PATH:ko04070]	K01092	E3.1.3.25, IMPA, suhB; myo-inositol-1(or 4)-monophosphatase [EC:3.1.3.25]	0.0115989		Central functions	Amino Acids and Derivatives	Glutamine, glutamate, aspartate, asparagine; ammonia assimilation	Amino Acids and Derivatives	Aspartate aminotransferase (EC 2.6.1.1)	0.000031 ± 0.0000008
Environmental Information Processing	Signal transduction	04151 PI3K-Akt signaling pathway [PATH:ko04151]	K01596	E4.1.1.32, pckA, PEPCK; phosphoenolpyruvate carboxykinase (GTP) [EC:4.1.1.32]	0.0328043		Central functions	Amino Acids and Derivatives	Glutamine, glutamate, aspartate, asparagine; ammonia assimilation	Amino Acids and Derivatives	Aspartate ammonia-lyase (EC 4.3.1.1)	0.000023 ± 0.0000005
Environmental Information Processing	Signal transduction	04151 PI3K-Akt signaling pathway [PATH:ko04151]	K04079	htpG, HSP90A; molecular chaperone HtpG	0.0248921		Central functions	Amino Acids and Derivatives	Glutamine, glutamate, aspartate, asparagine; ammonia assimilation	Amino Acids and Derivatives	Aspartate racemase (EC 5.1.1.13)	0.00004 ± 0.0000008
Environmental Information Processing	Signal transduction	04310 Wnt signaling pathway [PATH:ko04310]	K04496	CTBP; C-terminal binding protein	0.00704377		Central functions	Amino Acids and Derivatives	Glutamine, glutamate, aspartate, asparagine; ammonia assimilation	Amino Acids and Derivatives	Gamma-glutamyltranspeptidase PgsD/CapD (EC 2.3.2.2), catalyses PGA anchorage to peptidoglycan	0.000029 ± 0.0000007
Genetic Information Processing	Folding, sorting and degradation	03018 RNA degradation [PATH:ko03018]	K04077	groEL, HSPD1; chaperonin GroEL	0.0893807		Central functions	Amino Acids and Derivatives	Glutamine, glutamate, aspartate, asparagine; ammonia assimilation	Amino Acids and Derivatives	Glutamate Aspartate periplasmic binding protein precursor GltI (TC 3.A.1.3.4)	0.000211 ± 0.0000034
Genetic Information Processing	Folding, sorting and degradation	03018 RNA degradation [PATH:ko03018]	K03654	recQ; ATP-dependent DNA helicase RecQ [EC:3.6.4.12]	0.0565337		Central functions	Amino Acids and Derivatives	Glutamine, glutamate, aspartate, asparagine; ammonia assimilation	Amino Acids and Derivatives	Glutamate Aspartate transport system permease protein GltJ (TC 3.A.1.3.4)	0.000029 ± 0.0000007
Genetic Information Processing	Folding, sorting and degradation	03018 RNA degradation [PATH:ko03018]	K03628	rho; transcription termination factor Rho	0.0392084		Central functions	Amino Acids and Derivatives	Glutamine, glutamate, aspartate, asparagine; ammonia assimilation	Amino Acids and Derivatives	Glutamate racemase (EC 5.1.1.3)	0.000058 ± 0.0000014
Genetic Information Processing	Folding, sorting and degradation	03018 RNA degradation [PATH:ko03018]	K12574	rnj; ribonuclease J [EC:3.1.-.-]	0.0570009		Central functions	Amino Acids and Derivatives	Glutamine, glutamate, aspartate, asparagine; ammonia assimilation	Amino Acids and Derivatives	Glutamate racemase (EC 5.1.1.3)	0.000029 ± 0.0000007
Genetic Information Processing	Folding, sorting and degradation	03018 RNA degradation [PATH:ko03018]	K08300	rne; ribonuclease E [EC:3.1.26.12]	0.0263627		Central functions	Amino Acids and Derivatives	Glutamine, glutamate, aspartate, asparagine; ammonia assimilation	Amino Acids and Derivatives	Glutamate synthase [NADPH] large chain (EC 1.4.1.13)	0.00004 ± 0.0000007
Genetic Information Processing	Folding, sorting and degradation	03018 RNA degradation [PATH:ko03018]	K00970	pcnB; poly(A) polymerase [EC:2.7.7.19]	0.0158536		Central functions	Amino Acids and Derivatives	Glutamine, glutamate, aspartate, asparagine; ammonia assimilation	Amino Acids and Derivatives	Glutamate synthase [NADPH] small chain (EC 1.4.1.13)	0.000032 ± 0.0000007
Genetic Information Processing	Folding, sorting and degradation	03018 RNA degradation [PATH:ko03018]	K00937	ppk; polyphosphate kinase [EC:2.7.4.1]	0.0341851		Central functions	Amino Acids and Derivatives	Glutamine, glutamate, aspartate, asparagine; ammonia assimilation	Amino Acids and Derivatives	Glutamine amidotransferase protein GlxB (EC 2.4.2.-)	0.000016 ± 0.0000007
Genetic Information Processing	Folding, sorting and degradation	03018 RNA degradation [PATH:ko03018]	K08311	nudH; putative (di)nucleoside polyphosphate hydrolase [EC:3.6.1.-]	0.002998		Central functions	Amino Acids and Derivatives	Glutamine, glutamate, aspartate, asparagine; ammonia assimilation	Amino Acids and Derivatives	Glutamine synthetase (EC 6.3.1.2)	0.00007 ± 0.0000007
Genetic Information Processing	Folding, sorting and degradation	03018 RNA degradation [PATH:ko03018]	K00962	pnp, PNPT1; polyribonucleotide nucleotidyltransferase [EC:2.7.7.8]	0.113553		Central functions	Amino Acids and Derivatives	Glutamine, glutamate, aspartate, asparagine; ammonia assimilation	Amino Acids and Derivatives	Glutamine synthetase type III, GlnN (EC 6.3.1.2)	0.000026 ± 0.0000005
Genetic Information Processing	Folding, sorting and degradation	03018 RNA degradation [PATH:ko03018]	K04043	dnaK; molecular chaperone DnaK	0.110193		Central functions	Amino Acids and Derivatives	Glutamine, glutamate, aspartate, asparagine; ammonia assimilation	Amino Acids and Derivatives	Glutamine synthetase type III, GlnN (EC 6.3.1.2)	0.000022 ± 0.0000007
Genetic Information Processing	Folding, sorting and degradation	03018 RNA degradation [PATH:ko03018]	K12573	rnr, vacB; ribonuclease R [EC:3.1.-.-]	0.0473072		Central functions	Amino Acids and Derivatives	Glutamine, glutamate, aspartate, asparagine; ammonia assimilation	Amino Acids and Derivatives	Glutamine synthetase, clostridia type (EC 6.3.1.2)	0.000059 ± 0.0000009
Genetic Information Processing	Folding, sorting and degradation	03018 RNA degradation [PATH:ko03018]	K05592	deaD; ATP-dependent RNA helicase DeaD [EC:3.6.4.13]	0.039996		Central functions	Amino Acids and Derivatives	Glutamine, glutamate, aspartate, asparagine; ammonia assimilation	Amino Acids and Derivatives	Glutamine synthetase, clostridia type (EC 6.3.1.2)	0.000027 ± 0.0000004
Genetic Information Processing	Folding, sorting and degradation	03050 Proteasome [PATH:ko03050]	K13527	mpa; proteasome-associated ATPase	0.0168805		Central functions	Amino Acids and Derivatives	Glutamine, glutamate, aspartate, asparagine; ammonia assimilation	Amino Acids and Derivatives	Hypothetical protein in predicted poly-gamma-glutamate synthase operon	0.000038 ± 0.0000009
Genetic Information Processing	Folding, sorting and degradation	03060 Protein export [PATH:ko03060]	K03100	lepB; signal peptidase I [EC:3.4.21.89]	0.0285393		Central functions	Amino Acids and Derivatives	Glutamine, glutamate, aspartate, asparagine; ammonia assimilation	Amino Acids and Derivatives	L-asparaginase (EC 3.5.1.1)	0.000058 ± 0.0000012
Genetic Information Processing	Folding, sorting and degradation	03060 Protein export [PATH:ko03060]	K03101	lspA; signal peptidase II [EC:3.4.23.36]	0.0107959		Central functions	Amino Acids and Derivatives	Glutamine, glutamate, aspartate, asparagine; ammonia assimilation	Amino Acids and Derivatives	L-asparaginase I, cytoplasmic (EC 3.5.1.1)	0.000028 ± 0.000001
Genetic Information Processing	Folding, sorting and degradation	04122 Sulfur relay system [PATH:ko04122]	K11996	MOCS3, UBA4, moeB; adenylyltransferase and sulfurtransferase	0.00646408		Central functions	Amino Acids and Derivatives	Glutamine, glutamate, aspartate, asparagine; ammonia assimilation	Amino Acids and Derivatives	NAD-specific glutamate dehydrogenase (EC 1.4.1.2)	0.000116 ± 0.0000026
Genetic Information Processing	Folding, sorting and degradation	04122 Sulfur relay system [PATH:ko04122]	K03639	MOCS1, moaA; molybdenum cofactor biosynthesis protein	0.0145662		Central functions	Amino Acids and Derivatives	Glutamine, glutamate, aspartate, asparagine; ammonia assimilation	Amino Acids and Derivatives	NAD-specific glutamate dehydrogenase (EC 1.4.1.2)	0.000037 ± 0.0000007
Genetic Information Processing	Folding, sorting and degradation	04122 Sulfur relay system [PATH:ko04122]	K04487	iscS, NFS1; cysteine desulfurase [EC:2.8.1.7]	0.0338927		Central functions	Amino Acids and Derivatives	Glutamine, glutamate, aspartate, asparagine; ammonia assimilation	Amino Acids and Derivatives	NADP-specific glutamate dehydrogenase (EC 1.4.1.4)	0.000032 ± 0.0000013
Genetic Information Processing	Folding, sorting and degradation	04122 Sulfur relay system [PATH:ko04122]	K03151	thiI; thiamine biosynthesis protein ThiI	0.00926839		Central functions	Amino Acids and Derivatives	Glutamine, glutamate, aspartate, asparagine; ammonia assimilation	Amino Acids and Derivatives	Poly-gamma-glutamate synthase subunit PgsB/CapB (EC 6.3.2.-)	0.000018 ± 0.0000005
Genetic Information Processing	Folding, sorting and degradation	04122 Sulfur relay system [PATH:ko04122]	K03637	moaC; molybdenum cofactor biosynthesis protein C	0.00853529		Central functions	Amino Acids and Derivatives	Glutamine, glutamate, aspartate, asparagine; ammonia assimilation	Amino Acids and Derivatives	Poly-gamma-glutamate synthase subunit PgsC/CapC (EC 6.3.2.-)	0.000009 ± 0.0000003
Genetic Information Processing	Folding, sorting and degradation	04122 Sulfur relay system [PATH:ko04122]	K00566	mnmA, trmU, TRMU; tRNA-specific 2-thiouridylase [EC:2.8.1.-]	0.0450974		Central functions	Amino Acids and Derivatives	Glutamine, glutamate, aspartate, asparagine; ammonia assimilation	Amino Acids and Derivatives	Sodium/glutamate symport protein	0.000012 ± 0.0000005
Genetic Information Processing	Folding, sorting and degradation	04122 Sulfur relay system [PATH:ko04122]	K03635	MOCS2, moaE; molybdopterin synthase catalytic subunit [EC:2.-.-.-]	0.00422964		Central functions	Amino Acids and Derivatives	Glutamine, glutamate, aspartate, asparagine; ammonia assimilation	Amino Acids and Derivatives	Uncharacterized PLP-dependent aminotransferase YfdZ	0.000009 ± 0.0000003
Genetic Information Processing	Replication and repair	03030 DNA replication [PATH:ko03030]	K02316	dnaG; DNA primase [EC:2.7.7.-]	0.046737		Central functions	Amino Acids and Derivatives	Histidine Metabolism	Amino Acids and Derivatives	Glutamate formiminotransferase (EC 2.1.2.5)	0.000093 ± 0.0000008
Genetic Information Processing	Replication and repair	03030 DNA replication [PATH:ko03030]	K01972	E6.5.1.2, ligA, ligB; DNA ligase (NAD+) [EC:6.5.1.2]	0.0714167		Central functions	Amino Acids and Derivatives	Histidine Metabolism	Amino Acids and Derivatives	Histidine ammonia-lyase (EC 4.3.1.3)	0.000014 ± 0.0000006
Genetic Information Processing	Replication and repair	03030 DNA replication [PATH:ko03030]	K02335	DPO1, polA; DNA polymerase I [EC:2.7.7.7]	0.105393		Central functions	Amino Acids and Derivatives	Histidine Metabolism	Amino Acids and Derivatives	Histidine transport protein (permease)	0.000014 ± 0.0000006
Genetic Information Processing	Replication and repair	03030 DNA replication [PATH:ko03030]	K02340	DPO3D1, holA; DNA polymerase III subunit delta [EC:2.7.7.7]	0.0154048		Central functions	Amino Acids and Derivatives	Histidine Metabolism	Amino Acids and Derivatives	Histidinol dehydrogenase (EC 1.1.1.23)	0.000038 ± 0.000001
Genetic Information Processing	Replication and repair	03030 DNA replication [PATH:ko03030]	K03471	rnhC; ribonuclease HIII [EC:3.1.26.4]	0.00478954		Central functions	Amino Acids and Derivatives	Histidine Metabolism	Amino Acids and Derivatives	Histidinol-phosphatase (EC 3.1.3.15)	0.000017 ± 0.0000005
Genetic Information Processing	Replication and repair	03030 DNA replication [PATH:ko03030]	K02343	DPO3G, dnaX; DNA polymerase III subunit gamma/tau [EC:2.7.7.7]	0.0501577		Central functions	Amino Acids and Derivatives	Histidine Metabolism	Amino Acids and Derivatives	Imidazole glycerol phosphate synthase amidotransferase subunit (EC 2.4.2.-)	0.000065 ± 0.0000017
Genetic Information Processing	Replication and repair	03030 DNA replication [PATH:ko03030]	K03111	ssb; single-strand DNA-binding protein	0.0246414		Central functions	Amino Acids and Derivatives	Histidine Metabolism	Amino Acids and Derivatives	Imidazole glycerol phosphate synthase cyclase subunit (EC 4.1.3.-)	0.00002 ± 0.0000007
Genetic Information Processing	Replication and repair	03030 DNA replication [PATH:ko03030]	K03470	rnhB; ribonuclease HII [EC:3.1.26.4]	0.0197266		Central functions	Amino Acids and Derivatives	Histidine Metabolism	Amino Acids and Derivatives	Imidazoleglycerol-phosphate dehydratase (EC 4.2.1.19)	0.000013 ± 0.0000005
Genetic Information Processing	Replication and repair	03030 DNA replication [PATH:ko03030]	K03763	DPO3A2, polC; DNA polymerase III subunit alpha, Gram-positive type [EC:2.7.7.7]	0.058319		Central functions	Amino Acids and Derivatives	Histidine Metabolism	Amino Acids and Derivatives	Imidazolonepropionase (EC 3.5.2.7)	0.000062 ± 0.0000006
Genetic Information Processing	Replication and repair	03030 DNA replication [PATH:ko03030]	K02342	DPO3E, dnaQ; DNA polymerase III subunit epsilon [EC:2.7.7.7]	0.0262094		Central functions	Amino Acids and Derivatives	Histidine Metabolism	Amino Acids and Derivatives	Phosphoribosyl-AMP cyclohydrolase (EC 3.5.4.19)	0.000053 ± 0.0000012
Genetic Information Processing	Replication and repair	03030 DNA replication [PATH:ko03030]	K02341	DPO3D2, holB; DNA polymerase III subunit delta' [EC:2.7.7.7]	0.0191068		Central functions	Amino Acids and Derivatives	Histidine Metabolism	Amino Acids and Derivatives	Phosphoribosylformimino-5-aminoimidazole carboxamide ribotide isomerase (EC 5.3.1.16)	0.000009 ± 0.0000003
Genetic Information Processing	Replication and repair	03030 DNA replication [PATH:ko03030]	K02337	DPO3A1, dnaE; DNA polymerase III subunit alpha [EC:2.7.7.7]	0.155635		Central functions	Amino Acids and Derivatives	Lysine, threonine, methionine, and cysteine	Amino Acids and Derivatives	2-ketobutyrate formate-lyase (EC 2.3.1.-)	0.000016 ± 0.0000007
Genetic Information Processing	Replication and repair	03030 DNA replication [PATH:ko03030]	K03469	E3.1.26.4A, RNASEH1, rnhA; ribonuclease HI [EC:3.1.26.4]	0.0141038		Central functions	Amino Acids and Derivatives	Lysine, threonine, methionine, and cysteine	Amino Acids and Derivatives	2,3-diketo-5-methylthiopentyl-1-phosphate enolase	0.000073 ± 0.0000011
Genetic Information Processing	Replication and repair	03030 DNA replication [PATH:ko03030]	K02338	DPO3B, dnaN; DNA polymerase III subunit beta [EC:2.7.7.7]	0.0280371		Central functions	Amino Acids and Derivatives	Lysine, threonine, methionine, and cysteine	Amino Acids and Derivatives	2,3-diketo-5-methylthiopentyl-1-phosphate enolase-phosphatase (EC 3.1.3.77)	0.000111 ± 0.000001
Genetic Information Processing	Replication and repair	03410 Base excision repair [PATH:ko03410]	K10773	NTH; endonuclease III [EC:4.2.99.18]	0.0169604		Central functions	Amino Acids and Derivatives	Lysine, threonine, methionine, and cysteine	Amino Acids and Derivatives	2,3,4,5-tetrahydropyridine-2,6-dicarboxylate N-succinyltransferase (EC 2.3.1.117)	0.000014 ± 0.0000007
Genetic Information Processing	Replication and repair	03410 Base excision repair [PATH:ko03410]	K03652	MPG; DNA-3-methyladenine glycosylase [EC:3.2.2.21]	0.00363756		Central functions	Amino Acids and Derivatives	Lysine, threonine, methionine, and cysteine	Amino Acids and Derivatives	3-aminobutyrl-CoA ammonia lyase (EC 4.3.1.14)	0.000054 ± 0.000001
Genetic Information Processing	Replication and repair	03410 Base excision repair [PATH:ko03410]	K03575	mutY; A/G-specific adenine glycosylase [EC:3.2.2.-]	0.0248828		Central functions	Amino Acids and Derivatives	Lysine, threonine, methionine, and cysteine	Amino Acids and Derivatives	3-keto-5-aminohexanoate cleavage enzyme	0.000093 ± 0.0000008
Genetic Information Processing	Replication and repair	03410 Base excision repair [PATH:ko03410]	K01142	E3.1.11.2, xthA; exodeoxyribonuclease III [EC:3.1.11.2]	0.0432938		Central functions	Amino Acids and Derivatives	Lysine, threonine, methionine, and cysteine	Amino Acids and Derivatives	3,5-diaminobexanoate dehydrogenase (EC 1.4.1.11)	0.000111 ± 0.000001
Genetic Information Processing	Replication and repair	03410 Base excision repair [PATH:ko03410]	K03648	UNG, UDG; uracil-DNA glycosylase [EC:3.2.2.27]	0.0220859		Central functions	Amino Acids and Derivatives	Lysine, threonine, methionine, and cysteine	Amino Acids and Derivatives	5-aminovalerate aminotransferase (EC 2.6.1.48)	0.000013 ± 0.0000006
Genetic Information Processing	Replication and repair	03410 Base excision repair [PATH:ko03410]	K01151	nfo; deoxyribonuclease IV [EC:3.1.21.2]	0.00509578		Central functions	Amino Acids and Derivatives	Lysine, threonine, methionine, and cysteine	Amino Acids and Derivatives	5-methyltetrahydrofolate--homocysteine methyltransferase (EC 2.1.1.13)	0.000045 ± 0.0000009
Genetic Information Processing	Replication and repair	03410 Base excision repair [PATH:ko03410]	K05522	nei; endonuclease VIII [EC:3.2.2.- 4.2.99.18]	0.00533244		Central functions	Amino Acids and Derivatives	Lysine, threonine, methionine, and cysteine	Amino Acids and Derivatives	5-methyltetrahydropteroyltriglutamate--homocysteine methyltransferase (EC 2.1.1.14)	0.000116 ± 0.0000009
Genetic Information Processing	Replication and repair	03410 Base excision repair [PATH:ko03410]	K01246	tag; DNA-3-methyladenine glycosylase I [EC:3.2.2.20]	0.0136516		Central functions	Amino Acids and Derivatives	Lysine, threonine, methionine, and cysteine	Amino Acids and Derivatives	5-methylthioribose kinase (EC 2.7.1.100)	0.00015 ± 0.0000024
Genetic Information Processing	Replication and repair	03410 Base excision repair [PATH:ko03410]	K07462	recJ; single-stranded-DNA-specific exonuclease [EC:3.1.-.-]	0.0392047		Central functions	Amino Acids and Derivatives	Lysine, threonine, methionine, and cysteine	Amino Acids and Derivatives	5'-methylthioadenosine nucleosidase (EC 3.2.2.16)	0.000111 ± 0.0000007
Genetic Information Processing	Replication and repair	03420 Nucleotide excision repair [PATH:ko03420]	K03702	uvrB; excinuclease ABC subunit B	0.11128		Central functions	Amino Acids and Derivatives	Lysine, threonine, methionine, and cysteine	Amino Acids and Derivatives	5'-methylthioadenosine phosphorylase (EC 2.4.2.28)	0.000134 ± 0.0000015
Genetic Information Processing	Replication and repair	03420 Nucleotide excision repair [PATH:ko03420]	K03703	uvrC; excinuclease ABC subunit C	0.0679391		Central functions	Amino Acids and Derivatives	Lysine, threonine, methionine, and cysteine	Amino Acids and Derivatives	Acetate kinase (EC 2.7.2.1)	0.000013 ± 0.0000005
Genetic Information Processing	Replication and repair	03420 Nucleotide excision repair [PATH:ko03420]	K03701	uvrA; excinuclease ABC subunit A	0.175996		Central functions	Amino Acids and Derivatives	Lysine, threonine, methionine, and cysteine	Amino Acids and Derivatives	Acetyl-CoA acetyltransferase (EC 2.3.1.9)	0.000029 ± 0.0000006
Genetic Information Processing	Replication and repair	03420 Nucleotide excision repair [PATH:ko03420]	K03657	uvrD, pcrA; DNA helicase II / ATP-dependent DNA helicase PcrA [EC:3.6.4.12]	0.131547		Central functions	Amino Acids and Derivatives	Lysine, threonine, methionine, and cysteine	Amino Acids and Derivatives	Adenosylhomocysteinase (EC 3.3.1.1)	0.000127 ± 0.0000012
Genetic Information Processing	Replication and repair	03420 Nucleotide excision repair [PATH:ko03420]	K10843	ERCC3, XPB; DNA excision repair protein ERCC-3 [EC:3.6.4.12]	0.0142124		Central functions	Amino Acids and Derivatives	Lysine, threonine, methionine, and cysteine	Amino Acids and Derivatives	Adenylylsulfate kinase (EC 2.7.1.25)	0.000042 ± 0.0000008
Genetic Information Processing	Replication and repair	03430 Mismatch repair [PATH:ko03430]	K07456	mutS2; DNA mismatch repair protein MutS2	0.0381024		Central functions	Amino Acids and Derivatives	Lysine, threonine, methionine, and cysteine	Amino Acids and Derivatives	Archaeal S-adenosylmethionine synthetase (EC 2.5.1.6)	0.000021 ± 0.0000005
Genetic Information Processing	Replication and repair	03430 Mismatch repair [PATH:ko03430]	K06223	dam; DNA adenine methylase [EC:2.1.1.72]	0.0141007		Central functions	Amino Acids and Derivatives	Lysine, threonine, methionine, and cysteine	Amino Acids and Derivatives	Aspartate aminotransferase (EC 2.6.1.1)	0.000042 ± 0.0000005
Genetic Information Processing	Replication and repair	03430 Mismatch repair [PATH:ko03430]	K03601	xseA; exodeoxyribonuclease VII large subunit [EC:3.1.11.6]	0.0296203		Central functions	Amino Acids and Derivatives	Lysine, threonine, methionine, and cysteine	Amino Acids and Derivatives	Aspartate-semialdehyde dehydrogenase (EC 1.2.1.11)	0.000046 ± 0.0000007
Genetic Information Processing	Replication and repair	03430 Mismatch repair [PATH:ko03430]	K03572	mutL; DNA mismatch repair protein MutL	0.0333436		Central functions	Amino Acids and Derivatives	Lysine, threonine, methionine, and cysteine	Amino Acids and Derivatives	Aspartokinase (EC 2.7.2.4)	0.000116 ± 0.0000026
Genetic Information Processing	Replication and repair	03430 Mismatch repair [PATH:ko03430]	K03602	xseB; exodeoxyribonuclease VII small subunit [EC:3.1.11.6]	0.00487934		Central functions	Amino Acids and Derivatives	Lysine, threonine, methionine, and cysteine	Amino Acids and Derivatives	Betaine--homocysteine S-methyltransferase (EC 2.1.1.5)	0.000029 ± 0.0000006
Genetic Information Processing	Replication and repair	03430 Mismatch repair [PATH:ko03430]	K01141	E3.1.11.1, sbcB; exodeoxyribonuclease I [EC:3.1.11.1]	0.00638411		Central functions	Amino Acids and Derivatives	Lysine, threonine, methionine, and cysteine	Amino Acids and Derivatives	Butyrate-acetoacetate CoA-transferase subunit A (EC 2.8.3.9)	0.00001 ± 0.0000003
Genetic Information Processing	Replication and repair	03440 Homologous recombination [PATH:ko03440]	K03584	recO; DNA repair protein RecO (recombination protein O)	0.016764		Central functions	Amino Acids and Derivatives	Lysine, threonine, methionine, and cysteine	Amino Acids and Derivatives	Butyrate-acetoacetate CoA-transferase subunit B (EC 2.8.3.9)	0.000169 ± 0.0000016
Genetic Information Processing	Replication and repair	03440 Homologous recombination [PATH:ko03440]	K01159	ruvC; crossover junction endodeoxyribonuclease RuvC [EC:3.1.22.4]	0.0143218		Central functions	Amino Acids and Derivatives	Lysine, threonine, methionine, and cysteine	Amino Acids and Derivatives	Butyryl-CoA dehydrogenase (EC 1.3.99.2)	0.000013 ± 0.0000005
Genetic Information Processing	Replication and repair	03440 Homologous recombination [PATH:ko03440]	K03655	recG; ATP-dependent DNA helicase RecG [EC:3.6.4.12]	0.0740937		Central functions	Amino Acids and Derivatives	Lysine, threonine, methionine, and cysteine	Amino Acids and Derivatives	Cys regulon transcriptional activator CysB	0.000035 ± 0.0000006
Genetic Information Processing	Replication and repair	03440 Homologous recombination [PATH:ko03440]	K03581	recD; exodeoxyribonuclease V alpha subunit [EC:3.1.11.5]	0.0239047		Central functions	Amino Acids and Derivatives	Lysine, threonine, methionine, and cysteine	Amino Acids and Derivatives	Cystathionine beta-lyase, type II (EC 4.4.1.8)	0.00003 ± 0.0000005
Genetic Information Processing	Replication and repair	03440 Homologous recombination [PATH:ko03440]	K04066	priA; primosomal protein N' (replication factor Y) (superfamily II helicase) [EC:3.6.4.-]	0.048566		Central functions	Amino Acids and Derivatives	Lysine, threonine, methionine, and cysteine	Amino Acids and Derivatives	Cystathionine beta-synthase (EC 4.2.1.22)	0.000166 ± 0.0000024
Genetic Information Processing	Replication and repair	03440 Homologous recombination [PATH:ko03440]	K03553	recA; recombination protein RecA	0.0525807		Central functions	Amino Acids and Derivatives	Lysine, threonine, methionine, and cysteine	Amino Acids and Derivatives	Cystathionine beta-synthase (EC 4.2.1.22)	0.000155 ± 0.0000013
Genetic Information Processing	Replication and repair	03440 Homologous recombination [PATH:ko03440]	K03550	ruvA; holliday junction DNA helicase RuvA [EC:3.6.4.12]	0.0198931		Central functions	Amino Acids and Derivatives	Lysine, threonine, methionine, and cysteine	Amino Acids and Derivatives	Cystathionine beta-synthase (EC 4.2.1.22)	0.000045 ± 0.000001
Genetic Information Processing	Replication and repair	03440 Homologous recombination [PATH:ko03440]	K03551	ruvB; holliday junction DNA helicase RuvB [EC:3.6.4.12]	0.0510299		Central functions	Amino Acids and Derivatives	Lysine, threonine, methionine, and cysteine	Amino Acids and Derivatives	Cystathionine gamma-lyase (EC 4.4.1.1)	0.000069 ± 0.0000007
Genetic Information Processing	Replication and repair	03440 Homologous recombination [PATH:ko03440]	K03629	recF; DNA replication and repair protein RecF	0.0282701		Central functions	Amino Acids and Derivatives	Lysine, threonine, methionine, and cysteine	Amino Acids and Derivatives	Cystathionine gamma-lyase (EC 4.4.1.1)	0.000034 ± 0.0000008
Genetic Information Processing	Replication and repair	03440 Homologous recombination [PATH:ko03440]	K06187	recR; recombination protein RecR	0.0292266		Central functions	Amino Acids and Derivatives	Lysine, threonine, methionine, and cysteine	Amino Acids and Derivatives	Cystathionine gamma-synthase (EC 2.5.1.48)	0.000018 ± 0.0000008
Genetic Information Processing	Transcription	03020 RNA polymerase [PATH:ko03020]	K03040	rpoA; DNA-directed RNA polymerase subunit alpha [EC:2.7.7.6]	0.0454921		Central functions	Amino Acids and Derivatives	Lysine, threonine, methionine, and cysteine	Amino Acids and Derivatives	Cysteine synthase (EC 2.5.1.47)	0.000035 ± 0.0000007
Genetic Information Processing	Transcription	03020 RNA polymerase [PATH:ko03020]	K03046	rpoC; DNA-directed RNA polymerase subunit beta' [EC:2.7.7.6]	0.235335		Central functions	Amino Acids and Derivatives	Lysine, threonine, methionine, and cysteine	Amino Acids and Derivatives	Cysteine synthase A (EC 2.5.1.47)	0.000014 ± 0.0000006
Genetic Information Processing	Transcription	03020 RNA polymerase [PATH:ko03020]	K03043	rpoB; DNA-directed RNA polymerase subunit beta [EC:2.7.7.6]	0.212673		Central functions	Amino Acids and Derivatives	Lysine, threonine, methionine, and cysteine	Amino Acids and Derivatives	Cysteine synthase B (EC 2.5.1.47)	0.000036 ± 0.0000011
Genetic Information Processing	Transcription	03020 RNA polymerase [PATH:ko03020]	K03089	SIG3.2, rpoE; RNA polymerase sigma-70 factor, ECF subfamily	0.00366727		Central functions	Amino Acids and Derivatives	Lysine, threonine, methionine, and cysteine	Amino Acids and Derivatives	Duplicated ATPase component MtsB of energizing module of methionine-regulated ECF transporter	0.000009 ± 0.0000003
Genetic Information Processing	Transcription	03020 RNA polymerase [PATH:ko03020]	K03086	rpoBC; DNA-directed RNA polymerase subunit beta-beta' [EC:2.7.7.6]	0.0547746		Central functions	Amino Acids and Derivatives	Lysine, threonine, methionine, and cysteine	Amino Acids and Derivatives	Electron transfer flavoprotein, alpha subunit	0.000083 ± 0.0000017
Genetic Information Processing	Transcription	03020 RNA polymerase [PATH:ko03020]	K03060	rpoZ; DNA-directed RNA polymerase subunit omega [EC:2.7.7.6]	0.00546374		Central functions	Amino Acids and Derivatives	Lysine, threonine, methionine, and cysteine	Amino Acids and Derivatives	Glutarate-semialdehyde dehydrogenase (EC 1.2.1.20)	0.000059 ± 0.0000015
Genetic Information Processing	Translation	00970 Aminoacyl-tRNA biosynthesis [PATH:ko00970]	K01042	selA; L-seryl-tRNA(Ser) seleniumtransferase [EC:2.9.1.1]	0.00544618		Central functions	Amino Acids and Derivatives	Lysine, threonine, methionine, and cysteine	Amino Acids and Derivatives	Homocysteine S-methyltransferase (EC 2.1.1.10)	0.000073 ± 0.0000011
Genetic Information Processing	Translation	00970 Aminoacyl-tRNA biosynthesis [PATH:ko00970]	K01868	TARS, thrS; threonyl-tRNA synthetase [EC:6.1.1.3]	0.0933739		Central functions	Amino Acids and Derivatives	Lysine, threonine, methionine, and cysteine	Amino Acids and Derivatives	Homoserine dehydrogenase (EC 1.1.1.3)	0.00009 ± 0.0000009
Genetic Information Processing	Translation	00970 Aminoacyl-tRNA biosynthesis [PATH:ko00970]	K01878	glyQ; glycyl-tRNA synthetase alpha chain [EC:6.1.1.14]	0.0165723		Central functions	Amino Acids and Derivatives	Lysine, threonine, methionine, and cysteine	Amino Acids and Derivatives	Homoserine dehydrogenase (EC 1.1.1.3)	0.000053 ± 0.0000008
Genetic Information Processing	Translation	00970 Aminoacyl-tRNA biosynthesis [PATH:ko00970]	K01866	YARS, tyrS; tyrosyl-tRNA synthetase [EC:6.1.1.1]	0.0507252		Central functions	Amino Acids and Derivatives	Lysine, threonine, methionine, and cysteine	Amino Acids and Derivatives	Homoserine kinase (EC 2.7.1.39)	0.00003 ± 0.0000005
Genetic Information Processing	Translation	00970 Aminoacyl-tRNA biosynthesis [PATH:ko00970]	K01872	AARS, alaS; alanyl-tRNA synthetase [EC:6.1.1.7]	0.0904381		Central functions	Amino Acids and Derivatives	Lysine, threonine, methionine, and cysteine	Amino Acids and Derivatives	Homoserine O-acetyltransferase (EC 2.3.1.31)	0.000034 ± 0.0000007
Genetic Information Processing	Translation	00970 Aminoacyl-tRNA biosynthesis [PATH:ko00970]	K01887	RARS, argS; arginyl-tRNA synthetase [EC:6.1.1.19]	0.0685579		Central functions	Amino Acids and Derivatives	Lysine, threonine, methionine, and cysteine	Amino Acids and Derivatives	Homoserine O-succinyltransferase (EC 2.3.1.46)	0.000073 ± 0.0000011
Genetic Information Processing	Translation	00970 Aminoacyl-tRNA biosynthesis [PATH:ko00970]	K01873	VARS, valS; valyl-tRNA synthetase [EC:6.1.1.9]	0.125289		Central functions	Amino Acids and Derivatives	Lysine, threonine, methionine, and cysteine	Amino Acids and Derivatives	L-beta-lysine 5,6-aminomutase alpha subunit (EC 5.4.3.3)	0.000034 ± 0.0000007
Genetic Information Processing	Translation	00970 Aminoacyl-tRNA biosynthesis [PATH:ko00970]	K01867	WARS, trpS; tryptophanyl-tRNA synthetase [EC:6.1.1.2]	0.0499788		Central functions	Amino Acids and Derivatives	Lysine, threonine, methionine, and cysteine	Amino Acids and Derivatives	L-beta-lysine 5,6-aminomutase beta subunit (EC 5.4.3.3)	0.000014 ± 0.0000007
Genetic Information Processing	Translation	00970 Aminoacyl-tRNA biosynthesis [PATH:ko00970]	K01881	PARS, proS; prolyl-tRNA synthetase [EC:6.1.1.15]	0.0743538		Central functions	Amino Acids and Derivatives	Lysine, threonine, methionine, and cysteine	Amino Acids and Derivatives	L-threonine 3-dehydrogenase (EC 1.1.1.103)	0.000032 ± 0.0000013
Genetic Information Processing	Translation	00970 Aminoacyl-tRNA biosynthesis [PATH:ko00970]	K01870	IARS, ileS; isoleucyl-tRNA synthetase [EC:6.1.1.5]	0.151051		Central functions	Amino Acids and Derivatives	Lysine, threonine, methionine, and cysteine	Amino Acids and Derivatives	Lysine 2-monooxygenase (EC 1.13.12.2)	0.000013 ± 0.0000008
Genetic Information Processing	Translation	00970 Aminoacyl-tRNA biosynthesis [PATH:ko00970]	K01890	FARSB, pheT; phenylalanyl-tRNA synthetase beta chain [EC:6.1.1.20]	0.0830188		Central functions	Amino Acids and Derivatives	Lysine, threonine, methionine, and cysteine	Amino Acids and Derivatives	Lysine 2,3-aminomutase (EC 5.4.3.2)	0.000023 ± 0.0000007
Genetic Information Processing	Translation	00970 Aminoacyl-tRNA biosynthesis [PATH:ko00970]	K09698	gltX1; nondiscriminating glutamyl-tRNA synthetase [EC:6.1.1.24]	0.0120139		Central functions	Amino Acids and Derivatives	Lysine, threonine, methionine, and cysteine	Amino Acids and Derivatives	Lysine 2,3-aminomutase (EC 5.4.3.2)	0.000022 ± 0.0000007
Genetic Information Processing	Translation	00970 Aminoacyl-tRNA biosynthesis [PATH:ko00970]	K01874	MARS, metG; methionyl-tRNA synthetase [EC:6.1.1.10]	0.086757		Central functions	Amino Acids and Derivatives	Lysine, threonine, methionine, and cysteine	Amino Acids and Derivatives	Lysine decarboxylase (EC 4.1.1.18)	0.000057 ± 0.000001
Genetic Information Processing	Translation	00970 Aminoacyl-tRNA biosynthesis [PATH:ko00970]	K01880	GARS, glyS1; glycyl-tRNA synthetase [EC:6.1.1.14]	0.048391		Central functions	Amino Acids and Derivatives	Lysine, threonine, methionine, and cysteine	Amino Acids and Derivatives	Lysine decarboxylase 2, constitutive (EC 4.1.1.18)	0.000046 ± 0.0000007
Genetic Information Processing	Translation	00970 Aminoacyl-tRNA biosynthesis [PATH:ko00970]	K01892	HARS, hisS; histidyl-tRNA synthetase [EC:6.1.1.21]	0.0529604		Central functions	Amino Acids and Derivatives	Lysine, threonine, methionine, and cysteine	Amino Acids and Derivatives	Meso-diaminopimelate D-dehydrogenase (EC 1.4.1.16)	0.00002 ± 0.0000006
Genetic Information Processing	Translation	00970 Aminoacyl-tRNA biosynthesis [PATH:ko00970]	K01889	FARSA, pheS; phenylalanyl-tRNA synthetase alpha chain [EC:6.1.1.20]	0.0391692		Central functions	Amino Acids and Derivatives	Lysine, threonine, methionine, and cysteine	Amino Acids and Derivatives	Methionine ABC transporter ATP-binding protein	0.000049 ± 0.0000011
Genetic Information Processing	Translation	00970 Aminoacyl-tRNA biosynthesis [PATH:ko00970]	K02433	gatA; aspartyl-tRNA(Asn)/glutamyl-tRNA (Gln) amidotransferase subunit A [EC:6.3.5.6 6.3.5.7]	0.0495119		Central functions	Amino Acids and Derivatives	Lysine, threonine, methionine, and cysteine	Amino Acids and Derivatives	Methionine ABC transporter ATP-binding protein	0.000029 ± 0.0000006
Genetic Information Processing	Translation	00970 Aminoacyl-tRNA biosynthesis [PATH:ko00970]	K01875	SARS, serS; seryl-tRNA synthetase [EC:6.1.1.11]	0.0547725		Central functions	Amino Acids and Derivatives	Lysine, threonine, methionine, and cysteine	Amino Acids and Derivatives	Methionine ABC transporter substrate-binding protein	0.000128 ± 0.0000012
Genetic Information Processing	Translation	00970 Aminoacyl-tRNA biosynthesis [PATH:ko00970]	K01876	DARS, aspS; aspartyl-tRNA synthetase [EC:6.1.1.12]	0.0864517		Central functions	Amino Acids and Derivatives	Lysine, threonine, methionine, and cysteine	Amino Acids and Derivatives	Methionine ABC transporter substrate-binding protein	0.000019 ± 0.0000006
Genetic Information Processing	Translation	00970 Aminoacyl-tRNA biosynthesis [PATH:ko00970]	K01879	glyS; glycyl-tRNA synthetase beta chain [EC:6.1.1.14]	0.0268198		Central functions	Amino Acids and Derivatives	Lysine, threonine, methionine, and cysteine	Amino Acids and Derivatives	Methionine aminotransferase, PLP-dependent	0.000236 ± 0.0000016
Genetic Information Processing	Translation	00970 Aminoacyl-tRNA biosynthesis [PATH:ko00970]	K02434	gatB; aspartyl-tRNA(Asn)/glutamyl-tRNA (Gln) amidotransferase subunit B [EC:6.3.5.6 6.3.5.7]	0.0529302		Central functions	Amino Acids and Derivatives	Lysine, threonine, methionine, and cysteine	Amino Acids and Derivatives	Methionine repressor MetJ	0.000155 ± 0.0000022
Genetic Information Processing	Translation	00970 Aminoacyl-tRNA biosynthesis [PATH:ko00970]	K01893	NARS, asnS; asparaginyl-tRNA synthetase [EC:6.1.1.22]	0.0280705		Central functions	Amino Acids and Derivatives	Lysine, threonine, methionine, and cysteine	Amino Acids and Derivatives	Methionine transporter MetT	0.000118 ± 0.0000016
Genetic Information Processing	Translation	00970 Aminoacyl-tRNA biosynthesis [PATH:ko00970]	K02435	gatC; aspartyl-tRNA(Asn)/glutamyl-tRNA (Gln) amidotransferase subunit C [EC:6.3.5.6 6.3.5.7]	0.00635716		Central functions	Amino Acids and Derivatives	Lysine, threonine, methionine, and cysteine	Amino Acids and Derivatives	Methylthioribose-1-phosphate isomerase (EC 5.3.1.23)	0.000049 ± 0.0000011
Genetic Information Processing	Translation	00970 Aminoacyl-tRNA biosynthesis [PATH:ko00970]	K01885	EARS, gltX; glutamyl-tRNA synthetase [EC:6.1.1.17]	0.0536736		Central functions	Amino Acids and Derivatives	Lysine, threonine, methionine, and cysteine	Amino Acids and Derivatives	N-acetyl-L,L-diaminopimelate aminotransferase (EC 2.6.1.-)	0.000155 ± 0.0000013
Genetic Information Processing	Translation	00970 Aminoacyl-tRNA biosynthesis [PATH:ko00970]	K01869	LARS, leuS; leucyl-tRNA synthetase [EC:6.1.1.4]	0.14081		Central functions	Amino Acids and Derivatives	Lysine, threonine, methionine, and cysteine	Amino Acids and Derivatives	N-succinyl-L,L-diaminopimelate aminotransferase (EC 2.6.1.17)	0.000013 ± 0.0000008
Genetic Information Processing	Translation	00970 Aminoacyl-tRNA biosynthesis [PATH:ko00970]	K00604	MTFMT, fmt; methionyl-tRNA formyltransferase [EC:2.1.2.9]	0.024978		Central functions	Amino Acids and Derivatives	Lysine, threonine, methionine, and cysteine	Amino Acids and Derivatives	O-succinylhomoserine sulfhydrylase (EC 2.5.1.48)	0.000013 ± 0.0000005
Genetic Information Processing	Translation	00970 Aminoacyl-tRNA biosynthesis [PATH:ko00970]	K01886	QARS, glnS; glutaminyl-tRNA synthetase [EC:6.1.1.18]	0.0329601		Central functions	Amino Acids and Derivatives	Lysine, threonine, methionine, and cysteine	Amino Acids and Derivatives	Propionate kinase (EC 2.7.2.15)	0.000042 ± 0.0000009
Genetic Information Processing	Translation	00970 Aminoacyl-tRNA biosynthesis [PATH:ko00970]	K04567	KARS, lysS; lysyl-tRNA synthetase, class II [EC:6.1.1.6]	0.0836209		Central functions	Amino Acids and Derivatives	Lysine, threonine, methionine, and cysteine	Amino Acids and Derivatives	S-adenosylhomocysteine nucleosidase (EC 3.2.2.9)	0.000062 ± 0.0000006
Genetic Information Processing	Translation	00970 Aminoacyl-tRNA biosynthesis [PATH:ko00970]	K01883	CARS, cysS; cysteinyl-tRNA synthetase [EC:6.1.1.16]	0.0741725		Central functions	Amino Acids and Derivatives	Lysine, threonine, methionine, and cysteine	Amino Acids and Derivatives	S-adenosylmethionine synthetase (EC 2.5.1.6)	0.000043 ± 0.0000009
Genetic Information Processing	Translation	03010 Ribosome [PATH:ko03010]	K02863	RP-L1, rplA; large subunit ribosomal protein L1	0.0365945		Central functions	Amino Acids and Derivatives	Lysine, threonine, methionine, and cysteine	Amino Acids and Derivatives	S-ribosylhomocysteine lyase (EC 4.4.1.21)	0.000018 ± 0.0000008
Genetic Information Processing	Translation	03010 Ribosome [PATH:ko03010]	K02933	RP-L6, rplF; large subunit ribosomal protein L6	0.0289787		Central functions	Amino Acids and Derivatives	Lysine, threonine, methionine, and cysteine	Amino Acids and Derivatives	SAM-dependent methlytransferase YrrT	0.000069 ± 0.0000007
Genetic Information Processing	Translation	03010 Ribosome [PATH:ko03010]	K02919	RP-L36, rpmJ; large subunit ribosomal protein L36	0.00366229		Central functions	Amino Acids and Derivatives	Lysine, threonine, methionine, and cysteine	Amino Acids and Derivatives	Serine acetyltransferase (EC 2.3.1.30)	0.000169 ± 0.0000016
Genetic Information Processing	Translation	03010 Ribosome [PATH:ko03010]	K02884	RP-L19, rplS; large subunit ribosomal protein L19	0.0167798		Central functions	Amino Acids and Derivatives	Lysine, threonine, methionine, and cysteine	Amino Acids and Derivatives	Serine acetyltransferase (EC 2.3.1.30)	0.000074 ± 0.000001
Genetic Information Processing	Translation	03010 Ribosome [PATH:ko03010]	K02916	RP-L35, rpmI; large subunit ribosomal protein L35	0.00508831		Central functions	Amino Acids and Derivatives	Lysine, threonine, methionine, and cysteine	Amino Acids and Derivatives	Sulfate adenylyltransferase subunit 2 (EC 2.7.7.4)	0.000011 ± 0.0000002
Genetic Information Processing	Translation	03010 Ribosome [PATH:ko03010]	K02946	RP-S10, rpsJ; small subunit ribosomal protein S10	0.0177473		Central functions	Amino Acids and Derivatives	Lysine, threonine, methionine, and cysteine	Amino Acids and Derivatives	Sulfate and thiosulfate binding protein CysP	0.000007 ± 0.0000003
Genetic Information Processing	Translation	03010 Ribosome [PATH:ko03010]	K02890	RP-L22, rplV; large subunit ribosomal protein L22	0.0149736		Central functions	Amino Acids and Derivatives	Lysine, threonine, methionine, and cysteine	Amino Acids and Derivatives	Sulfate and thiosulfate import ATP-binding protein CysA (EC 3.6.3.25)	0.000111 ± 0.0000007
Genetic Information Processing	Translation	03010 Ribosome [PATH:ko03010]	K02931	RP-L5, rplE; large subunit ribosomal protein L5	0.027399		Central functions	Amino Acids and Derivatives	Lysine, threonine, methionine, and cysteine	Amino Acids and Derivatives	Sulfate permease	0.000034 ± 0.0000009
Genetic Information Processing	Translation	03010 Ribosome [PATH:ko03010]	K02961	RP-S17, rpsQ; small subunit ribosomal protein S17	0.0141443		Central functions	Amino Acids and Derivatives	Lysine, threonine, methionine, and cysteine	Amino Acids and Derivatives	Sulfate permease, Trk-type	0.000029 ± 0.0000006
Genetic Information Processing	Translation	03010 Ribosome [PATH:ko03010]	K02963	RP-S18, rpsR; small subunit ribosomal protein S18	0.00979043		Central functions	Amino Acids and Derivatives	Lysine, threonine, methionine, and cysteine	Amino Acids and Derivatives	Sulfate transport system permease protein CysT	0.000134 ± 0.0000015
Genetic Information Processing	Translation	03010 Ribosome [PATH:ko03010]	K02935	RP-L7, rplL; large subunit ribosomal protein L7/L12	0.0130229		Central functions	Amino Acids and Derivatives	Lysine, threonine, methionine, and cysteine	Amino Acids and Derivatives	Sulfate transport system permease protein CysW	0.000044 ± 0.0000014
Genetic Information Processing	Translation	03010 Ribosome [PATH:ko03010]	K02888	RP-L21, rplU; large subunit ribosomal protein L21	0.0122348		Central functions	Amino Acids and Derivatives	Lysine, threonine, methionine, and cysteine	Amino Acids and Derivatives	Sulfate transporter, CysZ-type	0.000104 ± 0.0000011
Genetic Information Processing	Translation	03010 Ribosome [PATH:ko03010]	K02959	RP-S16, rpsP; small subunit ribosomal protein S16	0.011249		Central functions	Amino Acids and Derivatives	Lysine, threonine, methionine, and cysteine	Amino Acids and Derivatives	Sulfite reductase [NADPH] flavoprotein alpha-component (EC 1.8.1.2)	0.000029 ± 0.0000009
Genetic Information Processing	Translation	03010 Ribosome [PATH:ko03010]	K02996	RP-S9, rpsI; small subunit ribosomal protein S9	0.0177762		Central functions	Amino Acids and Derivatives	Lysine, threonine, methionine, and cysteine	Amino Acids and Derivatives	Sulfite reductase [NADPH] hemoprotein beta-component (EC 1.8.1.2)	0.000057 ± 0.0000009
Genetic Information Processing	Translation	03010 Ribosome [PATH:ko03010]	K02982	RP-S3, rpsC; small subunit ribosomal protein S3	0.0416962		Central functions	Amino Acids and Derivatives	Lysine, threonine, methionine, and cysteine	Amino Acids and Derivatives	Threonine dehydratase, catabolic (EC 4.3.1.19)	0.000028 ± 0.0000012
Genetic Information Processing	Translation	03010 Ribosome [PATH:ko03010]	K02990	RP-S6, rpsF; small subunit ribosomal protein S6	0.0119045		Central functions	Amino Acids and Derivatives	Lysine, threonine, methionine, and cysteine	Amino Acids and Derivatives	Threonine dehydratase, catabolic (EC 4.3.1.19)	0.000018 ± 0.0000004
Genetic Information Processing	Translation	03010 Ribosome [PATH:ko03010]	K02895	RP-L24, rplX; large subunit ribosomal protein L24	0.0141341		Central functions	Amino Acids and Derivatives	Lysine, threonine, methionine, and cysteine	Amino Acids and Derivatives	Transcriptional activator MetR	0.000189 ± 0.000006
Genetic Information Processing	Translation	03010 Ribosome [PATH:ko03010]	K02909	RP-L31, rpmE; large subunit ribosomal protein L31	0.0135319		Central functions	Amino Acids and Derivatives	Lysine, threonine, methionine, and cysteine	Amino Acids and Derivatives	Transmembrane component MtsC of energizing module of methionine-regulated ECF transporter	0.000116 ± 0.0000009
Genetic Information Processing	Translation	03010 Ribosome [PATH:ko03010]	K02904	RP-L29, rpmC; large subunit ribosomal protein L29	0.00731673		Central functions	Amino Acids and Derivatives	Proline and 4-hydroxyproline	Amino Acids and Derivatives	D-amino acid dehydrogenase (EC 1.4.99.1) family protein in hydroxy-L-proline catabolic cluster	0.000013 ± 0.0000006
Genetic Information Processing	Translation	03010 Ribosome [PATH:ko03010]	K02914	RP-L34, rpmH; large subunit ribosomal protein L34	0.00404858		Central functions	Amino Acids and Derivatives	Proline and 4-hydroxyproline	Amino Acids and Derivatives	D-proline reductase, 23 kDa subunit (EC 1.21.4.1)	0.000022 ± 0.0000008
Genetic Information Processing	Translation	03010 Ribosome [PATH:ko03010]	K02968	RP-S20, rpsT; small subunit ribosomal protein S20	0.00750002		Central functions	Amino Acids and Derivatives	Proline and 4-hydroxyproline	Amino Acids and Derivatives	Gamma-glutamyl phosphate reductase (EC 1.2.1.41)	0.000105 ± 0.0000023
Genetic Information Processing	Translation	03010 Ribosome [PATH:ko03010]	K02939	RP-L9, rplI; large subunit ribosomal protein L9	0.0139189		Central functions	Amino Acids and Derivatives	Proline and 4-hydroxyproline	Amino Acids and Derivatives	Glutamate 5-kinase (EC 2.7.2.11)	0.000118 ± 0.000002
Genetic Information Processing	Translation	03010 Ribosome [PATH:ko03010]	K02994	RP-S8, rpsH; small subunit ribosomal protein S8	0.0226879		Central functions	Amino Acids and Derivatives	Proline and 4-hydroxyproline	Amino Acids and Derivatives	Ketoglutarate semialdehyde dehydrogenase (EC 1.2.1.26)	0.000185 ± 0.0000018
Genetic Information Processing	Translation	03010 Ribosome [PATH:ko03010]	K02876	RP-L15, rplO; large subunit ribosomal protein L15	0.0166648		Central functions	Amino Acids and Derivatives	Proline and 4-hydroxyproline	Amino Acids and Derivatives	NADP-specific glutamate dehydrogenase (EC 1.4.1.4)	0.000008 ± 0.0000005
Genetic Information Processing	Translation	03010 Ribosome [PATH:ko03010]	K02950	RP-S12, rpsL; small subunit ribosomal protein S12	0.0228919		Central functions	Amino Acids and Derivatives	Proline and 4-hydroxyproline	Amino Acids and Derivatives	Peptidyl prolyl 4-hydroxylase, alpha subunit (EC 1.14.11.2)	0.00001 ± 0.0000003
Genetic Information Processing	Translation	03010 Ribosome [PATH:ko03010]	K02892	RP-L23, rplW; large subunit ribosomal protein L23	0.0126372		Central functions	Amino Acids and Derivatives	Proline and 4-hydroxyproline	Amino Acids and Derivatives	Proline-specific permease proY	0.000046 ± 0.0000009
Genetic Information Processing	Translation	03010 Ribosome [PATH:ko03010]	K02879	RP-L17, rplQ; large subunit ribosomal protein L17	0.01601		Central functions	Amino Acids and Derivatives	Proline and 4-hydroxyproline	Amino Acids and Derivatives	Proline/sodium symporter PutP (TC 2.A.21.2.1)	0.000007 ± 0.0000003
Genetic Information Processing	Translation	03010 Ribosome [PATH:ko03010]	K02965	RP-S19, rpsS; small subunit ribosomal protein S19	0.0175464		Central functions	Amino Acids and Derivatives	Proline and 4-hydroxyproline	Amino Acids and Derivatives	Putative oxidoreductase in 4-hydroxyproline catabolic gene cluster	0.000008 ± 0.0000005
Genetic Information Processing	Translation	03010 Ribosome [PATH:ko03010]	K02878	RP-L16, rplP; large subunit ribosomal protein L16	0.0217472		Central functions	Amino Acids and Derivatives	Proline and 4-hydroxyproline	Amino Acids and Derivatives	PutR, transcriptional activator of PutA and PutP	0.00001 ± 0.0000004
Genetic Information Processing	Translation	03010 Ribosome [PATH:ko03010]	K02913	RP-L33, rpmG; large subunit ribosomal protein L33	0.00704379		Central functions	Amino Acids and Derivatives	Proline and 4-hydroxyproline	Amino Acids and Derivatives	Pyrroline-5-carboxylate reductase (EC 1.5.1.2)	0.000029 ± 0.0000009
Genetic Information Processing	Translation	03010 Ribosome [PATH:ko03010]	K02887	RP-L20, rplT; large subunit ribosomal protein L20	0.0188706		Central functions	Amino Acids and Derivatives	Proline and 4-hydroxyproline	Amino Acids and Derivatives	Ureidoglycolate/malate/sulfolactate dehydrogenase family (EC 1.1.1.-)	0.000073 ± 0.000001
Genetic Information Processing	Translation	03010 Ribosome [PATH:ko03010]	K02988	RP-S5, rpsE; small subunit ribosomal protein S5	0.0248487		Central functions	Carbohydrates	-	Carbohydrate metabolism - aerobic	1-phosphofructokinase (EC 2.7.1.56)	0.000042 ± 0.0000014
Genetic Information Processing	Translation	03010 Ribosome [PATH:ko03010]	K02954	RP-S14, rpsN; small subunit ribosomal protein S14	0.0113743		Central functions	Carbohydrates	-	Carbohydrate metabolism - aerobic	2-dehydro-3-deoxygluconate kinase (EC 2.7.1.45)	0.000134 ± 0.0000018
Genetic Information Processing	Translation	03010 Ribosome [PATH:ko03010]	K02902	RP-L28, rpmB; large subunit ribosomal protein L28	0.00901354		Central functions	Carbohydrates	-	Carbohydrate metabolism - aerobic	6-phosphogluconate dehydrogenase, decarboxylating (EC 1.1.1.44)	0.000073 ± 0.0000013
Genetic Information Processing	Translation	03010 Ribosome [PATH:ko03010]	K02948	RP-S11, rpsK; small subunit ribosomal protein S11	0.0211171		Central functions	Carbohydrates	-	Carbohydrate metabolism - aerobic	6-phosphogluconolactonase (EC 3.1.1.31), eukaryotic type	0.000111 ± 0.0000015
Genetic Information Processing	Translation	03010 Ribosome [PATH:ko03010]	K02911	RP-L32, rpmF; large subunit ribosomal protein L32	0.00498459		Central functions	Carbohydrates	-	Carbohydrate metabolism - aerobic	Alcohol dehydrogenase, zinc-containing	0.000242 ± 0.0000031
Genetic Information Processing	Translation	03010 Ribosome [PATH:ko03010]	K02867	RP-L11, rplK; large subunit ribosomal protein L11	0.0207165		Central functions	Carbohydrates	-	Carbohydrate metabolism - aerobic	Alpha-1,4-digalacturonate ABC transporter, permease protein 1	0.000016 ± 0.0000005
Genetic Information Processing	Translation	03010 Ribosome [PATH:ko03010]	K02864	RP-L10, rplJ; large subunit ribosomal protein L10	0.0186665		Central functions	Carbohydrates	-	Carbohydrate metabolism - aerobic	Alpha-glucuronidase (EC 3.2.1.139)	0.000113 ± 0.0000018
Genetic Information Processing	Translation	03010 Ribosome [PATH:ko03010]	K02906	RP-L3, rplC; large subunit ribosomal protein L3	0.0315544		Central functions	Carbohydrates	-	Carbohydrate metabolism - aerobic	alternative Ribulokinase (EC 2.7.1.16)	0.00007 ± 0.0000015
Genetic Information Processing	Translation	03010 Ribosome [PATH:ko03010]	K02897	RP-L25, rplY; large subunit ribosomal protein L25	0.00999784		Central functions	Carbohydrates	-	Carbohydrate metabolism - aerobic	Beta-galactosidase (EC 3.2.1.23), LacZ family	0.000167 ± 0.0000017
Genetic Information Processing	Translation	03010 Ribosome [PATH:ko03010]	K02952	RP-S13, rpsM; small subunit ribosomal protein S13	0.0169868		Central functions	Carbohydrates	-	Carbohydrate metabolism - aerobic	Beta-glucoside ABC transport system, permease protein 1	0.000037 ± 0.0000012
Genetic Information Processing	Translation	03010 Ribosome [PATH:ko03010]	K02992	RP-S7, rpsG; small subunit ribosomal protein S7	0.0247845		Central functions	Carbohydrates	-	Carbohydrate metabolism - aerobic	Cellobiose phosphorylase (EC 2.4.1.-)	0.00005 ± 0.0000011
Genetic Information Processing	Translation	03010 Ribosome [PATH:ko03010]	K02899	RP-L27, rpmA; large subunit ribosomal protein L27	0.00940082		Central functions	Carbohydrates	-	Carbohydrate metabolism - aerobic	D-glycerate 2-kinase (EC 2.7.1.-)	0.00001 ± 0.0000005
Genetic Information Processing	Translation	03010 Ribosome [PATH:ko03010]	K02871	RP-L13, rplM; large subunit ribosomal protein L13	0.0258823		Central functions	Carbohydrates	-	Carbohydrate metabolism - aerobic	Flagellar assembly factor FliW	0.000094 ± 0.0000014
Genetic Information Processing	Translation	03010 Ribosome [PATH:ko03010]	K02881	RP-L18, rplR; large subunit ribosomal protein L18	0.0163025		Central functions	Carbohydrates	-	Carbohydrate metabolism - aerobic	Fructokinase (EC 2.7.1.4)	0.000048 ± 0.0000008
Genetic Information Processing	Translation	03010 Ribosome [PATH:ko03010]	K02967	RP-S2, rpsB; small subunit ribosomal protein S2	0.0365539		Central functions	Carbohydrates	-	Carbohydrate metabolism - aerobic	Glucokinase (EC 2.7.1.2)	0.000051 ± 0.0000008
Genetic Information Processing	Translation	03010 Ribosome [PATH:ko03010]	K02907	RP-L30, rpmD; large subunit ribosomal protein L30	0.00802922		Central functions	Carbohydrates	-	Carbohydrate metabolism - aerobic	Gluconokinase (EC 2.7.1.12)	0.000016 ± 0.0000004
Genetic Information Processing	Translation	03010 Ribosome [PATH:ko03010]	K02956	RP-S15, rpsO; small subunit ribosomal protein S15	0.0139414		Central functions	Carbohydrates	-	Carbohydrate metabolism - aerobic	Glucose-6-phosphate 1-dehydrogenase (EC 1.1.1.49)	0.000009 ± 0.0000003
Genetic Information Processing	Translation	03010 Ribosome [PATH:ko03010]	K02874	RP-L14, rplN; large subunit ribosomal protein L14	0.0196309		Central functions	Carbohydrates	-	Carbohydrate metabolism - aerobic	Glucuronide transporter UidB	0.000044 ± 0.0000012
Genetic Information Processing	Translation	03010 Ribosome [PATH:ko03010]	K02986	RP-S4, rpsD; small subunit ribosomal protein S4	0.0295462		Central functions	Carbohydrates	-	Carbohydrate metabolism - aerobic	Glycerol kinase (EC 2.7.1.30)	0.000017 ± 0.0000006
Genetic Information Processing	Translation	03010 Ribosome [PATH:ko03010]	K02926	RP-L4, rplD; large subunit ribosomal protein L4	0.027165		Central functions	Carbohydrates	-	Carbohydrate metabolism - aerobic	Glycerol uptake operon antiterminator regulatory protein	0.000045 ± 0.0000009
Genetic Information Processing	Translation	03010 Ribosome [PATH:ko03010]	K02886	RP-L2, rplB; large subunit ribosomal protein L2	0.0477865		Central functions	Carbohydrates	-	Carbohydrate metabolism - aerobic	Glycerol-3-phosphate dehydrogenase (EC 1.1.5.3)	0.000068 ± 0.0000014
Genetic Information Processing	Translation	03013 RNA transport [PATH:ko03013]	K00974	cca; tRNA nucleotidyltransferase (CCA-adding enzyme) [EC:2.7.7.72 3.1.3.- 3.1.4.-]	0.0123004		Central functions	Carbohydrates	-	Carbohydrate metabolism - aerobic	L-ribulose-5-phosphate 4-epimerase (EC 5.1.3.4)	0.000036 ± 0.0000007
Genetic Information Processing	Translation	03013 RNA transport [PATH:ko03013]	K00784	rnz; ribonuclease Z [EC:3.1.26.11]	0.0122666		Central functions	Carbohydrates	-	Carbohydrate metabolism - aerobic	Maltodextrin glucosidase (EC 3.2.1.20)	0.000005 ± 0.0000002
Human Diseases	Cancers	05200 Pathways in cancer [PATH:ko05200]	K01679	E4.2.1.2B, fumC; fumarate hydratase, class II [EC:4.2.1.2]	0.0321563		Central functions	Carbohydrates	-	Carbohydrate metabolism - aerobic	Mannose-6-phosphate isomerase (EC 5.3.1.8)	0.000078 ± 0.0000009
Human Diseases	Cancers	05203 Viral carcinogenesis [PATH:ko05203]	K00873	PK, pyk; pyruvate kinase [EC:2.7.1.40]	0.0545913		Central functions	Carbohydrates	-	Carbohydrate metabolism - aerobic	Myo-inositol 2-dehydrogenase 1 (EC 1.1.1.18)	0.000027 ± 0.0000006
Human Diseases	Cancers	05204 Chemical carcinogenesis [PATH:ko05204]	K00121	frmA, ADH5, adhC; S-(hydroxymethyl)glutathione dehydrogenase / alcohol dehydrogenase [EC:1.1.1.284 1.1.1.1]	0.010225		Central functions	Carbohydrates	-	Carbohydrate metabolism - aerobic	Myo-inositol ABC transporter, ATP-binding protein InoK	0.000012 ± 0.0000004
Human Diseases	Cancers	05219 Bladder cancer [PATH:ko05219]	K00758	E2.4.2.4, deoA; thymidine phosphorylase [EC:2.4.2.4]	0.00860624		Central functions	Carbohydrates	-	Carbohydrate metabolism - aerobic	N-acetylglucosamine-6-phosphate deacetylase (EC 3.5.1.25)	0.000043 ± 0.0000009
Human Diseases	Immune diseases	05340 Primary immunodeficiency [PATH:ko05340]	K01488	E3.5.4.4, ADA, add; adenosine deaminase [EC:3.5.4.4]	0.0109675		Central functions	Carbohydrates	-	Carbohydrate metabolism - aerobic	N-acetylhexosamine 1-kinase	0.000038 ± 0.0000012
Human Diseases	Infectious diseases	05111 Vibrio cholerae pathogenic cycle [PATH:ko05111]	K07173	luxS; S-ribosylhomocysteine lyase [EC:4.4.1.21]	0.0148896		Central functions	Carbohydrates	-	Carbohydrate metabolism - aerobic	Pectate lyase precursor (EC 4.2.2.2)	0.000042 ± 0.0000013
Human Diseases	Infectious diseases	05120 Epithelial cell signaling in Helicobacter pylori infection [PATH:ko05120]	K01428	ureC; urease subunit alpha [EC:3.5.1.5]	0.0103653		Central functions	Carbohydrates	-	Carbohydrate metabolism - aerobic	Polygalacturonase (EC 3.2.1.15)	0.00009 ± 0.0000016
Human Diseases	Infectious diseases	05120 Epithelial cell signaling in Helicobacter pylori infection [PATH:ko05120]	K08303	K08303; putative protease [EC:3.4.-.-]	0.0452755		Central functions	Carbohydrates	-	Carbohydrate metabolism - aerobic	Predicted beta-glucoside-regulated ABC transport system, permease component 2, COG0395	0.000042 ± 0.0000011
Human Diseases	Infectious diseases	05132 Salmonella infection [PATH:ko05132]	K03385	nrfA; cytochrome c-552 [EC:1.7.2.2]	0.0162857		Central functions	Carbohydrates	-	Carbohydrate metabolism - aerobic	Predicted chitobiose ABC transport system II, permease protein 1	0.000037 ± 0.0000011
Human Diseases	Infectious diseases	05134 Legionellosis [PATH:ko05134]	K00239	sdhA; succinate dehydrogenase flavoprotein subunit [EC:1.3.99.1]	0.0774924		Central functions	Carbohydrates	-	Carbohydrate metabolism - aerobic	Predicted chitobiose ABC transport system, permease protein 1	0.000127 ± 0.0000018
Human Diseases	Infectious diseases	05142 Chagas disease (American trypanosomiasis) [PATH:ko05142]	K01354	ptrB; oligopeptidase B [EC:3.4.21.83]	0.0219029		Central functions	Carbohydrates	-	Carbohydrate metabolism - aerobic	Predicted galacto-N-biose-/lacto-N-biose I ABC transporter, periplasmic substrate-binding protein	0.000004 ± 0.0000002
Human Diseases	Infectious diseases	05150 Staphylococcus aureus infection [PATH:ko05150]	K03739	dltB; membrane protein involved in D-alanine export	0.00917672		Central functions	Carbohydrates	-	Carbohydrate metabolism - aerobic	Predicted glycerol-1-phosphate dehydrogenase, arabinose operon	0.000185 ± 0.0000018
Human Diseases	Infectious diseases	05150 Staphylococcus aureus infection [PATH:ko05150]	K14188	dltC; D-alanine--poly(phosphoribitol) ligase subunit 2 [EC:6.1.1.13]	0.00141062		Central functions	Carbohydrates	-	Carbohydrate metabolism - aerobic	Predicted sugar ABC transport system, ATP-binding protein YphE	0.00009 ± 0.0000016
Human Diseases	Infectious diseases	05150 Staphylococcus aureus infection [PATH:ko05150]	K03367	dltA; D-alanine--poly(phosphoribitol) ligase subunit 1 [EC:6.1.1.13]	0.0123582		Central functions	Carbohydrates	-	Carbohydrate metabolism - aerobic	Predicted trehalose ABC transporter, permease component 1, Archaea-type	0.000019 ± 0.0000003
Human Diseases	Infectious diseases	05150 Staphylococcus aureus infection [PATH:ko05150]	K11041	eta; exfoliative toxin A/B	0.00459729		Central functions	Carbohydrates	-	Carbohydrate metabolism - aerobic	PTS system, fructose-specific IIA component (EC 2.7.1.69)	0.000034 ± 0.0000006
Human Diseases	Infectious diseases	05150 Staphylococcus aureus infection [PATH:ko05150]	K03740	dltD; D-alanine transfer protein	0.00534455		Central functions	Carbohydrates	-	Carbohydrate metabolism - aerobic	Rhamnulose-1-phosphate aldolase (EC 4.1.2.19)	0.000079 ± 0.0000008
Metabolism	Amino acid metabolism	00250 Alanine, aspartate and glutamate metabolism [PATH:ko00250]	K01939	E6.3.4.4, purA; adenylosuccinate synthase [EC:6.3.4.4]	0.0563741		Central functions	Carbohydrates	-	Carbohydrate metabolism - aerobic	Ribokinase (EC 2.7.1.15)	0.000062 ± 0.000001
Metabolism	Amino acid metabolism	00250 Alanine, aspartate and glutamate metabolism [PATH:ko00250]	K14260	alaA; alanine-synthesizing transaminase [EC:2.6.1.66 2.6.1.2]	0.0200172		Central functions	Carbohydrates	-	Carbohydrate metabolism - aerobic	Ribose ABC transport system, high affinity permease RbsD (TC 3.A.1.2.1)	0.000011 ± 0.0000003
Metabolism	Amino acid metabolism	00250 Alanine, aspartate and glutamate metabolism [PATH:ko00250]	K00261	E1.4.1.3; glutamate dehydrogenase (NAD(P)+) [EC:1.4.1.3]	0.00946221		Central functions	Carbohydrates	-	Carbohydrate metabolism - aerobic	Ribose ABC transport system, periplasmic ribose-binding protein RbsB (TC 3.A.1.2.1)	0.000015 ± 0.0000006
Metabolism	Amino acid metabolism	00250 Alanine, aspartate and glutamate metabolism [PATH:ko00250]	K00812	E2.6.1.1A, aspB; aspartate aminotransferase [EC:2.6.1.1]	0.00763349		Central functions	Carbohydrates	-	Carbohydrate metabolism - aerobic	Ribose ABC transport system, permease protein RbsC (TC 3.A.1.2.1)	0.000017 ± 0.0000007
Metabolism	Amino acid metabolism	00250 Alanine, aspartate and glutamate metabolism [PATH:ko00250]	K00820	E2.6.1.16, glmS; glucosamine--fructose-6-phosphate aminotransferase (isomerizing) [EC:2.6.1.16]	0.0768676		Central functions	Carbohydrates	-	Carbohydrate metabolism - aerobic	Transcriptional repressor of arabinoside utilization operon, GntR family	0.000201 ± 0.000002
Metabolism	Amino acid metabolism	00250 Alanine, aspartate and glutamate metabolism [PATH:ko00250]	K01955	carB, CPA2; carbamoyl-phosphate synthase large subunit [EC:6.3.5.5]	0.134412		Central functions	Carbohydrates	-	Carbohydrate metabolism - aerobic	Transketolase (EC 2.2.1.1)	0.00001 ± 0.0000005
Metabolism	Amino acid metabolism	00250 Alanine, aspartate and glutamate metabolism [PATH:ko00250]	K00609	pyrB, PYR2; aspartate carbamoyltransferase catalytic subunit [EC:2.1.3.2]	0.0353169		Central functions	Carbohydrates	-	Carbohydrate metabolism - aerobic	Transketolase, N-terminal section (EC 2.2.1.1)	0.000123 ± 0.0000018
Metabolism	Amino acid metabolism	00250 Alanine, aspartate and glutamate metabolism [PATH:ko00250]	K01425	glsA, GLS; glutaminase [EC:3.5.1.2]	0.00493465		Central functions	Carbohydrates	-	Carbohydrate metabolism - aerobic	Xylose ABC transporter, permease component	0.000024 ± 0.0000006
Metabolism	Amino acid metabolism	00250 Alanine, aspartate and glutamate metabolism [PATH:ko00250]	K01940	E6.3.4.5, argG; argininosuccinate synthase [EC:6.3.4.5]	0.0375895		Central functions	Carbohydrates	-	Carbohydrate metabolism - aerobic	Xylose ABC transporter, substrate-binding component	0.000102 ± 0.0000024
Metabolism	Amino acid metabolism	00250 Alanine, aspartate and glutamate metabolism [PATH:ko00250]	K00260	gudB, rocG; glutamate dehydrogenase [EC:1.4.1.2]	0.0242815		Central functions	Carbohydrates	-	Carbohydrate metabolism - aerobic	Xylose isomerase (EC 5.3.1.5)	0.000077 ± 0.0000009
Metabolism	Amino acid metabolism	00250 Alanine, aspartate and glutamate metabolism [PATH:ko00250]	K13821	putA; proline dehydrogenase / delta 1-pyrroline-5-carboxylate dehydrogenase [EC:1.5.99.8 1.5.1.12]	0.0472717		Central functions	Carbohydrates	-	Carbohydrate metabolism - aerobic	Xylose-responsive transcription regulator, ROK family	0.000043 ± 0.0000006
Metabolism	Amino acid metabolism	00250 Alanine, aspartate and glutamate metabolism [PATH:ko00250]	K00278	nadB; L-aspartate oxidase [EC:1.4.3.16]	0.0112921		Central functions	Carbohydrates	Aminosugars	Carbohydrate metabolism - aerobic	(GlcNAc)2 ABC transporter, periplasmic substrate-binding protein	0.000051 ± 0.0000008
Metabolism	Amino acid metabolism	00250 Alanine, aspartate and glutamate metabolism [PATH:ko00250]	K01779	E5.1.1.13; aspartate racemase [EC:5.1.1.13]	0.00766031		Central functions	Carbohydrates	Aminosugars	Carbohydrate metabolism - aerobic	(GlcNAc)2 ABC transporter, permease component 2	0.00003 ± 0.0000006
Metabolism	Amino acid metabolism	00250 Alanine, aspartate and glutamate metabolism [PATH:ko00250]	K00266	gltD; glutamate synthase (NADPH/NADH) small chain [EC:1.4.1.13 1.4.1.14]	0.0234724		Central functions	Carbohydrates	Aminosugars	Carbohydrate metabolism - aerobic	Alpha-N-acetylglucosaminidase (EC 3.2.1.50)	0.000022 ± 0.0000005
Metabolism	Amino acid metabolism	00250 Alanine, aspartate and glutamate metabolism [PATH:ko00250]	K00135	E1.2.1.16, gabD; succinate-semialdehyde dehydrogenase (NADP+) [EC:1.2.1.16]	0.0191367		Central functions	Carbohydrates	Aminosugars	Carbohydrate metabolism - aerobic	Beta-galactosidase 3	0.000012 ± 0.0000004
Metabolism	Amino acid metabolism	00250 Alanine, aspartate and glutamate metabolism [PATH:ko00250]	K00610	pyrI; aspartate carbamoyltransferase regulatory subunit	0.00248953		Central functions	Carbohydrates	Aminosugars	Carbohydrate metabolism - aerobic	Beta-hexosaminidase (EC 3.2.1.52)	0.000004 ± 0.0000002
Metabolism	Amino acid metabolism	00250 Alanine, aspartate and glutamate metabolism [PATH:ko00250]	K01914	asnA; aspartate--ammonia ligase [EC:6.3.1.1]	0.0109216		Central functions	Carbohydrates	Aminosugars	Carbohydrate metabolism - aerobic	Chitobiose phosphorylase (EC 2.4.1.-)	0.00003 ± 0.0000006
Metabolism	Amino acid metabolism	00250 Alanine, aspartate and glutamate metabolism [PATH:ko00250]	K00262	E1.4.1.4, gdhA; glutamate dehydrogenase (NADP+) [EC:1.4.1.4]	0.047367		Central functions	Carbohydrates	Aminosugars	Carbohydrate metabolism - aerobic	Fructoselysine kinase (EC 2.7.1.-)	0.000012 ± 0.0000005
Metabolism	Amino acid metabolism	00250 Alanine, aspartate and glutamate metabolism [PATH:ko00250]	K01424	E3.5.1.1, ansA, ansB; L-asparaginase [EC:3.5.1.1]	0.0308755		Central functions	Carbohydrates	Aminosugars	Carbohydrate metabolism - aerobic	GALNS arylsulfatase regulator (Fe-S oxidoreductase)	0.000174 ± 0.0000029
Metabolism	Amino acid metabolism	00250 Alanine, aspartate and glutamate metabolism [PATH:ko00250]	K00265	gltB; glutamate synthase (NADPH/NADH) large chain [EC:1.4.1.13 1.4.1.14]	0.0145625		Central functions	Carbohydrates	Aminosugars	Carbohydrate metabolism - aerobic	GlcNAc phosphomutase (EC 5.4.2.3)	0.000017 ± 0.0000006
Metabolism	Amino acid metabolism	00250 Alanine, aspartate and glutamate metabolism [PATH:ko00250]	K01756	E4.3.2.2, purB; adenylosuccinate lyase [EC:4.3.2.2]	0.0567207		Central functions	Carbohydrates	Aminosugars	Carbohydrate metabolism - aerobic	Glucosamine-6-phosphate deaminase [isomerizing], alternative (EC 3.5.99.6)	0.00002 ± 0.0000008
Metabolism	Amino acid metabolism	00250 Alanine, aspartate and glutamate metabolism [PATH:ko00250]	K00764	E2.4.2.14, purF; amidophosphoribosyltransferase [EC:2.4.2.14]	0.061843		Central functions	Carbohydrates	Aminosugars	Carbohydrate metabolism - aerobic	Hypothetical secreted sugar oxidoreductase, Gfo/Idh/MocA family, GalNAc-related	0.000019 ± 0.0000006
Metabolism	Amino acid metabolism	00250 Alanine, aspartate and glutamate metabolism [PATH:ko00250]	K07250	gabT; 4-aminobutyrate aminotransferase / (S)-3-amino-2-methylpropionate transaminase [EC:2.6.1.19 2.6.1.22]	0.00969941		Central functions	Carbohydrates	Aminosugars	Carbohydrate metabolism - aerobic	N-acetyl glucosamine transporter, NagP	0.000019 ± 0.0000006
Metabolism	Amino acid metabolism	00250 Alanine, aspartate and glutamate metabolism [PATH:ko00250]	K01755	argH, ASL; argininosuccinate lyase [EC:4.3.2.1]	0.0355131		Central functions	Carbohydrates	Aminosugars	Carbohydrate metabolism - aerobic	N-acetylglucosamine kinase of eukaryotic type (EC 2.7.1.59)	0.00009 ± 0.0000016
Metabolism	Amino acid metabolism	00250 Alanine, aspartate and glutamate metabolism [PATH:ko00250]	K00811	ASP5; aspartate aminotransferase, chloroplastic [EC:2.6.1.1]	0.0103622		Central functions	Carbohydrates	Aminosugars	Carbohydrate metabolism - aerobic	N-acetylglucosamine regulated methyl-accepting chemotaxis protein	0.000052 ± 0.0000007
Metabolism	Amino acid metabolism	00250 Alanine, aspartate and glutamate metabolism [PATH:ko00250]	K00259	ald; alanine dehydrogenase [EC:1.4.1.1]	0.0129108		Central functions	Carbohydrates	Aminosugars	Carbohydrate metabolism - aerobic	N-acetylglucosamine related transporter, NagX	0.000096 ± 0.0000015
Metabolism	Amino acid metabolism	00250 Alanine, aspartate and glutamate metabolism [PATH:ko00250]	K01744	aspA; aspartate ammonia-lyase [EC:4.3.1.1]	0.033894		Central functions	Carbohydrates	Aminosugars	Carbohydrate metabolism - aerobic	N-acetylglucosamine-6P-responsive transcriptional repressor NagC, ROK family	0.000016 ± 0.0000005
Metabolism	Amino acid metabolism	00250 Alanine, aspartate and glutamate metabolism [PATH:ko00250]	K01956	carA, CPA1; carbamoyl-phosphate synthase small subunit [EC:6.3.5.5]	0.0353773		Central functions	Carbohydrates	Aminosugars	Carbohydrate metabolism - aerobic	NTD biosynthesis operon putative oxidoreductase NtdC (EC 1.-.-.-)	0.000038 ± 0.0000009
Metabolism	Amino acid metabolism	00260 Glycine, serine and threonine metabolism [PATH:ko00260]	K01733	thrC; threonine synthase [EC:4.2.3.1]	0.0473706		Central functions	Carbohydrates	Aminosugars	Carbohydrate metabolism - aerobic	Predicted galactosamine-6-phosphate isomerase (EC 5.3.1.-)	0.000049 ± 0.0000012
Metabolism	Amino acid metabolism	00260 Glycine, serine and threonine metabolism [PATH:ko00260]	K00998	pssA, CHO1; phosphatidylserine synthase [EC:2.7.8.8]	0.0092773		Central functions	Carbohydrates	Aminosugars	Carbohydrate metabolism - aerobic	Predicted N-acetyl-glucosamine kinase 2, ROK family (EC 2.7.1.59)	0.000013 ± 0.0000008
Metabolism	Amino acid metabolism	00260 Glycine, serine and threonine metabolism [PATH:ko00260]	K01834	gpmA, PGAM; 2,3-bisphosphoglycerate-dependent phosphoglycerate mutase [EC:5.4.2.1]	0.0712648		Central functions	Carbohydrates	Aminosugars	Carbohydrate metabolism - aerobic	Predicted PTS system, galactosamine-specific IIA component (EC 2.7.1.69)	0.000026 ± 0.0000009
Metabolism	Amino acid metabolism	00260 Glycine, serine and threonine metabolism [PATH:ko00260]	K00382	DLD, lpd, pdhD; dihydrolipoamide dehydrogenase [EC:1.8.1.4]	0.0670453		Central functions	Carbohydrates	Aminosugars	Carbohydrate metabolism - aerobic	Predicted PTS system, galactosamine-specific IIB component (EC 2.7.1.69)	0.000166 ± 0.0000024
Metabolism	Amino acid metabolism	00260 Glycine, serine and threonine metabolism [PATH:ko00260]	K00605	gcvT, AMT; aminomethyltransferase [EC:2.1.2.10]	0.0172022		Central functions	Carbohydrates	Aminosugars	Carbohydrate metabolism - aerobic	Predicted PTS system, galactosamine-specific IID component (EC 2.7.1.69)	0.000019 ± 0.000001
Metabolism	Amino acid metabolism	00260 Glycine, serine and threonine metabolism [PATH:ko00260]	K01754	E4.3.1.19, ilvA, tdcB; threonine dehydratase [EC:4.3.1.19]	0.0352983		Central functions	Carbohydrates	Aminosugars	Carbohydrate metabolism - aerobic	PTS system, galactosamine-specific IIB component (EC 2.7.1.69)	0.000011 ± 0.0000005
Metabolism	Amino acid metabolism	00260 Glycine, serine and threonine metabolism [PATH:ko00260]	K00130	betB, gbsA; betaine-aldehyde dehydrogenase [EC:1.2.1.8]	0.0076185		Central functions	Carbohydrates	Aminosugars	Carbohydrate metabolism - aerobic	PTS system, galactosamine-specific IIC component (EC 2.7.1.69)	0.000024 ± 0.0000007
Metabolism	Amino acid metabolism	00260 Glycine, serine and threonine metabolism [PATH:ko00260]	K00872	thrB1; homoserine kinase [EC:2.7.1.39]	0.0140742		Central functions	Carbohydrates	Aminosugars	Carbohydrate metabolism - aerobic	PTS system, galactosamine-specific IID component (EC 2.7.1.69)	0.000052 ± 0.0000011
Metabolism	Amino acid metabolism	00260 Glycine, serine and threonine metabolism [PATH:ko00260]	K00613	GATM; glycine amidinotransferase [EC:2.1.4.1]	0.00953536		Central functions	Carbohydrates	Aminosugars	Carbohydrate metabolism - aerobic	PTS system, N-acetylgalactosamine- and galactosamine-specific IIA component (EC 2.7.1.69)	0.000038 ± 0.0000009
Metabolism	Amino acid metabolism	00260 Glycine, serine and threonine metabolism [PATH:ko00260]	K00283	gcvPB; glycine dehydrogenase subunit 2 [EC:1.4.4.2]	0.0074364		Central functions	Carbohydrates	Aminosugars	Carbohydrate metabolism - aerobic	PTS system, N-acetylgalactosamine-specific IIB component (EC 2.7.1.69)	0.000005 ± 0.0000003
Metabolism	Amino acid metabolism	00260 Glycine, serine and threonine metabolism [PATH:ko00260]	K06001	K06001, trpB; tryptophan synthase beta chain [EC:4.2.1.20]	0.00835886		Central functions	Carbohydrates	Aminosugars	Carbohydrate metabolism - aerobic	PTS system, N-acetylgalactosamine-specific IIC component (EC 2.7.1.69)	0.000021 ± 0.0000007
Metabolism	Amino acid metabolism	00260 Glycine, serine and threonine metabolism [PATH:ko00260]	K01620	ltaE; threonine aldolase [EC:4.1.2.5]	0.00553479		Central functions	Carbohydrates	Aminosugars	Carbohydrate metabolism - aerobic	PTS system, N-acetylgalactosamine-specific IID component (EC 2.7.1.69)	0.000024 ± 0.0000006
Metabolism	Amino acid metabolism	00260 Glycine, serine and threonine metabolism [PATH:ko00260]	K00639	kbl, GCAT; glycine C-acetyltransferase [EC:2.3.1.29]	0.0159474		Central functions	Carbohydrates	Aminosugars	Carbohydrate metabolism - aerobic	PTS system, N-acetylglucosamine-specific IIA component (EC 2.7.1.69)	0.00002 ± 0.0000008
Metabolism	Amino acid metabolism	00260 Glycine, serine and threonine metabolism [PATH:ko00260]	K01752	E4.3.1.17, sdaA; L-serine dehydratase [EC:4.3.1.17]	0.0377822		Central functions	Carbohydrates	Aminosugars	Carbohydrate metabolism - aerobic	PTS system, N-acetylglucosamine-specific IIC component (EC 2.7.1.69)	0.000045 ± 0.0000012
Metabolism	Amino acid metabolism	00260 Glycine, serine and threonine metabolism [PATH:ko00260]	K00058	serA, PHGDH; D-3-phosphoglycerate dehydrogenase [EC:1.1.1.95]	0.0306352		Central functions	Carbohydrates	Aminosugars	Carbohydrate metabolism - aerobic	Tagatose-1,6-bisphosphate aldolase AgaY (EC 4.1.2.-)	0.000042 ± 0.0000013
Metabolism	Amino acid metabolism	00260 Glycine, serine and threonine metabolism [PATH:ko00260]	K00281	GLDC, gcvP; glycine dehydrogenase [EC:1.4.4.2]	0.0401763		Central functions	Carbohydrates	Aminosugars	Carbohydrate metabolism - aerobic	Transcriptional repressor of aga operon	0.000152 ± 0.0000031
Metabolism	Amino acid metabolism	00260 Glycine, serine and threonine metabolism [PATH:ko00260]	K00600	glyA, SHMT; glycine hydroxymethyltransferase [EC:2.1.2.1]	0.0572801		Central functions	Carbohydrates	Central carbohydrate metabolism	Carbohydrate metabolism - aerobic	(R)-2-hydroxyacid dehydrogenase, similar to L-sulfolactate dehydrogenase (EC 1.1.1.272)	0.000021 ± 0.0000005
Metabolism	Amino acid metabolism	00260 Glycine, serine and threonine metabolism [PATH:ko00260]	K01696	trpB; tryptophan synthase beta chain [EC:4.2.1.20]	0.0521282		Central functions	Carbohydrates	Central carbohydrate metabolism	Carbohydrate metabolism - aerobic	2-dehydro-3-deoxygluconate kinase (EC 2.7.1.45)	0.00016 ± 0.0000015
Metabolism	Amino acid metabolism	00260 Glycine, serine and threonine metabolism [PATH:ko00260]	K00003	E1.1.1.3; homoserine dehydrogenase [EC:1.1.1.3]	0.0257159		Central functions	Carbohydrates	Central carbohydrate metabolism	Carbohydrate metabolism - aerobic	2,3-bisphosphoglycerate-independent phosphoglycerate mutase (EC 5.4.2.1)	0.000146 ± 0.0000013
Metabolism	Amino acid metabolism	00260 Glycine, serine and threonine metabolism [PATH:ko00260]	K12524	thrA; bifunctional aspartokinase / homoserine dehydrogenase 1 [EC:2.7.2.4 1.1.1.3]	0.0123687		Central functions	Carbohydrates	Central carbohydrate metabolism	Carbohydrate metabolism - aerobic	6-phosphofructokinase (EC 2.7.1.11)	0.000031 ± 0.0000008
Metabolism	Amino acid metabolism	00260 Glycine, serine and threonine metabolism [PATH:ko00260]	K00865	glxK; glycerate kinase [EC:2.7.1.31]	0.0118176		Central functions	Carbohydrates	Central carbohydrate metabolism	Carbohydrate metabolism - aerobic	6-phosphofructokinase (EC 2.7.1.11)	0.00001 ± 0.0000006
Metabolism	Amino acid metabolism	00260 Glycine, serine and threonine metabolism [PATH:ko00260]	K00133	asd; aspartate-semialdehyde dehydrogenase [EC:1.2.1.11]	0.0388985		Central functions	Carbohydrates	Central carbohydrate metabolism	Carbohydrate metabolism - aerobic	6-phosphofructokinase, eukaryotic type (EC 2.7.1.11)	0.00002 ± 0.0000006
Metabolism	Amino acid metabolism	00260 Glycine, serine and threonine metabolism [PATH:ko00260]	K01695	trpA; tryptophan synthase alpha chain [EC:4.2.1.20]	0.0174067		Central functions	Carbohydrates	Central carbohydrate metabolism	Carbohydrate metabolism - aerobic	6-phosphogluconate dehydrogenase, decarboxylating (EC 1.1.1.44)	0.000009 ± 0.0000004
Metabolism	Amino acid metabolism	00260 Glycine, serine and threonine metabolism [PATH:ko00260]	K00831	serC, PSAT1; phosphoserine aminotransferase [EC:2.6.1.52]	0.0294042		Central functions	Carbohydrates	Central carbohydrate metabolism	Carbohydrate metabolism - aerobic	6-phosphogluconolactonase (EC 3.1.1.31)	0.000094 ± 0.0000014
Metabolism	Amino acid metabolism	00260 Glycine, serine and threonine metabolism [PATH:ko00260]	K01079	serB, PSPH; phosphoserine phosphatase [EC:3.1.3.3]	0.0183187		Central functions	Carbohydrates	Central carbohydrate metabolism	Carbohydrate metabolism - aerobic	6-phosphogluconolactonase (EC 3.1.1.31), eukaryotic type	0.000012 ± 0.0000004
Metabolism	Amino acid metabolism	00260 Glycine, serine and threonine metabolism [PATH:ko00260]	K00018	hprA; glycerate dehydrogenase [EC:1.1.1.29]	0.00888072		Central functions	Carbohydrates	Central carbohydrate metabolism	Carbohydrate metabolism - aerobic	Acetaldehyde dehydrogenase (EC 1.2.1.10)	0.000035 ± 0.0000007
Metabolism	Amino acid metabolism	00260 Glycine, serine and threonine metabolism [PATH:ko00260]	K00928	E2.7.2.4, lysC; aspartate kinase [EC:2.7.2.4]	0.039884		Central functions	Carbohydrates	Central carbohydrate metabolism	Carbohydrate metabolism - aerobic	Acetate permease ActP (cation/acetate symporter)	0.00004 ± 0.0000014
Metabolism	Amino acid metabolism	00270 Cysteine and methionine metabolism [PATH:ko00270]	K01760	metC; cystathionine beta-lyase [EC:4.4.1.8]	0.00858324		Central functions	Carbohydrates	Central carbohydrate metabolism	Carbohydrate metabolism - aerobic	Acetoin dehydrogenase E1 component alpha-subunit (EC 1.2.4.-)	0.00002 ± 0.0000006
Metabolism	Amino acid metabolism	00270 Cysteine and methionine metabolism [PATH:ko00270]	K00641	E2.3.1.31, metX; homoserine O-acetyltransferase [EC:2.3.1.31]	0.0161936		Central functions	Carbohydrates	Central carbohydrate metabolism	Carbohydrate metabolism - aerobic	Acetyl-CoA synthetase (ADP-forming) alpha and beta chains, putative	0.000038 ± 0.0000012
Metabolism	Amino acid metabolism	00270 Cysteine and methionine metabolism [PATH:ko00270]	K01611	E4.1.1.50, speD; S-adenosylmethionine decarboxylase [EC:4.1.1.50]	0.00325487		Central functions	Carbohydrates	Central carbohydrate metabolism	Carbohydrate metabolism - aerobic	Acetyl-coenzyme A synthetase (EC 6.2.1.1)	0.00003 ± 0.0000008
Metabolism	Amino acid metabolism	00270 Cysteine and methionine metabolism [PATH:ko00270]	K01740	E2.5.1.49, metY; O-acetylhomoserine (thiol)-lyase [EC:2.5.1.49]	0.0452825		Central functions	Carbohydrates	Central carbohydrate metabolism	Carbohydrate metabolism - aerobic	Aconitate hydratase (EC 4.2.1.3)	0.000073 ± 0.0000012
Metabolism	Amino acid metabolism	00270 Cysteine and methionine metabolism [PATH:ko00270]	K01739	E2.5.1.48, metB; cystathionine gamma-synthase [EC:2.5.1.48]	0.017987		Central functions	Carbohydrates	Central carbohydrate metabolism	Carbohydrate metabolism - aerobic	Aconitate hydratase 2 (EC 4.2.1.3)	0.000042 ± 0.0000011
Metabolism	Amino acid metabolism	00270 Cysteine and methionine metabolism [PATH:ko00270]	K01243	mtnN, mtn, pfs; S-adenosylhomocysteine/5'-methylthioadenosine nucleosidase [EC:3.2.2.9]	0.0125795		Central functions	Carbohydrates	Central carbohydrate metabolism	Carbohydrate metabolism - aerobic	Acylphosphate phosphohydrolase (EC 3.6.1.7), putative	0.000085 ± 0.0000016
Metabolism	Amino acid metabolism	00270 Cysteine and methionine metabolism [PATH:ko00270]	K14155	patB, malY; cystathione beta-lyase [EC:4.4.1.8]	0.0248943		Central functions	Carbohydrates	Central carbohydrate metabolism	Carbohydrate metabolism - aerobic	Aerobic C4-dicarboxylate transporter for fumarate, L-malate, D-malate, succunate, aspartate	0.000016 ± 0.0000005
Metabolism	Amino acid metabolism	00270 Cysteine and methionine metabolism [PATH:ko00270]	K01251	E3.3.1.1, ahcY; adenosylhomocysteinase [EC:3.3.1.1]	0.0107466		Central functions	Carbohydrates	Central carbohydrate metabolism	Carbohydrate metabolism - aerobic	Alanine dehydrogenase (EC 1.4.1.1)	0.000092 ± 0.0000015
Metabolism	Amino acid metabolism	00270 Cysteine and methionine metabolism [PATH:ko00270]	K00832	tyrB; aromatic-amino-acid transaminase [EC:2.6.1.57]	0.00527544		Central functions	Carbohydrates	Central carbohydrate metabolism	Carbohydrate metabolism - aerobic	Alanine racemase (EC 5.1.1.1)	0.000049 ± 0.0000008
Metabolism	Amino acid metabolism	00270 Cysteine and methionine metabolism [PATH:ko00270]	K08963	mtnA; methylthioribose-1-phosphate isomerase [EC:5.3.1.23]	0.00618452		Central functions	Carbohydrates	Central carbohydrate metabolism	Carbohydrate metabolism - aerobic	Alanine racemase, biosynthetic (EC 5.1.1.1)	0.00016 ± 0.0000007
Metabolism	Amino acid metabolism	00270 Cysteine and methionine metabolism [PATH:ko00270]	K01738	cysK; cysteine synthase A [EC:2.5.1.47]	0.0317355		Central functions	Carbohydrates	Central carbohydrate metabolism	Carbohydrate metabolism - aerobic	Alanine racemase, catabolic (EC 5.1.1.1)	0.000077 ± 0.0000015
Metabolism	Amino acid metabolism	00270 Cysteine and methionine metabolism [PATH:ko00270]	K00558	E2.1.1.37, DNMT, dcm; DNA (cytosine-5-)-methyltransferase [EC:2.1.1.37]	0.0302042		Central functions	Carbohydrates	Central carbohydrate metabolism	Carbohydrate metabolism - aerobic	Aldehyde dehydrogenase (EC 1.2.1.3)	0.000134 ± 0.0000018
Metabolism	Amino acid metabolism	00270 Cysteine and methionine metabolism [PATH:ko00270]	K00640	E2.3.1.30, cysE; serine O-acetyltransferase [EC:2.3.1.30]	0.0217007		Central functions	Carbohydrates	Central carbohydrate metabolism	Carbohydrate metabolism - aerobic	Aldehyde dehydrogenase (EC 1.2.1.3)	0.000125 ± 0.000002
Metabolism	Amino acid metabolism	00270 Cysteine and methionine metabolism [PATH:ko00270]	K00549	E2.1.1.14, metE; 5-methyltetrahydropteroyltriglutamate--homocysteine methyltransferase [EC:2.1.1.14]	0.0562581		Central functions	Carbohydrates	Central carbohydrate metabolism	Carbohydrate metabolism - aerobic	Aldehyde dehydrogenase A (EC 1.2.1.22)	0.000094 ± 0.0000014
Metabolism	Amino acid metabolism	00270 Cysteine and methionine metabolism [PATH:ko00270]	K00548	E2.1.1.13, metH; 5-methyltetrahydrofolate--homocysteine methyltransferase [EC:2.1.1.13]	0.0284416		Central functions	Carbohydrates	Central carbohydrate metabolism	Carbohydrate metabolism - aerobic	Archaeal succinyl-CoA ligase [ADP-forming] alpha chain (EC 6.2.1.5)	0.00016 ± 0.0000015
Metabolism	Amino acid metabolism	00270 Cysteine and methionine metabolism [PATH:ko00270]	K00016	LDH, ldh; L-lactate dehydrogenase [EC:1.1.1.27]	0.0204147		Central functions	Carbohydrates	Central carbohydrate metabolism	Carbohydrate metabolism - aerobic	Biotin carboxyl carrier protein of oxaloacetate decarboxylase	0.000118 ± 0.0000016
Metabolism	Amino acid metabolism	00270 Cysteine and methionine metabolism [PATH:ko00270]	K00789	E2.5.1.6, metK; S-adenosylmethionine synthetase [EC:2.5.1.6]	0.0540232		Central functions	Carbohydrates	Central carbohydrate metabolism	Carbohydrate metabolism - aerobic	Branched-chain alpha-keto acid dehydrogenase, E1 component, alpha subunit (EC 1.2.4.4)	0.000041 ± 0.0000008
Metabolism	Amino acid metabolism	00270 Cysteine and methionine metabolism [PATH:ko00270]	K00651	metA; homoserine O-succinyltransferase [EC:2.3.1.46]	0.0144885		Central functions	Carbohydrates	Central carbohydrate metabolism	Carbohydrate metabolism - aerobic	Citrate lyase gamma chain, acyl carrier protein (EC 4.1.3.6)	0.000146 ± 0.0000013
Metabolism	Amino acid metabolism	00280 Valine, leucine and isoleucine degradation [PATH:ko00280]	K01641	E2.3.3.10; hydroxymethylglutaryl-CoA synthase [EC:2.3.3.10]	0.00700741		Central functions	Carbohydrates	Central carbohydrate metabolism	Carbohydrate metabolism - aerobic	Citrate synthase (si) (EC 2.3.3.1)	0.000139 ± 0.0000014
Metabolism	Amino acid metabolism	00280 Valine, leucine and isoleucine degradation [PATH:ko00280]	K01847	MUT; methylmalonyl-CoA mutase [EC:5.4.99.2]	0.0372618		Central functions	Carbohydrates	Central carbohydrate metabolism	Carbohydrate metabolism - aerobic	Citrate synthase (si) (EC 2.3.3.1)	0.000079 ± 0.0000008
Metabolism	Amino acid metabolism	00280 Valine, leucine and isoleucine degradation [PATH:ko00280]	K01966	PCCB, pccB; propionyl-CoA carboxylase beta chain [EC:6.4.1.3]	0.0363426		Central functions	Carbohydrates	Central carbohydrate metabolism	Carbohydrate metabolism - aerobic	Cytosol aminopeptidase PepA (EC 3.4.11.1)	0.000008 ± 0.0000003
Metabolism	Amino acid metabolism	00280 Valine, leucine and isoleucine degradation [PATH:ko00280]	K01692	paaF, echA; enoyl-CoA hydratase [EC:4.2.1.17]	0.0123184		Central functions	Carbohydrates	Central carbohydrate metabolism	Carbohydrate metabolism - aerobic	D-alanine aminotransferase (EC 2.6.1.21)	0.00001 ± 0.0000003
Metabolism	Amino acid metabolism	00280 Valine, leucine and isoleucine degradation [PATH:ko00280]	K00826	E2.6.1.42, ilvE; branched-chain amino acid aminotransferase [EC:2.6.1.42]	0.0393478		Central functions	Carbohydrates	Central carbohydrate metabolism	Carbohydrate metabolism - aerobic	D-amino acid dehydrogenase small subunit (EC 1.4.99.1)	0.000066 ± 0.0000016
Metabolism	Amino acid metabolism	00280 Valine, leucine and isoleucine degradation [PATH:ko00280]	K00020	E1.1.1.31, mmsB; 3-hydroxyisobutyrate dehydrogenase [EC:1.1.1.31]	0.00336889		Central functions	Carbohydrates	Central carbohydrate metabolism	Carbohydrate metabolism - aerobic	D-glycerate 2-kinase (EC 2.7.1.-)	0.000025 ± 0.0000006
Metabolism	Amino acid metabolism	00280 Valine, leucine and isoleucine degradation [PATH:ko00280]	K00248	ACADS, bcd; butyryl-CoA dehydrogenase [EC:1.3.8.1]	0.00926179		Central functions	Carbohydrates	Central carbohydrate metabolism	Carbohydrate metabolism - aerobic	D-Lactate dehydrogenase, cytochrome c-dependent (EC 1.1.2.4)	0.000087 ± 0.000001
Metabolism	Amino acid metabolism	00280 Valine, leucine and isoleucine degradation [PATH:ko00280]	K11381	E1.2.4.4C, bkdA; 2-oxoisovalerate dehydrogenase E1 component [EC:1.2.4.4]	0.00305674		Central functions	Carbohydrates	Central carbohydrate metabolism	Carbohydrate metabolism - aerobic	D-malic enzyme (EC 1.1.1.83)	0.000026 ± 0.0000009
Metabolism	Amino acid metabolism	00280 Valine, leucine and isoleucine degradation [PATH:ko00280]	K00140	mmsA, iolA, ALDH6A1; malonate-semialdehyde dehydrogenase (acetylating) / methylmalonate-semialdehyde dehydrogenase [EC:1.2.1.18 1.2.1.27]	0.0108014		Central functions	Carbohydrates	Central carbohydrate metabolism	Carbohydrate metabolism - aerobic	D-serine dehydratase (EC 4.3.1.18)	0.000036 ± 0.0000011
Metabolism	Amino acid metabolism	00280 Valine, leucine and isoleucine degradation [PATH:ko00280]	K01848	E5.4.99.2A, mcmA1; methylmalonyl-CoA mutase, N-terminal domain [EC:5.4.99.2]	0.00625944		Central functions	Carbohydrates	Central carbohydrate metabolism	Carbohydrate metabolism - aerobic	DHA-specific EI component	0.000146 ± 0.0000013
Metabolism	Amino acid metabolism	00290 Valine, leucine and isoleucine biosynthesis [PATH:ko00290]	K01703	leuC; 3-isopropylmalate/(R)-2-methylmalate dehydratase large subunit [EC:4.2.1.33 4.2.1.35]	0.0430432		Central functions	Carbohydrates	Central carbohydrate metabolism	Carbohydrate metabolism - aerobic	DHA-specific IIA component	0.000034 ± 0.000001
Metabolism	Amino acid metabolism	00290 Valine, leucine and isoleucine biosynthesis [PATH:ko00290]	K01687	ilvD; dihydroxy-acid dehydratase [EC:4.2.1.9]	0.0580683		Central functions	Carbohydrates	Central carbohydrate metabolism	Carbohydrate metabolism - aerobic	DHA-specific phosphocarrier protein HPr	0.000009 ± 0.0000003
Metabolism	Amino acid metabolism	00290 Valine, leucine and isoleucine biosynthesis [PATH:ko00290]	K01704	leuD; 3-isopropylmalate/(R)-2-methylmalate dehydratase small subunit [EC:4.2.1.33 4.2.1.35]	0.0173512		Central functions	Carbohydrates	Central carbohydrate metabolism	Carbohydrate metabolism - aerobic	Dihydrolipoamide acetyltransferase component of pyruvate dehydrogenase complex (EC 2.3.1.12)	0.00003 ± 0.0000008
Metabolism	Amino acid metabolism	00290 Valine, leucine and isoleucine biosynthesis [PATH:ko00290]	K00053	ilvC; ketol-acid reductoisomerase [EC:1.1.1.86]	0.034378		Central functions	Carbohydrates	Central carbohydrate metabolism	Carbohydrate metabolism - aerobic	Dihydrolipoamide acyltransferase component of branched-chain alpha-keto acid dehydrogenase complex (EC 2.3.1.168)	0.000027 ± 0.0000006
Metabolism	Amino acid metabolism	00290 Valine, leucine and isoleucine biosynthesis [PATH:ko00290]	K01652	E2.2.1.6L, ilvB, ilvG, ilvI; acetolactate synthase I/II/III large subunit [EC:2.2.1.6]	0.0569608		Central functions	Carbohydrates	Central carbohydrate metabolism	Carbohydrate metabolism - aerobic	Dihydrolipoamide dehydrogenase of 2-oxoglutarate dehydrogenase (EC 1.8.1.4)	0.000087 ± 0.000001
Metabolism	Amino acid metabolism	00290 Valine, leucine and isoleucine biosynthesis [PATH:ko00290]	K01653	E2.2.1.6S, ilvH, ilvN; acetolactate synthase I/III small subunit [EC:2.2.1.6]	0.0144263		Central functions	Carbohydrates	Central carbohydrate metabolism	Carbohydrate metabolism - aerobic	Dihydrolipoamide dehydrogenase of acetoin dehydrogenase (EC 1.8.1.4)	0.000033 ± 0.0000012
Metabolism	Amino acid metabolism	00290 Valine, leucine and isoleucine biosynthesis [PATH:ko00290]	K00052	leuB; 3-isopropylmalate dehydrogenase [EC:1.1.1.85]	0.0290756		Central functions	Carbohydrates	Central carbohydrate metabolism	Carbohydrate metabolism - aerobic	Dihydrolipoamide dehydrogenase of pyruvate dehydrogenase complex (EC 1.8.1.4)	0.000103 ± 0.0000021
Metabolism	Amino acid metabolism	00290 Valine, leucine and isoleucine biosynthesis [PATH:ko00290]	K01649	leuA; 2-isopropylmalate synthase [EC:2.3.3.13]	0.0465523		Central functions	Carbohydrates	Central carbohydrate metabolism	Carbohydrate metabolism - aerobic	Dihydrolipoamide succinyltransferase component (E2) of 2-oxoglutarate dehydrogenase complex (EC 2.3.1.61)	0.000201 ± 0.000002
Metabolism	Amino acid metabolism	00300 Lysine biosynthesis [PATH:ko00300]	K00841	patA; aminotransferase [EC:2.6.1.-]	0.0120287		Central functions	Carbohydrates	Central carbohydrate metabolism	Carbohydrate metabolism - aerobic	Dihydroxyacetone kinase, ATP-dependent (EC 2.7.1.29)	0.000034 ± 0.0000006
Metabolism	Amino acid metabolism	00300 Lysine biosynthesis [PATH:ko00300]	K01439	dapE; succinyl-diaminopimelate desuccinylase [EC:3.5.1.18]	0.0263511		Central functions	Carbohydrates	Central carbohydrate metabolism	Carbohydrate metabolism - aerobic	Enolase (EC 4.2.1.11)	0.00016 ± 0.0000007
Metabolism	Amino acid metabolism	00300 Lysine biosynthesis [PATH:ko00300]	K01714	dapA; 4-hydroxy-tetrahydrodipicolinate synthase [EC:4.3.3.7]	0.0325221		Central functions	Carbohydrates	Central carbohydrate metabolism	Carbohydrate metabolism - aerobic	Enolase (EC 4.2.1.11)	0.000156 ± 0.0000025
Metabolism	Amino acid metabolism	00300 Lysine biosynthesis [PATH:ko00300]	K00215	dapB; dihydrodipicolinate reductase [EC:1.3.1.26]	0.0228523		Central functions	Carbohydrates	Central carbohydrate metabolism	Carbohydrate metabolism - aerobic	Enoyl-CoA hydratase [branched-chain amino acid degradation] (EC 4.2.1.17)	0.000015 ± 0.0000006
Metabolism	Amino acid metabolism	00300 Lysine biosynthesis [PATH:ko00300]	K01929	murF; UDP-N-acetylmuramoyl-tripeptide--D-alanyl-D-alanine ligase [EC:6.3.2.10]	0.0363485		Central functions	Carbohydrates	Central carbohydrate metabolism	Carbohydrate metabolism - aerobic	Fructose-1,6-bisphosphatase, Bacillus type (EC 3.1.3.11)	0.000032 ± 0.0000005
Metabolism	Amino acid metabolism	00300 Lysine biosynthesis [PATH:ko00300]	K01928	E6.3.2.13, murE; UDP-N-acetylmuramoyl-L-alanyl-D-glutamate--2,6-diaminopimelate ligase [EC:6.3.2.13]	0.0497254		Central functions	Carbohydrates	Central carbohydrate metabolism	Carbohydrate metabolism - aerobic	Fructose-1,6-bisphosphatase, GlpX type (EC 3.1.3.11)	0.000189 ± 0.0000018
Metabolism	Amino acid metabolism	00300 Lysine biosynthesis [PATH:ko00300]	K14267	dapC; N-succinyldiaminopimelate aminotransferase [EC:2.6.1.17]	0.00285376		Central functions	Carbohydrates	Central carbohydrate metabolism	Carbohydrate metabolism - aerobic	Fructose-1,6-bisphosphatase, GlpX type (EC 3.1.3.11)	0.00002 ± 0.0000005
Metabolism	Amino acid metabolism	00300 Lysine biosynthesis [PATH:ko00300]	K05823	E3.5.1.47; N-acetyldiaminopimelate deacetylase [EC:3.5.1.47]	0.00882045		Central functions	Carbohydrates	Central carbohydrate metabolism	Carbohydrate metabolism - aerobic	Fructose-1,6-bisphosphatase, type I (EC 3.1.3.11)	0.000032 ± 0.0000009
Metabolism	Amino acid metabolism	00300 Lysine biosynthesis [PATH:ko00300]	K01586	lysA; diaminopimelate decarboxylase [EC:4.1.1.20]	0.035376		Central functions	Carbohydrates	Central carbohydrate metabolism	Carbohydrate metabolism - aerobic	Fructose-6-phosphate phosphoketolase (EC 4.1.2.22)	0.000114 ± 0.0000019
Metabolism	Amino acid metabolism	00300 Lysine biosynthesis [PATH:ko00300]	K03340	E1.4.1.16; diaminopimelate dehydrogenase [EC:1.4.1.16]	0.0156434		Central functions	Carbohydrates	Central carbohydrate metabolism	Carbohydrate metabolism - aerobic	Fructose-bisphosphate aldolase class I (EC 4.1.2.13)	0.000032 ± 0.0000005
Metabolism	Amino acid metabolism	00300 Lysine biosynthesis [PATH:ko00300]	K10206	E2.6.1.83; LL-diaminopimelate aminotransferase [EC:2.6.1.83]	0.00488507		Central functions	Carbohydrates	Central carbohydrate metabolism	Carbohydrate metabolism - aerobic	Fructose-bisphosphate aldolase class II (EC 4.1.2.13)	0.000087 ± 0.000001
Metabolism	Amino acid metabolism	00300 Lysine biosynthesis [PATH:ko00300]	K01681	ACO, acnA; aconitate hydratase 1 / homoaconitase [EC:4.2.1.3 4.2.1.-]	0.0466531		Central functions	Carbohydrates	Central carbohydrate metabolism	Carbohydrate metabolism - aerobic	Fructose-bisphosphate aldolase, archaeal class I (EC 4.1.2.13)	0.00016 ± 0.0000007
Metabolism	Amino acid metabolism	00300 Lysine biosynthesis [PATH:ko00300]	K01778	dapF; diaminopimelate epimerase [EC:5.1.1.7]	0.0127097		Central functions	Carbohydrates	Central carbohydrate metabolism	Carbohydrate metabolism - aerobic	Fructose-bisphosphate aldolase, archaeal class I (EC 4.1.2.13)	0.000125 ± 0.000002
Metabolism	Amino acid metabolism	00300 Lysine biosynthesis [PATH:ko00300]	K00290	LYS1; saccharopine dehydrogenase (NAD+, L-lysine forming) [EC:1.5.1.7]	0.0153963		Central functions	Carbohydrates	Central carbohydrate metabolism	Carbohydrate metabolism - aerobic	Fumarate hydratase class I (EC 4.2.1.2)	0.000127 ± 0.000001
Metabolism	Amino acid metabolism	00300 Lysine biosynthesis [PATH:ko00300]	K00674	dapD; 2,3,4,5-tetrahydropyridine-2-carboxylate N-succinyltransferase [EC:2.3.1.117]	0.0207821		Central functions	Carbohydrates	Central carbohydrate metabolism	Carbohydrate metabolism - aerobic	Fumarate hydratase class I, aerobic (EC 4.2.1.2)	0.000042 ± 0.0000011
Metabolism	Amino acid metabolism	00310 Lysine degradation [PATH:ko00310]	K00658	DLST, sucB; 2-oxoglutarate dehydrogenase E2 component (dihydrolipoamide succinyltransferase) [EC:2.3.1.61]	0.0264467		Central functions	Carbohydrates	Central carbohydrate metabolism	Carbohydrate metabolism - aerobic	Fumarate hydratase class II (EC 4.2.1.2)	0.000079 ± 0.0000011
Metabolism	Amino acid metabolism	00310 Lysine degradation [PATH:ko00310]	K00164	OGDH, sucA; 2-oxoglutarate dehydrogenase E1 component [EC:1.2.4.2]	0.061801		Central functions	Carbohydrates	Central carbohydrate metabolism	Carbohydrate metabolism - aerobic	Glucokinase (EC 2.7.1.2)	0.000034 ± 0.000001
Metabolism	Amino acid metabolism	00310 Lysine degradation [PATH:ko00310]	K01582	E4.1.1.18, ldcC, cadA; lysine decarboxylase [EC:4.1.1.18]	0.00393969		Central functions	Carbohydrates	Central carbohydrate metabolism	Carbohydrate metabolism - aerobic	Glucose ABC transporter, ATP-binding subunit (EC 3.6.3.-)	0.000046 ± 0.0000013
Metabolism	Amino acid metabolism	00310 Lysine degradation [PATH:ko00310]	K01844	E5.4.3.3; beta-lysine 5,6-aminomutase [EC:5.4.3.3]	0.00492114		Central functions	Carbohydrates	Central carbohydrate metabolism	Carbohydrate metabolism - aerobic	Glucose-6-phosphate isomerase (EC 5.3.1.9)	0.000059 ± 0.0000009
Metabolism	Amino acid metabolism	00310 Lysine degradation [PATH:ko00310]	K01423	E3.4.-.-; [EC:3.4.-.-]	0.00441202		Central functions	Carbohydrates	Central carbohydrate metabolism	Carbohydrate metabolism - aerobic	Glucose-6-phosphate isomerase (EC 5.3.1.9)	0.000049 ± 0.0000008
Metabolism	Amino acid metabolism	00330 Arginine and proline metabolism [PATH:ko00330]	K00620	argJ; glutamate N-acetyltransferase / amino-acid N-acetyltransferase [EC:2.3.1.35 2.3.1.1]	0.0153		Central functions	Carbohydrates	Central carbohydrate metabolism	Carbohydrate metabolism - aerobic	Glucose-6-phosphate isomerase, archaeal II (EC 5.3.1.9)	0.000032 ± 0.0000009
Metabolism	Amino acid metabolism	00330 Arginine and proline metabolism [PATH:ko00330]	K10536	E3.5.3.12; agmatine deiminase [EC:3.5.3.12]	0.00288272		Central functions	Carbohydrates	Central carbohydrate metabolism	Carbohydrate metabolism - aerobic	Glucose-6-phosphate isomerase, archaeal II (EC 5.3.1.9)	0.00002 ± 0.0000006
Metabolism	Amino acid metabolism	00330 Arginine and proline metabolism [PATH:ko00330]	K01585	E4.1.1.19S, speA; arginine decarboxylase [EC:4.1.1.19]	0.016661		Central functions	Carbohydrates	Central carbohydrate metabolism	Carbohydrate metabolism - aerobic	Glycolate dehydrogenase (EC 1.1.99.14), FAD-binding subunit GlcE	0.000096 ± 0.0000015
Metabolism	Amino acid metabolism	00330 Arginine and proline metabolism [PATH:ko00330]	K01438	argE; acetylornithine deacetylase [EC:3.5.1.16]	0.00513759		Central functions	Carbohydrates	Central carbohydrate metabolism	Carbohydrate metabolism - aerobic	Glycolate dehydrogenase (EC 1.1.99.14), iron-sulfur subunit GlcF	0.000163 ± 0.0000015
Metabolism	Amino acid metabolism	00330 Arginine and proline metabolism [PATH:ko00330]	K00818	E2.6.1.11, argD; acetylornithine aminotransferase [EC:2.6.1.11]	0.0129478		Central functions	Carbohydrates	Central carbohydrate metabolism	Carbohydrate metabolism - aerobic	Glycolate dehydrogenase (EC 1.1.99.14), subunit GlcD	0.000042 ± 0.000001
Metabolism	Amino acid metabolism	00330 Arginine and proline metabolism [PATH:ko00330]	K13747	nspC; carboxynorspermidine decarboxylase [EC:4.1.1.-]	0.010999		Central functions	Carbohydrates	Central carbohydrate metabolism	Carbohydrate metabolism - aerobic	Glyoxylate reductase (EC 1.1.1.26)	0.000031 ± 0.0000008
Metabolism	Amino acid metabolism	00330 Arginine and proline metabolism [PATH:ko00330]	K01572	E4.1.1.3B, oadB; oxaloacetate decarboxylase, beta subunit [EC:4.1.1.3]	0.00887079		Central functions	Carbohydrates	Central carbohydrate metabolism	Carbohydrate metabolism - aerobic	Glyoxylate reductase (EC 1.1.1.79)	0.000034 ± 0.0000006
Metabolism	Amino acid metabolism	00330 Arginine and proline metabolism [PATH:ko00330]	K01750	E4.3.1.12, ocd; ornithine cyclodeaminase [EC:4.3.1.12]	0.00627028		Central functions	Carbohydrates	Central carbohydrate metabolism	Carbohydrate metabolism - aerobic	Hexokinase (EC 2.7.1.1)	0.000083 ± 0.0000008
Metabolism	Amino acid metabolism	00330 Arginine and proline metabolism [PATH:ko00330]	K00926	arcC; carbamate kinase [EC:2.7.2.2]	0.0194179		Central functions	Carbohydrates	Central carbohydrate metabolism	Carbohydrate metabolism - aerobic	Hexokinase (EC 2.7.1.1)	0.000042 ± 0.000001
Metabolism	Amino acid metabolism	00330 Arginine and proline metabolism [PATH:ko00330]	K12251	aguB; N-carbamoylputrescine amidase [EC:3.5.1.53]	0.00850431		Central functions	Carbohydrates	Central carbohydrate metabolism	Carbohydrate metabolism - aerobic	HPr kinase/phosphorylase (EC 2.7.1.-) (EC 2.7.4.-)	0.000077 ± 0.0000009
Metabolism	Amino acid metabolism	00330 Arginine and proline metabolism [PATH:ko00330]	K01571	E4.1.1.3A, oadA; oxaloacetate decarboxylase, alpha subunit [EC:4.1.1.3]	0.0148636		Central functions	Carbohydrates	Central carbohydrate metabolism	Carbohydrate metabolism - aerobic	Hydroxyacylglutathione hydrolase (EC 3.1.2.6)	0.000021 ± 0.0000005
Metabolism	Amino Acid Metabolism	00330 Arginine and proline metabolism [PATH:ko00330]	K01436	lysJ; acetylornithine/acetyl-lysine aminotransferase [EC:2.6.1.11 2.6.1.-]	0.00711697		Central functions	Carbohydrates	Central carbohydrate metabolism	Carbohydrate metabolism - aerobic	Hydroxypyruvate reductase (EC 1.1.1.81)	0.000016 ± 0.0000006
Metabolism	Amino acid metabolism	00330 Arginine and proline metabolism [PATH:ko00330]	K00286	E1.5.1.2, proC; pyrroline-5-carboxylate reductase [EC:1.5.1.2]	0.0131422		Central functions	Carbohydrates	Central carbohydrate metabolism	Carbohydrate metabolism - aerobic	Hypothetical protein GlcG in glycolate utilization operon	0.000021 ± 0.0000006
Metabolism	Amino acid metabolism	00330 Arginine and proline metabolism [PATH:ko00330]	K01625	eda; 2-dehydro-3-deoxyphosphogluconate aldolase / 4-hydroxy-2-oxoglutarate aldolase [EC:4.1.2.14 4.1.3.16]	0.00581555		Central functions	Carbohydrates	Central carbohydrate metabolism	Carbohydrate metabolism - aerobic	Hypothetical protein in cluster with Mesaconyl-CoA hydratase	0.000042 ± 0.0000014
Metabolism	Amino acid metabolism	00330 Arginine and proline metabolism [PATH:ko00330]	K00611	OTC, argF, argI; ornithine carbamoyltransferase [EC:2.1.3.3]	0.0376744		Central functions	Carbohydrates	Central carbohydrate metabolism	Carbohydrate metabolism - aerobic	Integral membrane sensor signal transduction histidine kinase (EC 2.7.13.3), glucose catabolism cluster	0.000065 ± 0.0000012
Metabolism	Amino acid metabolism	00330 Arginine and proline metabolism [PATH:ko00330]	K00657	E2.3.1.57, speG; diamine N-acetyltransferase [EC:2.3.1.57]	0.00397078		Central functions	Carbohydrates	Central carbohydrate metabolism	Carbohydrate metabolism - aerobic	Isocitrate dehydrogenase [NADP] (EC 1.1.1.42)	0.000071 ± 0.000001
Metabolism	Amino acid metabolism	00330 Arginine and proline metabolism [PATH:ko00330]	K00145	argC; N-acetyl-gamma-glutamyl-phosphate reductase [EC:1.2.1.38]	0.0131439		Central functions	Carbohydrates	Central carbohydrate metabolism	Carbohydrate metabolism - aerobic	Isocitrate dehydrogenase phosphatase (EC 2.7.11.5)/kinase (EC 3.1.3.-)	0.000037 ± 0.0000012
Metabolism	Amino acid metabolism	00330 Arginine and proline metabolism [PATH:ko00330]	K00930	argB; acetylglutamate kinase [EC:2.7.2.8]	0.0147603		Central functions	Carbohydrates	Central carbohydrate metabolism	Carbohydrate metabolism - aerobic	Isocitrate lyase (EC 4.1.3.1)	0.000041 ± 0.0000011
Metabolism	Amino acid metabolism	00330 Arginine and proline metabolism [PATH:ko00330]	K01581	E4.1.1.17, ODC1, speC, speF; ornithine decarboxylase [EC:4.1.1.17]	0.00847155		Central functions	Carbohydrates	Central carbohydrate metabolism	Carbohydrate metabolism - aerobic	L-alanine:glyoxylate aminotransferase (EC 2.6.1.44)	0.000018 ± 0.0000005
Metabolism	Amino acid metabolism	00330 Arginine and proline metabolism [PATH:ko00330]	K01259	pip; proline iminopeptidase [EC:3.4.11.5]	0.00580895		Central functions	Carbohydrates	Central carbohydrate metabolism	Carbohydrate metabolism - aerobic	Lactoylglutathione lyase (EC 4.4.1.5)	0.000201 ± 0.000002
Metabolism	Amino acid metabolism	00330 Arginine and proline metabolism [PATH:ko00330]	K01478	E3.5.3.6, arcA; arginine deiminase [EC:3.5.3.6]	0.0266991		Central functions	Carbohydrates	Central carbohydrate metabolism	Carbohydrate metabolism - aerobic	Malate dehydrogenase (EC 1.1.1.37)	0.000041 ± 0.0000011
Metabolism	Amino acid metabolism	00330 Arginine and proline metabolism [PATH:ko00330]	K00931	proB; glutamate 5-kinase [EC:2.7.2.11]	0.0147789		Central functions	Carbohydrates	Central carbohydrate metabolism	Carbohydrate metabolism - aerobic	Malate Na(+) symporter	0.000022 ± 0.0000006
Metabolism	Amino acid metabolism	00330 Arginine and proline metabolism [PATH:ko00330]	K01480	E3.5.3.11, speB; agmatinase [EC:3.5.3.11]	0.00419447		Central functions	Carbohydrates	Central carbohydrate metabolism	Carbohydrate metabolism - aerobic	Malate synthase G (EC 2.3.3.9)	0.000043 ± 0.0000006
Metabolism	Amino acid metabolism	00330 Arginine and proline metabolism [PATH:ko00330]	K00147	proA; glutamate-5-semialdehyde dehydrogenase [EC:1.2.1.41]	0.0277305		Central functions	Carbohydrates	Central carbohydrate metabolism	Carbohydrate metabolism - aerobic	Malate:quinone oxidoreductase (EC 1.1.99.16)	0.000037 ± 0.0000012
Metabolism	Amino acid metabolism	00340 Histidine metabolism [PATH:ko00340]	K00013	hisD; histidinol dehydrogenase [EC:1.1.1.23]	0.0161609		Central functions	Carbohydrates	Central carbohydrate metabolism	Carbohydrate metabolism - aerobic	Malolactic regulator	0.000027 ± 0.0000008
Metabolism	Amino acid metabolism	00340 Histidine metabolism [PATH:ko00340]	K01745	hutH, HAL; histidine ammonia-lyase [EC:4.3.1.3]	0.0228511		Central functions	Carbohydrates	Central carbohydrate metabolism	Carbohydrate metabolism - aerobic	Mesaconyl-CoA hydratase	0.00016 ± 0.0000015
Metabolism	Amino acid metabolism	00340 Histidine metabolism [PATH:ko00340]	K00817	hisC; histidinol-phosphate aminotransferase [EC:2.6.1.9]	0.0299617		Central functions	Carbohydrates	Central carbohydrate metabolism	Carbohydrate metabolism - aerobic	Methylglyoxal synthase (EC 4.2.3.3)	0.000146 ± 0.0000015
Metabolism	Amino acid metabolism	00340 Histidine metabolism [PATH:ko00340]	K02502	hisZ; ATP phosphoribosyltransferase regulatory subunit	0.00414183		Central functions	Carbohydrates	Central carbohydrate metabolism	Carbohydrate metabolism - aerobic	Methylsuccinyl-CoA dehydrogenase, predicted by (Erb et al, 2007)	0.000189 ± 0.0000018
Metabolism	Amino acid metabolism	00340 Histidine metabolism [PATH:ko00340]	K04486	E3.1.3.15B; histidinol-phosphatase (PHP family) [EC:3.1.3.15]	0.00345468		Central functions	Carbohydrates	Central carbohydrate metabolism	Carbohydrate metabolism - aerobic	NAD-dependent glyceraldehyde-3-phosphate dehydrogenase (EC 1.2.1.12)	0.000146 ± 0.0000013
Metabolism	Amino acid metabolism	00340 Histidine metabolism [PATH:ko00340]	K01712	hutU, UROC1; urocanate hydratase [EC:4.2.1.49]	0.0244608		Central functions	Carbohydrates	Central carbohydrate metabolism	Carbohydrate metabolism - aerobic	NAD-dependent protein deacetylase of SIR2 family	0.000174 ± 0.0000029
Metabolism	Amino acid metabolism	00340 Histidine metabolism [PATH:ko00340]	K00603	E2.1.2.5; glutamate formiminotransferase [EC:2.1.2.5]	0.00559174		Central functions	Carbohydrates	Central carbohydrate metabolism	Carbohydrate metabolism - aerobic	NAD-independent protein deacetylase AcuC	0.000059 ± 0.0000009
Metabolism	Amino acid metabolism	00340 Histidine metabolism [PATH:ko00340]	K01496	hisI; phosphoribosyl-AMP cyclohydrolase [EC:3.5.4.19]	0.00529844		Central functions	Carbohydrates	Central carbohydrate metabolism	Carbohydrate metabolism - aerobic	NADP-dependent malic enzyme (EC 1.1.1.40)	0.000156 ± 0.0000025
Metabolism	Amino acid metabolism	00340 Histidine metabolism [PATH:ko00340]	K01814	E5.3.1.16, hisA; phosphoribosylformimino-5-aminoimidazole carboxamide ribotide isomerase [EC:5.3.1.16]	0.0128604		Central functions	Carbohydrates	Central carbohydrate metabolism	Carbohydrate metabolism - aerobic	Non-phosphorylating glyceraldehyde-3-phosphate dehydrogenase (NAD)	0.000026 ± 0.0000005
Metabolism	Amino acid metabolism	00340 Histidine metabolism [PATH:ko00340]	K01523	hisE; phosphoribosyl-ATP pyrophosphohydrolase [EC:3.6.1.31]	0.00514772		Central functions	Carbohydrates	Central carbohydrate metabolism	Carbohydrate metabolism - aerobic	Non-phosphorylating glyceraldehyde-3-phosphate dehydrogenase (NADP) (EC 1.2.1.9)	0.000049 ± 0.0000008
Metabolism	Amino acid metabolism	00340 Histidine metabolism [PATH:ko00340]	K01468	E3.5.2.7, hutI; imidazolonepropionase [EC:3.5.2.7]	0.0113284		Central functions	Carbohydrates	Central carbohydrate metabolism	Carbohydrate metabolism - aerobic	Non-phosphorylating glyceraldehyde-3-phosphate dehydrogenase (NADP) (EC 1.2.1.9)	0.000032 ± 0.0000009
Metabolism	Amino acid metabolism	00340 Histidine metabolism [PATH:ko00340]	K02501	hisH; glutamine amidotransferase [EC:2.4.2.-]	0.0103289		Central functions	Carbohydrates	Central carbohydrate metabolism	Carbohydrate metabolism - aerobic	Omega-amino acid--pyruvate aminotransferase (EC 2.6.1.18)	0.00002 ± 0.0000006
Metabolism	Amino acid metabolism	00340 Histidine metabolism [PATH:ko00340]	K02500	hisF; cyclase [EC:4.1.3.-]	0.0114011		Central functions	Carbohydrates	Central carbohydrate metabolism	Carbohydrate metabolism - aerobic	Oxaloacetate decarboxylase alpha chain (EC 4.1.1.3)	0.000008 ± 0.0000003
Metabolism	Amino acid metabolism	00340 Histidine metabolism [PATH:ko00340]	K13990	FTCD; glutamate formiminotransferase / formiminotetrahydrofolate cyclodeaminase [EC:2.1.2.5 4.3.1.4]	0.00565232		Central functions	Carbohydrates	Central carbohydrate metabolism	Carbohydrate metabolism - aerobic	Oxaloacetate decarboxylase beta chain (EC 4.1.1.3)	0.000166 ± 0.0000024
Metabolism	Amino acid metabolism	00340 Histidine metabolism [PATH:ko00340]	K01693	E4.2.1.19, hisB; imidazoleglycerol-phosphate dehydratase [EC:4.2.1.19]	0.010588		Central functions	Carbohydrates	Central carbohydrate metabolism	Carbohydrate metabolism - aerobic	Oxaloacetate decarboxylase gamma chain (EC 4.1.1.3)	0.000092 ± 0.0000014
Metabolism	Amino acid metabolism	00340 Histidine metabolism [PATH:ko00340]	K00599	E2.1.1.-; [EC:2.1.1.-]	0.0495062		Central functions	Carbohydrates	Central carbohydrate metabolism	Carbohydrate metabolism - aerobic	Phosphoenolpyruvate carboxylase (EC 4.1.1.31)	0.000065 ± 0.0000008
Metabolism	Amino acid metabolism	00350 Tyrosine metabolism [PATH:ko00350]	K00001	E1.1.1.1, adh; alcohol dehydrogenase [EC:1.1.1.1]	0.0083237		Central functions	Carbohydrates	Central carbohydrate metabolism	Carbohydrate metabolism - aerobic	Phosphoenolpyruvate synthase (EC 2.7.9.2)	0.000063 ± 0.000001
Metabolism	Amino acid metabolism	00350 Tyrosine metabolism [PATH:ko00350]	K01668	E4.1.99.2; tyrosine phenol-lyase [EC:4.1.99.2]	0.00647484		Central functions	Carbohydrates	Central carbohydrate metabolism	Carbohydrate metabolism - aerobic	Phosphoenolpyruvate synthase (EC 2.7.9.2)	0.000025 ± 0.0000009
Metabolism	Amino acid metabolism	00350 Tyrosine metabolism [PATH:ko00350]	K00680	E2.3.1.-; [EC:2.3.1.-]	0.00573637		Central functions	Carbohydrates	Central carbohydrate metabolism	Carbohydrate metabolism - aerobic	Phosphoenolpyruvate-dihydroxyacetone phosphotransferase (EC 2.7.1.121), ADP-binding subunit DhaL	0.000189 ± 0.0000018
Metabolism	Amino acid metabolism	00350 Tyrosine metabolism [PATH:ko00350]	K13953	adhP; alcohol dehydrogenase, propanol-preferring [EC:1.1.1.1]	0.0110373		Central functions	Carbohydrates	Central carbohydrate metabolism	Carbohydrate metabolism - aerobic	Phosphoenolpyruvate-dihydroxyacetone phosphotransferase (EC 2.7.1.121), dihydroxyacetone binding subunit DhaK	0.000009 ± 0.0000004
Metabolism	Amino acid metabolism	00350 Tyrosine metabolism [PATH:ko00350]	K04072	adhE; acetaldehyde dehydrogenase / alcohol dehydrogenase [EC:1.2.1.10 1.1.1.1]	0.0251564		Central functions	Carbohydrates	Central carbohydrate metabolism	Carbohydrate metabolism - aerobic	Phosphoglycerate kinase (EC 2.7.2.3)	0.000156 ± 0.0000025
Metabolism	Amino acid metabolism	00360 Phenylalanine metabolism [PATH:ko00360]	K01912	paaK; phenylacetate-CoA ligase [EC:6.2.1.30]	0.00534347		Central functions	Carbohydrates	Central carbohydrate metabolism	Carbohydrate metabolism - aerobic	Phosphoglycerate kinase (EC 2.7.2.3)	0.000083 ± 0.0000008
Metabolism	Amino acid metabolism	00380 Tryptophan metabolism [PATH:ko00380]	K01667	tnaA; tryptophanase [EC:4.1.99.1]	0.00954506		Central functions	Carbohydrates	Central carbohydrate metabolism	Carbohydrate metabolism - aerobic	Phosphoglycerate kinase (EC 2.7.2.3)	0.000069 ± 0.0000005
Metabolism	Amino acid metabolism	00400 Phenylalanine, tyrosine and tryptophan biosynthesis [PATH:ko00400]	K04092	tyrA1; chorismate mutase [EC:5.4.99.5]	0.0028126		Central functions	Carbohydrates	Central carbohydrate metabolism	Carbohydrate metabolism - aerobic	Phosphoglycerate mutase (EC 5.4.2.1)	0.000036 ± 0.0000009
Metabolism	Amino acid metabolism	00400 Phenylalanine, tyrosine and tryptophan biosynthesis [PATH:ko00400]	K14170	pheA; chorismate mutase / prephenate dehydratase [EC:5.4.99.5 4.2.1.51]	0.00713178		Central functions	Carbohydrates	Central carbohydrate metabolism	Carbohydrate metabolism - aerobic	Phosphoglycolate phosphatase (EC 3.1.3.18)	0.000083 ± 0.0000008
Metabolism	Amino acid metabolism	00400 Phenylalanine, tyrosine and tryptophan biosynthesis [PATH:ko00400]	K04518	pheA2; prephenate dehydratase [EC:4.2.1.51]	0.0193172		Central functions	Carbohydrates	Central carbohydrate metabolism	Carbohydrate metabolism - aerobic	Polyphosphate glucokinase (EC 2.7.1.63)	0.000096 ± 0.0000015
Metabolism	Amino acid metabolism	00400 Phenylalanine, tyrosine and tryptophan biosynthesis [PATH:ko00400]	K00891	E2.7.1.71, aroK, aroL; shikimate kinase [EC:2.7.1.71]	0.00987467		Central functions	Carbohydrates	Central carbohydrate metabolism	Carbohydrate metabolism - aerobic	Prolipoprotein diacylglyceryl transferase (EC 2.4.99.-)	0.000027 ± 0.0000006
Metabolism	Amino acid metabolism	00400 Phenylalanine, tyrosine and tryptophan biosynthesis [PATH:ko00400]	K00800	aroA; 3-phosphoshikimate 1-carboxyvinyltransferase [EC:2.5.1.19]	0.0334627		Central functions	Carbohydrates	Central carbohydrate metabolism	Carbohydrate metabolism - aerobic	Protein acetyltransferase	0.000155 ± 0.0000013
Metabolism	Amino acid metabolism	00400 Phenylalanine, tyrosine and tryptophan biosynthesis [PATH:ko00400]	K03786	aroQ, qutE; 3-dehydroquinate dehydratase II [EC:4.2.1.10]	0.0098534		Central functions	Carbohydrates	Central carbohydrate metabolism	Carbohydrate metabolism - aerobic	Putative Dihydrolipoamide dehydrogenase (EC 1.8.1.4)	0.000021 ± 0.0000005
Metabolism	Amino acid metabolism	00400 Phenylalanine, tyrosine and tryptophan biosynthesis [PATH:ko00400]	K04517	tyrA2; prephenate dehydrogenase [EC:1.3.1.12]	0.0142473		Central functions	Carbohydrates	Central carbohydrate metabolism	Carbohydrate metabolism - aerobic	Putative dihydroxyacetone kinase (EC 2.7.1.29), ADP-binding subunit	0.00016 ± 0.0000007
Metabolism	Amino acid metabolism	00400 Phenylalanine, tyrosine and tryptophan biosynthesis [PATH:ko00400]	K00014	aroE; shikimate dehydrogenase [EC:1.1.1.25]	0.0221439		Central functions	Carbohydrates	Central carbohydrate metabolism	Carbohydrate metabolism - aerobic	Putative malate dehydrogenase (EC 1.1.1.37), similar to archaeal MJ1425	0.000043 ± 0.0000006
Metabolism	Amino acid metabolism	00400 Phenylalanine, tyrosine and tryptophan biosynthesis [PATH:ko00400]	K04516	AROA1, aroA; chorismate mutase [EC:5.4.99.5]	0.00744452		Central functions	Carbohydrates	Central carbohydrate metabolism	Carbohydrate metabolism - aerobic	Putative membrane protein, clustering with ActP	0.000012 ± 0.0000005
Metabolism	Amino acid metabolism	00400 Phenylalanine, tyrosine and tryptophan biosynthesis [PATH:ko00400]	K01609	trpC; indole-3-glycerol phosphate synthase [EC:4.1.1.48]	0.0132171		Central functions	Carbohydrates	Central carbohydrate metabolism	Carbohydrate metabolism - aerobic	Pyrophosphate--fructose 6-phosphate 1-phosphotransferase, alpha subunit (EC 2.7.1.90)	0.000127 ± 0.000001
Metabolism	Amino acid metabolism	00400 Phenylalanine, tyrosine and tryptophan biosynthesis [PATH:ko00400]	K01735	aroB; 3-dehydroquinate synthase [EC:4.2.3.4]	0.0245568		Central functions	Carbohydrates	Central carbohydrate metabolism	Carbohydrate metabolism - aerobic	Pyrophosphate--fructose 6-phosphate 1-phosphotransferase, alpha subunit (EC 2.7.1.90)	0.000024 ± 0.0000008
Metabolism	Amino acid metabolism	00400 Phenylalanine, tyrosine and tryptophan biosynthesis [PATH:ko00400]	K13497	trpGD; anthranilate synthase/phosphoribosyltransferase [EC:4.1.3.27 2.4.2.18]	0.00329231		Central functions	Carbohydrates	Central carbohydrate metabolism	Carbohydrate metabolism - aerobic	Pyrophosphate--fructose 6-phosphate 1-phosphotransferase, beta subunit (EC 2.7.1.90)	0.000035 ± 0.000001
Metabolism	Amino acid metabolism	00400 Phenylalanine, tyrosine and tryptophan biosynthesis [PATH:ko00400]	K03856	AROA2, aroA; 3-deoxy-7-phosphoheptulonate synthase [EC:2.5.1.54]	0.00732658		Central functions	Carbohydrates	Central carbohydrate metabolism	Carbohydrate metabolism - aerobic	Pyruvate carboxyl transferase (EC 6.4.1.1)	0.000012 ± 0.0000006
Metabolism	Amino acid metabolism	00400 Phenylalanine, tyrosine and tryptophan biosynthesis [PATH:ko00400]	K01658	trpG; anthranilate synthase component II [EC:4.1.3.27]	0.00892894		Central functions	Carbohydrates	Central carbohydrate metabolism	Carbohydrate metabolism - aerobic	Pyruvate carboxyl transferase subunit A (EC 6.4.1.1)	0.000033 ± 0.0000012
Metabolism	Amino acid metabolism	00400 Phenylalanine, tyrosine and tryptophan biosynthesis [PATH:ko00400]	K03785	aroD; 3-dehydroquinate dehydratase I [EC:4.2.1.10]	0.00362546		Central functions	Carbohydrates	Central carbohydrate metabolism	Carbohydrate metabolism - aerobic	Pyruvate dehydrogenase E1 component (EC 1.2.4.1)	0.00002 ± 0.0000006
Metabolism	Amino acid metabolism	00400 Phenylalanine, tyrosine and tryptophan biosynthesis [PATH:ko00400]	K01736	aroC; chorismate synthase [EC:4.2.3.5]	0.0356354		Central functions	Carbohydrates	Central carbohydrate metabolism	Carbohydrate metabolism - aerobic	Pyruvate dehydrogenase E1 component alpha subunit (EC 1.2.4.1)	0.000089 ± 0.0000013
Metabolism	Amino acid metabolism	00400 Phenylalanine, tyrosine and tryptophan biosynthesis [PATH:ko00400]	K01817	trpF; phosphoribosylanthranilate isomerase [EC:5.3.1.24]	0.0101117		Central functions	Carbohydrates	Central carbohydrate metabolism	Carbohydrate metabolism - aerobic	Pyruvate dehydrogenase E1 component alpha subunit (EC 1.2.4.1)	0.000019 ± 0.0000003
Metabolism	Amino acid metabolism	00400 Phenylalanine, tyrosine and tryptophan biosynthesis [PATH:ko00400]	K13498	trpCF; indole-3-glycerol phosphate synthase / phosphoribosylanthranilate isomerase [EC:4.1.1.48 5.3.1.24]	0.00701454		Central functions	Carbohydrates	Central carbohydrate metabolism	Carbohydrate metabolism - aerobic	Pyruvate dehydrogenase E1 component beta subunit (EC 1.2.4.1)	0.000063 ± 0.000001
Metabolism	Amino acid metabolism	00400 Phenylalanine, tyrosine and tryptophan biosynthesis [PATH:ko00400]	K00766	trpD; anthranilate phosphoribosyltransferase [EC:2.4.2.18]	0.0197483		Central functions	Carbohydrates	Central carbohydrate metabolism	Carbohydrate metabolism - aerobic	Pyruvate dehydrogenase E1 component beta subunit (EC 1.2.4.1)	0.000051 ± 0.0000012
Metabolism	Amino acid metabolism	00400 Phenylalanine, tyrosine and tryptophan biosynthesis [PATH:ko00400]	K01657	trpE; anthranilate synthase component I [EC:4.1.3.27]	0.0321827		Central functions	Carbohydrates	Central carbohydrate metabolism	Carbohydrate metabolism - aerobic	Pyruvate kinase (EC 2.7.1.40)	0.000163 ± 0.0000015
Metabolism	Biosynthesis of other secondary metabolites	00311 Penicillin and cephalosporin biosynthesis [PATH:ko00311]	K01060	E3.1.1.41; cephalosporin-C deacetylase [EC:3.1.1.41]	0.00608681		Central functions	Carbohydrates	Central carbohydrate metabolism	Carbohydrate metabolism - aerobic	Pyruvate kinase (EC 2.7.1.40)	0.000022 ± 0.0000006
Metabolism	Biosynthesis of other secondary metabolites	00521 Streptomycin biosynthesis [PATH:ko00521]	K01858	E5.5.1.4, INO1; myo-inositol-1-phosphate synthase [EC:5.5.1.4]	0.00628882		Central functions	Carbohydrates	Central carbohydrate metabolism	Carbohydrate metabolism - aerobic	Pyruvate oxidase (EC 1.2.3.3)	0.000215 ± 0.0000028
Metabolism	Biosynthesis of other secondary metabolites	00521 Streptomycin biosynthesis [PATH:ko00521]	K00010	iolG; myo-inositol 2-dehydrogenase [EC:1.1.1.18]	0.00847376		Central functions	Carbohydrates	Central carbohydrate metabolism	Carbohydrate metabolism - aerobic	Pyruvate oxidase [ubiquinone, cytochrome] (EC 1.2.2.2)	0.000189 ± 0.000006
Metabolism	Biosynthesis of other secondary metabolites	00521 Streptomycin biosynthesis [PATH:ko00521]	K00973	E2.7.7.24, rfbA, rffH; glucose-1-phosphate thymidylyltransferase [EC:2.7.7.24]	0.0407197		Central functions	Carbohydrates	Central carbohydrate metabolism	Carbohydrate metabolism - aerobic	Pyruvate:ferredoxin oxidoreductase, alpha subunit (EC 1.2.7.1)	0.000024 ± 0.0000006
Metabolism	Biosynthesis of other secondary metabolites	00521 Streptomycin biosynthesis [PATH:ko00521]	K01790	rfbC; dTDP-4-dehydrorhamnose 3,5-epimerase [EC:5.1.3.13]	0.0321425		Central functions	Carbohydrates	Central carbohydrate metabolism	Carbohydrate metabolism - aerobic	Pyruvate:ferredoxin oxidoreductase, beta subunit (EC 1.2.7.1)	0.000152 ± 0.0000031
Metabolism	Biosynthesis of other secondary metabolites	00521 Streptomycin biosynthesis [PATH:ko00521]	K01710	E4.2.1.46, rfbB, rffG; dTDP-glucose 4,6-dehydratase [EC:4.2.1.46]	0.0562315		Central functions	Carbohydrates	Central carbohydrate metabolism	Carbohydrate metabolism - aerobic	Ribose 5-phosphate isomerase A (EC 5.3.1.6)	0.000075 ± 0.0000009
Metabolism	Biosynthesis of other secondary metabolites	00521 Streptomycin biosynthesis [PATH:ko00521]	K01835	pgm; phosphoglucomutase [EC:5.4.2.2]	0.0326625		Central functions	Carbohydrates	Central carbohydrate metabolism	Carbohydrate metabolism - aerobic	Ribulose-phosphate 3-epimerase (EC 5.1.3.1)	0.000023 ± 0.0000005
Metabolism	Biosynthesis of other secondary metabolites	00521 Streptomycin biosynthesis [PATH:ko00521]	K00067	rfbD; dTDP-4-dehydrorhamnose reductase [EC:1.1.1.133]	0.0369573		Central functions	Carbohydrates	Central carbohydrate metabolism	Carbohydrate metabolism - aerobic	Serine transporter	0.00004 ± 0.000001
Metabolism	Biosynthesis of other secondary metabolites	00521 Streptomycin biosynthesis [PATH:ko00521]	K00845	glk; glucokinase [EC:2.7.1.2]	0.0183512		Central functions	Carbohydrates	Central carbohydrate metabolism	Carbohydrate metabolism - aerobic	Succinate dehydrogenase flavoprotein subunit (EC 1.3.99.1)	0.000055 ± 0.000001
Metabolism	Biosynthesis of other secondary metabolites	00940 Phenylpropanoid biosynthesis [PATH:ko00940]	K05350	bglB; beta-glucosidase [EC:3.2.1.21]	0.00952806		Central functions	Carbohydrates	Central carbohydrate metabolism	Carbohydrate metabolism - aerobic	Succinate dehydrogenase iron-sulfur protein (EC 1.3.99.1)	0.000035 ± 0.000001
Metabolism	Biosynthesis of other secondary metabolites	00940 Phenylpropanoid biosynthesis [PATH:ko00940]	K05349	bglX; beta-glucosidase [EC:3.2.1.21]	0.0301256		Central functions	Carbohydrates	Central carbohydrate metabolism	Carbohydrate metabolism - aerobic	Succinyl-CoA ligase [ADP-forming] alpha chain (EC 6.2.1.5)	0.000032 ± 0.0000005
Metabolism	Biosynthesis of other secondary metabolites	00940 Phenylpropanoid biosynthesis [PATH:ko00940]	K01188	E3.2.1.21; beta-glucosidase [EC:3.2.1.21]	0.00677049		Central functions	Carbohydrates	Central carbohydrate metabolism	Carbohydrate metabolism - aerobic	Succinyl-CoA ligase [GDP-forming] alpha chain (EC 6.2.1.4)	0.000031 ± 0.0000008
Metabolism	Biosynthesis of Other Secondary Metabolites	00941 Flavonoid biosynthesis [PATH:ko00941]	K00091	6DCS; 6'-deoxychalcone synthase [EC:2.3.1.170]	0.00300503		Central functions	Carbohydrates	Central carbohydrate metabolism	Carbohydrate metabolism - aerobic	Succinyl-CoA ligase [GDP-forming] beta chain (EC 6.2.1.4)	0.000079 ± 0.0000008
Metabolism	Biosynthesis of other secondary metabolites	00945 Stilbenoid, diarylheptanoid and gingerol biosynthesis [PATH:ko00945]	K00517	E1.14.-.-; [EC:1.14.-.-]	0.00268354		Central functions	Carbohydrates	Central carbohydrate metabolism	Carbohydrate metabolism - aerobic	Transketolase (EC 2.2.1.1)	0.000021 ± 0.0000005
Metabolism	Carbohydrate metabolism	00010 Glycolysis / Gluconeogenesis [PATH:ko00010]	K04041	fbp3; fructose-1,6-bisphosphatase III [EC:3.1.3.11]	0.0162399		Central functions	Carbohydrates	Central carbohydrate metabolism	Carbohydrate metabolism - aerobic	Transketolase, C-terminal section (EC 2.2.1.1)	0.000048 ± 0.0000007
Metabolism	Carbohydrate metabolism	00010 Glycolysis / Gluconeogenesis [PATH:ko00010]	K01610	E4.1.1.49, pckA; phosphoenolpyruvate carboxykinase (ATP) [EC:4.1.1.49]	0.0284292		Central functions	Carbohydrates	Central carbohydrate metabolism	Carbohydrate metabolism - aerobic	Transketolase, N-terminal section (EC 2.2.1.1)	0.000034 ± 0.0000006
Metabolism	Carbohydrate metabolism	00010 Glycolysis / Gluconeogenesis [PATH:ko00010]	K00163	aceE; pyruvate dehydrogenase E1 component [EC:1.2.4.1]	0.0529636		Central functions	Carbohydrates	CO2 fixation	Carbohydrate metabolism - aerobic	2-hydroxy-3-oxopropionate reductase (EC 1.1.1.60)	0.000113 ± 0.0000018
Metabolism	Carbohydrate metabolism	00010 Glycolysis / Gluconeogenesis [PATH:ko00010]	K03841	FBP, fbp; fructose-1,6-bisphosphatase I [EC:3.1.3.11]	0.00921637		Central functions	Carbohydrates	CO2 fixation	Carbohydrate metabolism - aerobic	Carbon dioxide concentrating mechanism protein CcmL	0.000012 ± 0.0000004
Metabolism	Carbohydrate metabolism	00010 Glycolysis / Gluconeogenesis [PATH:ko00010]	K01895	ACSS, acs; acetyl-CoA synthetase [EC:6.2.1.1]	0.0237468		Central functions	Carbohydrates	CO2 fixation	Carbohydrate metabolism - aerobic	Carbonic anhydrase (EC 4.2.1.1)	0.000031 ± 0.0000007
Metabolism	Carbohydrate metabolism	00010 Glycolysis / Gluconeogenesis [PATH:ko00010]	K00850	pfkA, PFK; 6-phosphofructokinase 1 [EC:2.7.1.11]	0.0433888		Central functions	Carbohydrates	CO2 fixation	Carbohydrate metabolism - aerobic	Dihydrolipoamide dehydrogenase (EC 1.8.1.4)	0.000016 ± 0.0000004
Metabolism	Carbohydrate metabolism	00010 Glycolysis / Gluconeogenesis [PATH:ko00010]	K01223	E3.2.1.86B, bglA; 6-phospho-beta-glucosidase [EC:3.2.1.86]	0.0314697		Central functions	Carbohydrates	CO2 fixation	Carbohydrate metabolism - aerobic	Glycine dehydrogenase [decarboxylating] (glycine cleavage system P protein) (EC 1.4.4.2)	0.000048 ± 0.0000009
Metabolism	Carbohydrate metabolism	00010 Glycolysis / Gluconeogenesis [PATH:ko00010]	K00131	E1.2.1.9, gapN; glyceraldehyde-3-phosphate dehydrogenase (NADP) [EC:1.2.1.9]	0.00757984		Central functions	Carbohydrates	CO2 fixation	Carbohydrate metabolism - aerobic	Glyoxylate carboligase (EC 4.1.1.47)	0.000025 ± 0.0000006
Metabolism	Carbohydrate metabolism	00010 Glycolysis / Gluconeogenesis [PATH:ko00010]	K01785	E5.1.3.3, galM; aldose 1-epimerase [EC:5.1.3.3]	0.0161531		Central functions	Carbohydrates	CO2 fixation	Carbohydrate metabolism - aerobic	Hypothetical transmembrane protein coupled to NADH-ubiquinone oxidoreductase chain 5 homolog	0.000039 ± 0.0000005
Metabolism	Carbohydrate metabolism	00010 Glycolysis / Gluconeogenesis [PATH:ko00010]	K01624	FBA, fbaA; fructose-bisphosphate aldolase, class II [EC:4.1.2.13]	0.0458297		Central functions	Carbohydrates	CO2 fixation	Carbohydrate metabolism - aerobic	L-alanine:glyoxylate aminotransferase (EC 2.6.1.44)	0.000008 ± 0.0000003
Metabolism	Carbohydrate metabolism	00010 Glycolysis / Gluconeogenesis [PATH:ko00010]	K02446	glpX; fructose-1,6-bisphosphatase II [EC:3.1.3.11]	0.00956207		Central functions	Carbohydrates	CO2 fixation	Carbohydrate metabolism - aerobic	Malyl-CoA lyase (EC 4.1.3.24)	0.000177 ± 0.0000024
Metabolism	Carbohydrate metabolism	00010 Glycolysis / Gluconeogenesis [PATH:ko00010]	K00627	DLAT, aceF, pdhC; pyruvate dehydrogenase E2 component (dihydrolipoamide acetyltransferase) [EC:2.3.1.12]	0.0172224		Central functions	Carbohydrates	CO2 fixation	Carbohydrate metabolism - aerobic	NAD-dependent glyceraldehyde-3-phosphate dehydrogenase (EC 1.2.1.12)	0.000051 ± 0.0000014
Metabolism	Carbohydrate metabolism	00010 Glycolysis / Gluconeogenesis [PATH:ko00010]	K00886	ppgK; polyphosphate glucokinase [EC:2.7.1.63]	0.0117515		Central functions	Carbohydrates	CO2 fixation	Carbohydrate metabolism - aerobic	NADH dehydrogenase (EC 1.6.99.3)	0.000012 ± 0.0000006
Metabolism	Carbohydrate metabolism	00010 Glycolysis / Gluconeogenesis [PATH:ko00010]	K01085	agp; glucose-1-phosphatase [EC:3.1.3.10]	0.00348206		Central functions	Carbohydrates	CO2 fixation	Carbohydrate metabolism - aerobic	NADH dehydrogenase subunit 5, Involved in CO2 fixation	0.000056 ± 0.0000014
Metabolism	Carbohydrate metabolism	00010 Glycolysis / Gluconeogenesis [PATH:ko00010]	K01803	TPI, tpiA; triosephosphate isomerase (TIM) [EC:5.3.1.1]	0.0282014		Central functions	Carbohydrates	CO2 fixation	Carbohydrate metabolism - aerobic	Phosphoglycolate phosphatase (EC 3.1.3.18)	0.000008 ± 0.0000003
Metabolism	Carbohydrate metabolism	00010 Glycolysis / Gluconeogenesis [PATH:ko00010]	K00927	PGK, pgk; phosphoglycerate kinase [EC:2.7.2.3]	0.0488503		Central functions	Carbohydrates	CO2 fixation	Carbohydrate metabolism - aerobic	probable RuBisCo-expression protein CbbX	0.000046 ± 0.0000007
Metabolism	Carbohydrate metabolism	00010 Glycolysis / Gluconeogenesis [PATH:ko00010]	K01810	GPI, pgi; glucose-6-phosphate isomerase [EC:5.3.1.9]	0.0584659		Central functions	Carbohydrates	CO2 fixation	Carbohydrate metabolism - aerobic	putative sodium-dependent bicarbonate transporter	0.000022 ± 0.0000005
Metabolism	Carbohydrate metabolism	00010 Glycolysis / Gluconeogenesis [PATH:ko00010]	K01623	ALDO; fructose-bisphosphate aldolase, class I [EC:4.1.2.13]	0.012706		Central functions	Carbohydrates	CO2 fixation	Carbohydrate metabolism - aerobic	Ribulose bisphosphate carboxylase (EC 4.1.1.39)	0.000058 ± 0.0000008
Metabolism	Carbohydrate metabolism	00020 Citrate cycle (TCA cycle) [PATH:ko00020]	K01676	E4.2.1.2A, fumA, fumB; fumarate hydratase, class I [EC:4.2.1.2]	0.0119765		Central functions	Carbohydrates	CO2 fixation	Carbohydrate metabolism - aerobic	Ribulose bisphosphate carboxylase (EC 4.1.1.39)	0.00001 ± 0.0000006
Metabolism	Carbohydrate metabolism	00020 Citrate cycle (TCA cycle) [PATH:ko00020]	K01682	acnB; aconitate hydratase 2 / 2-methylisocitrate dehydratase [EC:4.2.1.3 4.2.1.99]	0.00684055		Central functions	Carbohydrates	CO2 fixation	Carbohydrate metabolism - aerobic	Rubisco activation protein CbbO	0.000139 ± 0.0000014
Metabolism	Carbohydrate metabolism	00020 Citrate cycle (TCA cycle) [PATH:ko00020]	K00174	korA; 2-oxoglutarate ferredoxin oxidoreductase subunit alpha [EC:1.2.7.3]	0.0271558		Central functions	Carbohydrates	CO2 fixation	Carbohydrate metabolism - aerobic	Serine hydroxymethyltransferase (EC 2.1.2.1)	0.000068 ± 0.0000014
Metabolism	Carbohydrate metabolism	00020 Citrate cycle (TCA cycle) [PATH:ko00020]	K00177	korG; 2-oxoglutarate ferredoxin oxidoreductase subunit gamma [EC:1.2.7.3]	0.00476363		Central functions	Carbohydrates	CO2 fixation	Carbohydrate metabolism - aerobic	Transketolase, N-terminal section (EC 2.2.1.1)	0.000042 ± 0.0000014
Metabolism	Carbohydrate metabolism	00020 Citrate cycle (TCA cycle) [PATH:ko00020]	K01903	sucC; succinyl-CoA synthetase beta subunit [EC:6.2.1.5]	0.0251109		Central functions	Carbohydrates	CO2 fixation	Carbohydrate metabolism - aerobic	Triosephosphate isomerase (EC 5.3.1.1)	0.000036 ± 0.0000009
Metabolism	Carbohydrate metabolism	00020 Citrate cycle (TCA cycle) [PATH:ko00020]	K01647	CS, gltA; citrate synthase [EC:2.3.3.1]	0.0189072		Central functions	Carbohydrates	Di- and oligosaccharides	Carbohydrate metabolism - aerobic	4-alpha-glucanotransferase (amylomaltase) (EC 2.4.1.25)	0.00017 ± 0.000002
Metabolism	Carbohydrate metabolism	00020 Citrate cycle (TCA cycle) [PATH:ko00020]	K00024	mdh; malate dehydrogenase [EC:1.1.1.37]	0.024607		Central functions	Carbohydrates	Di- and oligosaccharides	Carbohydrate metabolism - aerobic	6-phospho-beta-galactosidase (EC 3.2.1.85)	0.000022 ± 0.0000006
Metabolism	Carbohydrate metabolism	00020 Citrate cycle (TCA cycle) [PATH:ko00020]	K00175	korB; 2-oxoglutarate ferredoxin oxidoreductase subunit beta [EC:1.2.7.3]	0.0166229		Central functions	Carbohydrates	Di- and oligosaccharides	Carbohydrate metabolism - aerobic	Aldose 1-epimerase (EC 5.1.3.3)	0.000025 ± 0.0000007
Metabolism	Carbohydrate metabolism	00020 Citrate cycle (TCA cycle) [PATH:ko00020]	K01958	PC, pyc; pyruvate carboxylase [EC:6.4.1.1]	0.0104613		Central functions	Carbohydrates	Di- and oligosaccharides	Carbohydrate metabolism - aerobic	Alpha-amylase (EC 3.2.1.1)	0.000019 ± 0.0000006
Metabolism	Carbohydrate metabolism	00020 Citrate cycle (TCA cycle) [PATH:ko00020]	K01902	sucD; succinyl-CoA synthetase alpha subunit [EC:6.2.1.5]	0.0189576		Central functions	Carbohydrates	Di- and oligosaccharides	Carbohydrate metabolism - aerobic	Alpha-galactosidase (EC 3.2.1.22)	0.000242 ± 0.0000031
Metabolism	Carbohydrate metabolism	00020 Citrate cycle (TCA cycle) [PATH:ko00020]	K01677	E4.2.1.2AA, fumA; fumarate hydratase subunit alpha [EC:4.2.1.2]	0.00543339		Central functions	Carbohydrates	Di- and oligosaccharides	Carbohydrate metabolism - aerobic	Alpha-galactosidase (EC 3.2.1.22)	0.000078 ± 0.0000009
Metabolism	Carbohydrate metabolism	00020 Citrate cycle (TCA cycle) [PATH:ko00020]	K01960	E6.4.1.1B, pycB; pyruvate carboxylase subunit B [EC:6.4.1.1]	0.0111312		Central functions	Carbohydrates	Di- and oligosaccharides	Carbohydrate metabolism - aerobic	Alpha-galactosidase (EC 3.2.1.22)	0.000043 ± 0.0000009
Metabolism	Carbohydrate metabolism	00020 Citrate cycle (TCA cycle) [PATH:ko00020]	K00240	sdhB; succinate dehydrogenase iron-sulfur subunit [EC:1.3.99.1]	0.0256869		Central functions	Carbohydrates	Di- and oligosaccharides	Carbohydrate metabolism - aerobic	Alpha-glucosidase (EC 3.2.1.20)	0.00008 ± 0.0000027
Metabolism	Carbohydrate metabolism	00020 Citrate cycle (TCA cycle) [PATH:ko00020]	K00241	sdhC; succinate dehydrogenase cytochrome b556 subunit	0.0137611		Central functions	Carbohydrates	Di- and oligosaccharides	Carbohydrate metabolism - aerobic	Alpha-mannosidase (EC 3.2.1.24)	0.00002 ± 0.0000006
Metabolism	Carbohydrate metabolism	00030 Pentose phosphate pathway [PATH:ko00030]	K01783	rpe, RPE; ribulose-phosphate 3-epimerase [EC:5.1.3.1]	0.0254077		Central functions	Carbohydrates	Di- and oligosaccharides	Carbohydrate metabolism - aerobic	Beta-galactosidase (EC 3.2.1.23)	0.00001 ± 0.0000005
Metabolism	Carbohydrate metabolism	00030 Pentose phosphate pathway [PATH:ko00030]	K00033	E1.1.1.44, PGD, gnd; 6-phosphogluconate dehydrogenase [EC:1.1.1.44]	0.0412756		Central functions	Carbohydrates	Di- and oligosaccharides	Carbohydrate metabolism - aerobic	Beta-galactosidase (EC 3.2.1.23)	0.000009 ± 0.0000002
Metabolism	Carbohydrate metabolism	00030 Pentose phosphate pathway [PATH:ko00030]	K01690	edd; phosphogluconate dehydratase [EC:4.2.1.12]	0.0028795		Central functions	Carbohydrates	Di- and oligosaccharides	Carbohydrate metabolism - aerobic	Beta-galactosidase (EC 3.2.1.23), LacZ family	0.000185 ± 0.0000018
Metabolism	Carbohydrate metabolism	00030 Pentose phosphate pathway [PATH:ko00030]	K01619	deoC, DERA; deoxyribose-phosphate aldolase [EC:4.1.2.4]	0.0175485		Central functions	Carbohydrates	Di- and oligosaccharides	Carbohydrate metabolism - aerobic	Beta-glucosidase (EC 3.2.1.21)	0.000073 ± 0.0000013
Metabolism	Carbohydrate metabolism	00030 Pentose phosphate pathway [PATH:ko00030]	K00615	E2.2.1.1, tktA, tktB; transketolase [EC:2.2.1.1]	0.0891148		Central functions	Carbohydrates	Di- and oligosaccharides	Carbohydrate metabolism - aerobic	Beta-glucosidase (EC 3.2.1.21)	0.000008 ± 0.0000004
Metabolism	Carbohydrate metabolism	00030 Pentose phosphate pathway [PATH:ko00030]	K01807	rpiA; ribose 5-phosphate isomerase A [EC:5.3.1.6]	0.00677574		Central functions	Carbohydrates	Di- and oligosaccharides	Carbohydrate metabolism - aerobic	Beta-glucoside ABC transport system, permease protein 1	0.000025 ± 0.0000007
Metabolism	Carbohydrate metabolism	00030 Pentose phosphate pathway [PATH:ko00030]	K01057	PGLS, pgl, devB; 6-phosphogluconolactonase [EC:3.1.1.31]	0.00514393		Central functions	Carbohydrates	Di- and oligosaccharides	Carbohydrate metabolism - aerobic	Beta-phosphoglucomutase (EC 5.4.2.6)	0.000063 ± 0.0000014
Metabolism	Carbohydrate metabolism	00030 Pentose phosphate pathway [PATH:ko00030]	K01621	E4.1.2.9; phosphoketolase [EC:4.1.2.9]	0.00703695		Central functions	Carbohydrates	Di- and oligosaccharides	Carbohydrate metabolism - aerobic	Cellobiose phosphorylase (EC 2.4.1.-)	0.000041 ± 0.000001
Metabolism	Carbohydrate metabolism	00030 Pentose phosphate pathway [PATH:ko00030]	K00874	kdgK; 2-dehydro-3-deoxygluconokinase [EC:2.7.1.45]	0.00613372		Central functions	Carbohydrates	Di- and oligosaccharides	Carbohydrate metabolism - aerobic	Cytoplasmic trehalase (EC 3.2.1.28)	0.000038 ± 0.0000009
Metabolism	Carbohydrate metabolism	00030 Pentose phosphate pathway [PATH:ko00030]	K00852	rbsK, RBKS; ribokinase [EC:2.7.1.15]	0.0102648		Central functions	Carbohydrates	Di- and oligosaccharides	Carbohydrate metabolism - aerobic	Endo-beta-1,3-1,4 glucanase (Licheninase) (EC 3.2.1.73)	0.000023 ± 0.0000008
Metabolism	Carbohydrate metabolism	00030 Pentose phosphate pathway [PATH:ko00030]	K00948	PRPS, prsA; ribose-phosphate pyrophosphokinase [EC:2.7.6.1]	0.0462014		Central functions	Carbohydrates	Di- and oligosaccharides	Carbohydrate metabolism - aerobic	Family 13 glycosyl hydrolase, row 724	0.000025 ± 0.0000007
Metabolism	Carbohydrate metabolism	00030 Pentose phosphate pathway [PATH:ko00030]	K00036	G6PD, zwf; glucose-6-phosphate 1-dehydrogenase [EC:1.1.1.49]	0.031417		Central functions	Carbohydrates	Di- and oligosaccharides	Carbohydrate metabolism - aerobic	Fructokinase (EC 2.7.1.4)	0.00007 ± 0.0000015
Metabolism	Carbohydrate metabolism	00030 Pentose phosphate pathway [PATH:ko00030]	K01808	rpiB; ribose 5-phosphate isomerase B [EC:5.3.1.6]	0.0135408		Central functions	Carbohydrates	Di- and oligosaccharides	Carbohydrate metabolism - aerobic	Galactokinase (EC 2.7.1.6)	0.000018 ± 0.0000007
Metabolism	Carbohydrate metabolism	00030 Pentose phosphate pathway [PATH:ko00030]	K01839	deoB; phosphopentomutase [EC:5.4.2.7]	0.0115852		Central functions	Carbohydrates	Di- and oligosaccharides	Carbohydrate metabolism - aerobic	Galactose-6-phosphate isomerase, LacB subunit (EC 5.3.1.26)	0.000021 ± 0.0000006
Metabolism	Carbohydrate metabolism	00030 Pentose phosphate pathway [PATH:ko00030]	K07404	pgl; 6-phosphogluconolactonase [EC:3.1.1.31]	0.0039083		Central functions	Carbohydrates	Di- and oligosaccharides	Carbohydrate metabolism - aerobic	Galactose/methyl galactoside ABC transport system, ATP-binding protein MglA (EC 3.6.3.17)	0.000242 ± 0.0000031
Metabolism	Carbohydrate metabolism	00030 Pentose phosphate pathway [PATH:ko00030]	K00616	E2.2.1.2, talA, talB; transaldolase [EC:2.2.1.2]	0.0254767		Central functions	Carbohydrates	Di- and oligosaccharides	Carbohydrate metabolism - aerobic	Galactose/methyl galactoside ABC transport system, permease protein MglC (TC 3.A.1.2.3)	0.000014 ± 0.0000004
Metabolism	Carbohydrate metabolism	00040 Pentose and glucuronate interconversions [PATH:ko00040]	K00012	UGDH, ugd; UDPglucose 6-dehydrogenase [EC:1.1.1.22]	0.0248077		Central functions	Carbohydrates	Di- and oligosaccharides	Carbohydrate metabolism - aerobic	Galactoside O-acetyltransferase (EC 2.3.1.18)	0.000098 ± 0.0000012
Metabolism	Carbohydrate metabolism	00040 Pentose and glucuronate interconversions [PATH:ko00040]	K01805	xylA; xylose isomerase [EC:5.3.1.5]	0.00889831		Central functions	Carbohydrates	Di- and oligosaccharides	Carbohydrate metabolism - aerobic	Glucan 1,6-alpha-glucosidase (EC 3.2.1.70)	0.000022 ± 0.0000006
Metabolism	Carbohydrate metabolism	00040 Pentose and glucuronate interconversions [PATH:ko00040]	K01812	uxaC; glucuronate isomerase [EC:5.3.1.12]	0.00418607		Central functions	Carbohydrates	Di- and oligosaccharides	Carbohydrate metabolism - aerobic	Glucokinase, ROK family (EC 2.7.1.2)	0.000048 ± 0.0000009
Metabolism	Carbohydrate metabolism	00040 Pentose and glucuronate interconversions [PATH:ko00040]	K00963	UGP2, galU, galF; UTP--glucose-1-phosphate uridylyltransferase [EC:2.7.7.9]	0.0301051		Central functions	Carbohydrates	Di- and oligosaccharides	Carbohydrate metabolism - aerobic	Glucose/mannose:H+ symporter GlcP	0.000021 ± 0.0000007
Metabolism	Carbohydrate metabolism	00040 Pentose and glucuronate interconversions [PATH:ko00040]	K01786	araD; L-ribulose-5-phosphate 4-epimerase [EC:5.1.3.4]	0.00729975		Central functions	Carbohydrates	Di- and oligosaccharides	Carbohydrate metabolism - aerobic	Glycogen debranching enzyme (EC 3.2.1.-)	0.000006 ± 0.0000003
Metabolism	Carbohydrate metabolism	00040 Pentose and glucuronate interconversions [PATH:ko00040]	K01686	uxuA; mannonate dehydratase [EC:4.2.1.8]	0.00356855		Central functions	Carbohydrates	Di- and oligosaccharides	Carbohydrate metabolism - aerobic	Lactose and galactose permease, GPH translocator family	0.000047 ± 0.0000008
Metabolism	Carbohydrate metabolism	00040 Pentose and glucuronate interconversions [PATH:ko00040]	K01804	araA; L-arabinose isomerase [EC:5.3.1.4]	0.00312265		Central functions	Carbohydrates	Di- and oligosaccharides	Carbohydrate metabolism - aerobic	Lactose permease	0.000049 ± 0.0000009
Metabolism	Carbohydrate metabolism	00040 Pentose and glucuronate interconversions [PATH:ko00040]	K03082	sgbU; hexulose-6-phosphate isomerase [EC:5.-.-.-]	0.00352938		Central functions	Carbohydrates	Di- and oligosaccharides	Carbohydrate metabolism - aerobic	Lactose permease	0.000015 ± 0.0000005
Metabolism	Carbohydrate metabolism	00051 Fructose and mannose metabolism [PATH:ko00051]	K00895	E2.7.1.90, pfk; pyrophosphate--fructose-6-phosphate 1-phosphotransferase [EC:2.7.1.90]	0.0201025		Central functions	Carbohydrates	Di- and oligosaccharides	Carbohydrate metabolism - aerobic	Laminarinase (EC 3.2.1.39)	0.000033 ± 0.0000018
Metabolism	Carbohydrate metabolism	00051 Fructose and mannose metabolism [PATH:ko00051]	K01818	fucI; L-fucose isomerase [EC:5.3.1.25]	0.0108019		Central functions	Carbohydrates	Di- and oligosaccharides	Carbohydrate metabolism - aerobic	Malto-oligosyltrehalose synthase (EC 5.4.99.15)	0.000062 ± 0.0000013
Metabolism	Carbohydrate metabolism	00051 Fructose and mannose metabolism [PATH:ko00051]	K01813	rhaA; L-rhamnose isomerase [EC:5.3.1.14]	0.0037067		Central functions	Carbohydrates	Di- and oligosaccharides	Carbohydrate metabolism - aerobic	Malto-oligosyltrehalose synthase (EC 5.4.99.15)	0.000011 ± 0.0000004
Metabolism	Carbohydrate metabolism	00051 Fructose and mannose metabolism [PATH:ko00051]	K01711	E4.2.1.47, gmd; GDPmannose 4,6-dehydratase [EC:4.2.1.47]	0.0123273		Central functions	Carbohydrates	Di- and oligosaccharides	Carbohydrate metabolism - aerobic	Maltodextrin glucosidase (EC 3.2.1.20)	0.000052 ± 0.0000012
Metabolism	Carbohydrate metabolism	00051 Fructose and mannose metabolism [PATH:ko00051]	K00882	fruK; 1-phosphofructokinase [EC:2.7.1.56]	0.0177106		Central functions	Carbohydrates	Di- and oligosaccharides	Carbohydrate metabolism - aerobic	Maltodextrose utilization protein MalA	0.000076 ± 0.0000014
Metabolism	Carbohydrate metabolism	00051 Fructose and mannose metabolism [PATH:ko00051]	K00068	srlD; sorbitol-6-phosphate 2-dehydrogenase [EC:1.1.1.140]	0.00593572		Central functions	Carbohydrates	Di- and oligosaccharides	Carbohydrate metabolism - aerobic	Maltoporin (maltose/maltodextrin high-affinity receptor, phage lambda receptor protein)	0.000042 ± 0.0000013
Metabolism	Carbohydrate metabolism	00051 Fructose and mannose metabolism [PATH:ko00051]	K01628	fucA; L-fuculose-phosphate aldolase [EC:4.1.2.17]	0.00447485		Central functions	Carbohydrates	Di- and oligosaccharides	Carbohydrate metabolism - aerobic	Maltoporin (maltose/maltodextrin high-affinity receptor, phage lambda receptor protein)	0.000041 ± 0.000001
Metabolism	Carbohydrate metabolism	00051 Fructose and mannose metabolism [PATH:ko00051]	K00045	E1.1.1.67, mtlK; mannitol 2-dehydrogenase [EC:1.1.1.67]	0.00646887		Central functions	Carbohydrates	Di- and oligosaccharides	Carbohydrate metabolism - aerobic	Maltose O-acetyltransferase (EC 2.3.1.79)	0.000047 ± 0.0000008
Metabolism	Carbohydrate metabolism	00051 Fructose and mannose metabolism [PATH:ko00051]	K00100	E1.1.1.-; [EC:1.1.1.-]	0.0103595		Central functions	Carbohydrates	Di- and oligosaccharides	Carbohydrate metabolism - aerobic	Maltose operon transcriptional repressor MalR, LacI family	0.000053 ± 0.0000014
Metabolism	Carbohydrate metabolism	00051 Fructose and mannose metabolism [PATH:ko00051]	K01809	E5.3.1.8, manA; mannose-6-phosphate isomerase [EC:5.3.1.8]	0.0291818		Central functions	Carbohydrates	Di- and oligosaccharides	Carbohydrate metabolism - aerobic	Maltose phosphorylase (EC 2.4.1.8)	0.000063 ± 0.0000014
Metabolism	Carbohydrate metabolism	00051 Fructose and mannose metabolism [PATH:ko00051]	K01840	E5.4.2.8, manB; phosphomannomutase [EC:5.4.2.8]	0.0568232		Central functions	Carbohydrates	Di- and oligosaccharides	Carbohydrate metabolism - aerobic	Maltose regulon modulator	0.00007 ± 0.0000015
Metabolism	Carbohydrate metabolism	00051 Fructose and mannose metabolism [PATH:ko00051]	K00847	E2.7.1.4, scrK; fructokinase [EC:2.7.1.4]	0.0208678		Central functions	Carbohydrates	Di- and oligosaccharides	Carbohydrate metabolism - aerobic	Maltose-6'-phosphate glucosidase (EC 3.2.1.122)	0.000046 ± 0.0000009
Metabolism	Carbohydrate metabolism	00051 Fructose and mannose metabolism [PATH:ko00051]	K00754	E2.4.1.-; [EC:2.4.1.-]	0.00698762		Central functions	Carbohydrates	Di- and oligosaccharides	Carbohydrate metabolism - aerobic	Maltose/maltodextrin ABC transporter 2, substrate binding periplasmic protein MalE2	0.000062 ± 0.0000013
Metabolism	Carbohydrate metabolism	00051 Fructose and mannose metabolism [PATH:ko00051]	K02377	E1.1.1.271, fcl; GDP-L-fucose synthase [EC:1.1.1.271]	0.00966236		Central functions	Carbohydrates	Di- and oligosaccharides	Carbohydrate metabolism - aerobic	Maltose/maltodextrin ABC transporter, permease protein MalF	0.000073 ± 0.0000013
Metabolism	Carbohydrate metabolism	00051 Fructose and mannose metabolism [PATH:ko00051]	K00971	manC, cpsB; mannose-1-phosphate guanylyltransferase [EC:2.7.7.13]	0.0142954		Central functions	Carbohydrates	Di- and oligosaccharides	Carbohydrate metabolism - aerobic	Maltose/maltodextrin ABC transporter, substrate binding periplasmic protein MalE	0.000011 ± 0.0000004
Metabolism	Carbohydrate metabolism	00051 Fructose and mannose metabolism [PATH:ko00051]	K03332	E3.2.1.80; fructan beta-fructosidase [EC:3.2.1.80]	0.0115717		Central functions	Carbohydrates	Di- and oligosaccharides	Carbohydrate metabolism - aerobic	Multiple sugar ABC transporter, ATP-binding protein	0.000062 ± 0.000001
Metabolism	Carbohydrate metabolism	00052 Galactose metabolism [PATH:ko00052]	K01187	E3.2.1.20, malZ; alpha-glucosidase [EC:3.2.1.20]	0.025992		Central functions	Carbohydrates	Di- and oligosaccharides	Carbohydrate metabolism - aerobic	Multiple sugar ABC transporter, ATP-binding protein	0.000044 ± 0.000001
Metabolism	Carbohydrate metabolism	00052 Galactose metabolism [PATH:ko00052]	K01819	E5.3.1.26, lacA, lacB; galactose-6-phosphate isomerase [EC:5.3.1.26]	0.00638539		Central functions	Carbohydrates	Di- and oligosaccharides	Carbohydrate metabolism - aerobic	Multiple sugar ABC transporter, membrane-spanning permease protein MsmF	0.00004 ± 0.0000011
Metabolism	Carbohydrate metabolism	00052 Galactose metabolism [PATH:ko00052]	K00849	galK; galactokinase [EC:2.7.1.6]	0.0312799		Central functions	Carbohydrates	Di- and oligosaccharides	Carbohydrate metabolism - aerobic	Multiple sugar ABC transporter, substrate-binding protein	0.000028 ± 0.0000012
Metabolism	Carbohydrate metabolism	00052 Galactose metabolism [PATH:ko00052]	K01182	E3.2.1.10; oligo-1,6-glucosidase [EC:3.2.1.10]	0.0143188		Central functions	Carbohydrates	Di- and oligosaccharides	Carbohydrate metabolism - aerobic	Oligo-1,6-glucosidase (EC 3.2.1.10)	0.000043 ± 0.0000009
Metabolism	Carbohydrate metabolism	00052 Galactose metabolism [PATH:ko00052]	K01784	galE, GALE; UDP-glucose 4-epimerase [EC:5.1.3.2]	0.0641818		Central functions	Carbohydrates	Di- and oligosaccharides	Carbohydrate metabolism - aerobic	Periplasmic alpha-amylase (EC 3.2.1.1)	0.000046 ± 0.0000014
Metabolism	Carbohydrate metabolism	00052 Galactose metabolism [PATH:ko00052]	K01220	E3.2.1.85, lacG; 6-phospho-beta-galactosidase [EC:3.2.1.85]	0.00896509		Central functions	Carbohydrates	Di- and oligosaccharides	Carbohydrate metabolism - aerobic	Predicted beta-glucoside specific TonB-dependent outer membrane receptor	0.000023 ± 0.0000005
Metabolism	Carbohydrate metabolism	00052 Galactose metabolism [PATH:ko00052]	K01193	E3.2.1.26, sacA; beta-fructofuranosidase [EC:3.2.1.26]	0.0264322		Central functions	Carbohydrates	Di- and oligosaccharides	Carbohydrate metabolism - aerobic	Predicted beta-glucoside-regulated ABC transport system, permease component 2, COG0395	0.000068 ± 0.0000014
Metabolism	Carbohydrate metabolism	00052 Galactose metabolism [PATH:ko00052]	K07407	E3.2.1.22B, galA, rafA; alpha-galactosidase [EC:3.2.1.22]	0.0237258		Central functions	Carbohydrates	Di- and oligosaccharides	Carbohydrate metabolism - aerobic	Predicted beta-glucoside-regulated ABC transport system, sugar binding component, COG1653	0.00003 ± 0.0000008
Metabolism	Carbohydrate metabolism	00052 Galactose metabolism [PATH:ko00052]	K01635	lacD; tagatose 1,6-diphosphate aldolase [EC:4.1.2.40]	0.0108296		Central functions	Carbohydrates	Di- and oligosaccharides	Carbohydrate metabolism - aerobic	Predicted glucose transporter in beta-glucoside utilization gene cluster	0.000048 ± 0.0000009
Metabolism	Carbohydrate metabolism	00052 Galactose metabolism [PATH:ko00052]	K00965	galT, GALT; UDPglucose--hexose-1-phosphate uridylyltransferase [EC:2.7.7.12]	0.0184552		Central functions	Carbohydrates	Di- and oligosaccharides	Carbohydrate metabolism - aerobic	Predicted glucose transporter in maltodextrin utilization gene cluster	0.000048 ± 0.000001
Metabolism	Carbohydrate metabolism	00052 Galactose metabolism [PATH:ko00052]	K12308	bgaB, lacA; beta-galactosidase [EC:3.2.1.23]	0.0198608		Central functions	Carbohydrates	Di- and oligosaccharides	Carbohydrate metabolism - aerobic	Predicted maltose transporter MalT	0.000036 ± 0.0000007
Metabolism	Carbohydrate metabolism	00052 Galactose metabolism [PATH:ko00052]	K01190	lacZ; beta-galactosidase [EC:3.2.1.23]	0.0716283		Central functions	Carbohydrates	Di- and oligosaccharides	Carbohydrate metabolism - aerobic	Predicted sucrose permease, MFS family, FucP subfamily	0.000026 ± 0.000001
Metabolism	Carbohydrate metabolism	00053 Ascorbate and aldarate metabolism [PATH:ko00053]	K03476	ulaG; L-ascorbate 6-phosphate lactonase [EC:3.1.1.-]	0.00439424		Central functions	Carbohydrates	Di- and oligosaccharides	Carbohydrate metabolism - aerobic	Predicted sucrose permease, MFS family, FucP subfamily	0.000014 ± 0.0000005
Metabolism	Carbohydrate metabolism	00500 Starch and sucrose metabolism [PATH:ko00500]	K00691	E2.4.1.8, mapA; maltose phosphorylase [EC:2.4.1.8]	0.00478244		Central functions	Carbohydrates	Di- and oligosaccharides	Carbohydrate metabolism - aerobic	Predicted sucrose-specific TonB-dependent receptor	0.000038 ± 0.0000007
Metabolism	Carbohydrate metabolism	00500 Starch and sucrose metabolism [PATH:ko00500]	K05341	E2.4.1.4; amylosucrase [EC:2.4.1.4]	0.00758041		Central functions	Carbohydrates	Di- and oligosaccharides	Carbohydrate metabolism - aerobic	Predicted trehalose permease, MFS family, FucP subfamily	0.000038 ± 0.0000009
Metabolism	Carbohydrate metabolism	00500 Starch and sucrose metabolism [PATH:ko00500]	K00705	malQ; 4-alpha-glucanotransferase [EC:2.4.1.25]	0.0504871		Central functions	Carbohydrates	Di- and oligosaccharides	Carbohydrate metabolism - aerobic	PTS system, arbutin-, cellobiose-, and salicin-specific IIBC component (EC 2.7.1.69)	0.000011 ± 0.0000004
Metabolism	Carbohydrate metabolism	00500 Starch and sucrose metabolism [PATH:ko00500]	K00703	E2.4.1.21, glgA; starch synthase [EC:2.4.1.21]	0.0205615		Central functions	Carbohydrates	Di- and oligosaccharides	Carbohydrate metabolism - aerobic	PTS system, beta-glucoside-specific IIA component (EC 2.7.1.69)	0.000075 ± 0.0000011
Metabolism	Carbohydrate metabolism	00500 Starch and sucrose metabolism [PATH:ko00500]	K00690	E2.4.1.7; sucrose phosphorylase [EC:2.4.1.7]	0.00625859		Central functions	Carbohydrates	Di- and oligosaccharides	Carbohydrate metabolism - aerobic	PTS system, beta-glucoside-specific IIB component (EC 2.7.1.69)	0.000044 ± 0.0000012
Metabolism	Carbohydrate metabolism	00500 Starch and sucrose metabolism [PATH:ko00500]	K01176	E3.2.1.1, amyA, malS; alpha-amylase [EC:3.2.1.1]	0.0195947		Central functions	Carbohydrates	Di- and oligosaccharides	Carbohydrate metabolism - aerobic	PTS system, beta-glucoside-specific IIC component (EC 2.7.1.69)	0.000042 ± 0.0000013
Metabolism	Carbohydrate metabolism	00500 Starch and sucrose metabolism [PATH:ko00500]	K07405	E3.2.1.1A; alpha-amylase [EC:3.2.1.1]	0.012516		Central functions	Carbohydrates	Di- and oligosaccharides	Carbohydrate metabolism - aerobic	PTS system, cellobiose-specific IIA component (EC 2.7.1.69)	0.000004 ± 0.0000002
Metabolism	Carbohydrate metabolism	00500 Starch and sucrose metabolism [PATH:ko00500]	K00700	glgB; 1,4-alpha-glucan branching enzyme [EC:2.4.1.18]	0.0683351		Central functions	Carbohydrates	Di- and oligosaccharides	Carbohydrate metabolism - aerobic	PTS system, cellobiose-specific IIC component (EC 2.7.1.69)	0.000037 ± 0.0000009
Metabolism	Carbohydrate metabolism	00500 Starch and sucrose metabolism [PATH:ko00500]	K01226	treC; trehalose-6-phosphate hydrolase [EC:3.2.1.93]	0.025888		Central functions	Carbohydrates	Di- and oligosaccharides	Carbohydrate metabolism - aerobic	PTS system, diacetylchitobiose-specific IIC component (EC 2.7.1.69)	0.000073 ± 0.0000013
Metabolism	Carbohydrate metabolism	00500 Starch and sucrose metabolism [PATH:ko00500]	K00688	E2.4.1.1, glgP, PYG; starch phosphorylase [EC:2.4.1.1]	0.0897216		Central functions	Carbohydrates	Di- and oligosaccharides	Carbohydrate metabolism - aerobic	PTS system, galactose-specific IIB component (EC 2.7.1.69)	0.000024 ± 0.0000015
Metabolism	Carbohydrate metabolism	00500 Starch and sucrose metabolism [PATH:ko00500]	K00975	glgC; glucose-1-phosphate adenylyltransferase [EC:2.7.7.27]	0.041894		Central functions	Carbohydrates	Di- and oligosaccharides	Carbohydrate metabolism - aerobic	PTS system, glucose-specific IIA component (EC 2.7.1.69)	0.000038 ± 0.0000007
Metabolism	Carbohydrate metabolism	00500 Starch and sucrose metabolism [PATH:ko00500]	K00978	rfbF; glucose-1-phosphate cytidylyltransferase [EC:2.7.7.33]	0.00423447		Central functions	Carbohydrates	Di- and oligosaccharides	Carbohydrate metabolism - aerobic	PTS system, lactose-specific IIC component (EC 2.7.1.69)	0.00001 ± 0.0000004
Metabolism	Carbohydrate metabolism	00500 Starch and sucrose metabolism [PATH:ko00500]	K05343	treS; maltose alpha-D-glucosyltransferase/ alpha-amylase [EC:5.4.99.16 3.2.1.1]	0.0124234		Central functions	Carbohydrates	Di- and oligosaccharides	Carbohydrate metabolism - aerobic	PTS system, maltose and glucose-specific IIA component (EC 2.7.1.69)	0.000102 ± 0.0000024
Metabolism	Carbohydrate metabolism	00500 Starch and sucrose metabolism [PATH:ko00500]	K01838	pgmB; beta-phosphoglucomutase [EC:5.4.2.6]	0.00180593		Central functions	Carbohydrates	Di- and oligosaccharides	Carbohydrate metabolism - aerobic	PTS system, maltose and glucose-specific IIB component (EC 2.7.1.69)	0.000025 ± 0.0000007
Metabolism	Carbohydrate metabolism	00500 Starch and sucrose metabolism [PATH:ko00500]	K01208	E3.2.1.54; cyclomaltodextrinase [EC:3.2.1.54]	0.00246951		Central functions	Carbohydrates	Di- and oligosaccharides	Carbohydrate metabolism - aerobic	PTS system, maltose and glucose-specific IIC component (EC 2.7.1.69)	0.000032 ± 0.0000011
Metabolism	Carbohydrate metabolism	00520 Amino sugar and nucleotide sugar metabolism [PATH:ko00520]	K02564	nagB, GNPDA; glucosamine-6-phosphate deaminase [EC:3.5.99.6]	0.0220269		Central functions	Carbohydrates	Di- and oligosaccharides	Carbohydrate metabolism - aerobic	PTS system, sucrose-specific IIA component (EC 2.7.1.69)	0.000032 ± 0.0000011
Metabolism	Carbohydrate metabolism	00520 Amino sugar and nucleotide sugar metabolism [PATH:ko00520]	K01654	E2.5.1.56, neuB; N-acetylneuraminate synthase [EC:2.5.1.56]	0.0126172		Central functions	Carbohydrates	Di- and oligosaccharides	Carbohydrate metabolism - aerobic	PTS system, sucrose-specific IIB component (EC 2.7.1.69)	0.000163 ± 0.0000014
Metabolism	Carbohydrate metabolism	00520 Amino sugar and nucleotide sugar metabolism [PATH:ko00520]	K02474	wbpO; UDP-N-acetyl-D-galactosamine dehydrogenase [EC:1.1.1.-]	0.00968681		Central functions	Carbohydrates	Di- and oligosaccharides	Carbohydrate metabolism - aerobic	PTS system, sucrose-specific IIC component (EC 2.7.1.69)	0.000032 ± 0.0000011
Metabolism	Carbohydrate metabolism	00520 Amino sugar and nucleotide sugar metabolism [PATH:ko00520]	K02472	wecC; UDP-N-acetyl-D-mannosaminuronic acid dehydrogenase [EC:1.1.1.336]	0.0047259		Central functions	Carbohydrates	Di- and oligosaccharides	Carbohydrate metabolism - aerobic	PTS system, trehalose-specific IIA component (EC 2.7.1.69)	0.000166 ± 0.0000023
Metabolism	Carbohydrate metabolism	00520 Amino sugar and nucleotide sugar metabolism [PATH:ko00520]	K01788	nanE; N-acylglucosamine-6-phosphate 2-epimerase [EC:5.1.3.9]	0.0120633		Central functions	Carbohydrates	Di- and oligosaccharides	Carbohydrate metabolism - aerobic	PTS system, trehalose-specific IIB component (EC 2.7.1.69)	0.000031 ± 0.0000007
Metabolism	Carbohydrate metabolism	00520 Amino sugar and nucleotide sugar metabolism [PATH:ko00520]	K03431	glmM; phosphoglucosamine mutase [EC:5.4.2.10]	0.0428868		Central functions	Carbohydrates	Di- and oligosaccharides	Carbohydrate metabolism - aerobic	Pullulanase (EC 3.2.1.41)	0.000025 ± 0.0000007
Metabolism	Carbohydrate metabolism	00520 Amino sugar and nucleotide sugar metabolism [PATH:ko00520]	K12452	rfbH; CDP-6-deoxy-D-xylo-4-hexulose-3-dehydrase	0.00503971		Central functions	Carbohydrates	Di- and oligosaccharides	Carbohydrate metabolism - aerobic	Sucrose phosphorylase (EC 2.4.1.7)	0.000131 ± 0.0000024
Metabolism	Carbohydrate metabolism	00520 Amino sugar and nucleotide sugar metabolism [PATH:ko00520]	K01639	E4.1.3.3, nanA, NPL; N-acetylneuraminate lyase [EC:4.1.3.3]	0.0131817		Central functions	Carbohydrates	Di- and oligosaccharides	Carbohydrate metabolism - aerobic	Sucrose phosphorylase (EC 2.4.1.7)	0.000073 ± 0.0000013
Metabolism	Carbohydrate metabolism	00520 Amino sugar and nucleotide sugar metabolism [PATH:ko00520]	K00075	murB; UDP-N-acetylmuramate dehydrogenase [EC:1.1.1.158]	0.0299341		Central functions	Carbohydrates	Di- and oligosaccharides	Carbohydrate metabolism - aerobic	Sucrose-6-phosphate hydrolase (EC 3.2.1.26)	0.000013 ± 0.0000006
Metabolism	Carbohydrate metabolism	00520 Amino sugar and nucleotide sugar metabolism [PATH:ko00520]	K01791	wecB; UDP-N-acetylglucosamine 2-epimerase [EC:5.1.3.14]	0.0277858		Central functions	Carbohydrates	Di- and oligosaccharides	Carbohydrate metabolism - aerobic	Transcriptional activator of maltose regulon, MalT	0.000058 ± 0.000001
Metabolism	Carbohydrate metabolism	00520 Amino sugar and nucleotide sugar metabolism [PATH:ko00520]	K12410	npdA; NAD-dependent deacetylase [EC:3.5.1.-]	0.0154164		Central functions	Carbohydrates	Di- and oligosaccharides	Carbohydrate metabolism - aerobic	Transcriptional antiterminator of lichenan operon, BglG family	0.00001 ± 0.0000005
Metabolism	Carbohydrate metabolism	00520 Amino sugar and nucleotide sugar metabolism [PATH:ko00520]	K01443	E3.5.1.25, nagA, AMDHD2; N-acetylglucosamine-6-phosphate deacetylase [EC:3.5.1.25]	0.0169294		Central functions	Carbohydrates	Di- and oligosaccharides	Carbohydrate metabolism - aerobic	Transcriptional regulator of beta-glucosides utilization, LacI family	0.00001 ± 0.0000004
Metabolism	Carbohydrate metabolism	00520 Amino sugar and nucleotide sugar metabolism [PATH:ko00520]	K01207	E3.2.1.52, nagZ; beta-N-acetylhexosaminidase [EC:3.2.1.52]	0.0104925		Central functions	Carbohydrates	Di- and oligosaccharides	Carbohydrate metabolism - aerobic	Transcriptional regulator of maltose utilization, LacI family	0.000075 ± 0.0000011
Metabolism	Carbohydrate metabolism	00520 Amino sugar and nucleotide sugar metabolism [PATH:ko00520]	K07106	murQ; N-acetylmuramic acid 6-phosphate etherase [EC:4.2.1.126]	0.00484499		Central functions	Carbohydrates	Di- and oligosaccharides	Carbohydrate metabolism - aerobic	Transcriptional repressor of the lac operon	0.00005 ± 0.0000011
Metabolism	Carbohydrate metabolism	00520 Amino sugar and nucleotide sugar metabolism [PATH:ko00520]	K04042	glmU; bifunctional UDP-N-acetylglucosamine pyrophosphorylase / Glucosamine-1-phosphate N-acetyltransferase [EC:2.7.7.23 2.3.1.157]	0.0352043		Central functions	Carbohydrates	Di- and oligosaccharides	Carbohydrate metabolism - aerobic	Trehalase (EC 3.2.1.28)	0.00005 ± 0.0000008
Metabolism	Carbohydrate metabolism	00520 Amino sugar and nucleotide sugar metabolism [PATH:ko00520]	K00790	murA; UDP-N-acetylglucosamine 1-carboxyvinyltransferase [EC:2.5.1.7]	0.0865887		Central functions	Carbohydrates	Di- and oligosaccharides	Carbohydrate metabolism - aerobic	Trehalose operon transcriptional repressor	0.000018 ± 0.0000005
Metabolism	Carbohydrate metabolism	00562 Inositol phosphate metabolism [PATH:ko00562]	K03335	iolE; inosose dehydratase [EC:4.2.1.44]	0.0108168		Central functions	Carbohydrates	Di- and oligosaccharides	Carbohydrate metabolism - aerobic	Trehalose synthase (EC 5.4.99.16)	0.000072 ± 0.0000016
Metabolism	Carbohydrate metabolism	00562 Inositol phosphate metabolism [PATH:ko00562]	K03338	iolC; 5-dehydro-2-deoxygluconokinase [EC:2.7.1.92]	0.0062415		Central functions	Carbohydrates	Di- and oligosaccharides	Carbohydrate metabolism - aerobic	Trehalose-6-phosphate hydrolase (EC 3.2.1.93)	0.000023 ± 0.0000009
Metabolism	Carbohydrate metabolism	00562 Inositol phosphate metabolism [PATH:ko00562]	K03337	iolB; 5-deoxy-glucuronate isomerase [EC:5.3.1.-]	0.00330605		Central functions	Carbohydrates	Di- and oligosaccharides	Carbohydrate metabolism - aerobic	Trehalose-6-phosphate phosphatase (EC 3.1.3.12)	0.000025 ± 0.0000007
Metabolism	Carbohydrate metabolism	00562 Inositol phosphate metabolism [PATH:ko00562]	K03336	iolD; 3D-(3,5/4)-trihydroxycyclohexane-1,2-dione hydrolase [EC:3.7.1.-]	0.0160483		Central functions	Carbohydrates	Fermentation	Carbohydrate metabolism - anaerobic	2,3-butanediol dehydrogenase, R-alcohol forming, (R)- and (S)-acetoin-specific (EC 1.1.1.4)	0.000059 ± 0.0000015
Metabolism	Carbohydrate metabolism	00620 Pyruvate metabolism [PATH:ko00620]	K01067	E3.1.2.1, ACH1; acetyl-CoA hydrolase [EC:3.1.2.1]	0.00570173		Central functions	Carbohydrates	Fermentation	Carbohydrate metabolism - anaerobic	2,3-butanediol dehydrogenase, S-alcohol forming, (R)-acetoin-specific (EC 1.1.1.4)	0.000046 ± 0.0000007
Metabolism	Carbohydrate metabolism	00620 Pyruvate metabolism [PATH:ko00620]	K00625	E2.3.1.8, pta; phosphate acetyltransferase [EC:2.3.1.8]	0.0157468		Central functions	Carbohydrates	Fermentation	Carbohydrate metabolism - anaerobic	2,3-butanediol dehydrogenase, S-alcohol forming, (S)-acetoin-specific (EC 1.1.1.76)	0.000022 ± 0.0000007
Metabolism	Carbohydrate metabolism	00620 Pyruvate metabolism [PATH:ko00620]	K01007	pps, ppsA; pyruvate, water dikinase [EC:2.7.9.2]	0.027105		Central functions	Carbohydrates	Fermentation	Carbohydrate metabolism - anaerobic	3-hydroxyacyl-CoA dehydrogenase (EC 1.1.1.35)	0.000016 ± 0.0000005
Metabolism	Carbohydrate metabolism	00620 Pyruvate metabolism [PATH:ko00620]	K13788	pta; phosphate acetyltransferase [EC:2.3.1.8]	0.0264924		Central functions	Carbohydrates	Fermentation	Carbohydrate metabolism - anaerobic	3-hydroxybutyryl-CoA dehydratase (EC 4.2.1.55)	0.000022 ± 0.0000007
Metabolism	Carbohydrate metabolism	00620 Pyruvate metabolism [PATH:ko00620]	K01963	accD; acetyl-CoA carboxylase carboxyl transferase subunit beta [EC:6.4.1.2]	0.0126985		Central functions	Carbohydrates	Fermentation	Carbohydrate metabolism - anaerobic	3-hydroxybutyryl-CoA dehydrogenase (EC 1.1.1.157)	0.000118 ± 0.0000016
Metabolism	Carbohydrate metabolism	00620 Pyruvate metabolism [PATH:ko00620]	K01961	accC; acetyl-CoA carboxylase, biotin carboxylase subunit [EC:6.4.1.2 6.3.4.14]	0.0202027		Central functions	Carbohydrates	Fermentation	Carbohydrate metabolism - anaerobic	3-hydroxybutyryl-CoA dehydrogenase (EC 1.1.1.157)	0.000046 ± 0.0000007
Metabolism	Carbohydrate metabolism	00620 Pyruvate metabolism [PATH:ko00620]	K00158	E1.2.3.3, poxL; pyruvate oxidase [EC:1.2.3.3]	0.0108753		Central functions	Carbohydrates	Fermentation	Carbohydrate metabolism - anaerobic	Acetaldehyde dehydrogenase (EC 1.2.1.10)	0.000157 ± 0.0000026
Metabolism	Carbohydrate metabolism	00620 Pyruvate metabolism [PATH:ko00620]	K01595	ppc; phosphoenolpyruvate carboxylase [EC:4.1.1.31]	0.0269308		Central functions	Carbohydrates	Fermentation	Carbohydrate metabolism - anaerobic	Acetoacetate metabolism regulatory protein AtoC	0.000082 ± 0.0000009
Metabolism	Carbohydrate metabolism	00620 Pyruvate metabolism [PATH:ko00620]	K01962	accA; acetyl-CoA carboxylase carboxyl transferase subunit alpha [EC:6.4.1.2]	0.0124379		Central functions	Carbohydrates	Fermentation	Carbohydrate metabolism - anaerobic	Acetoacetate metabolism regulatory protein AtoC	0.000013 ± 0.0000005
Metabolism	Carbohydrate metabolism	00620 Pyruvate metabolism [PATH:ko00620]	K02160	accB, bccP; acetyl-CoA carboxylase biotin carboxyl carrier protein	0.00479748		Central functions	Carbohydrates	Fermentation	Carbohydrate metabolism - anaerobic	Acetoin (diacetyl) reductase (EC 1.1.1.5)	0.000057 ± 0.000001
Metabolism	Carbohydrate metabolism	00620 Pyruvate metabolism [PATH:ko00620]	K00048	fucO; lactaldehyde reductase [EC:1.1.1.77]	0.00706825		Central functions	Carbohydrates	Fermentation	Carbohydrate metabolism - anaerobic	Acetoin catabolism protein X	0.000024 ± 0.0000006
Metabolism	Carbohydrate metabolism	00620 Pyruvate metabolism [PATH:ko00620]	K01006	ppdK; pyruvate,orthophosphate dikinase [EC:2.7.9.1]	0.0575983		Central functions	Carbohydrates	Fermentation	Carbohydrate metabolism - anaerobic	Acetolactate synthase large subunit (EC 2.2.1.6)	0.000007 ± 0.0000003
Metabolism	Carbohydrate metabolism	00620 Pyruvate metabolism [PATH:ko00620]	K03777	dld; D-lactate dehydrogenase [EC:1.1.1.28]	0.00693378		Central functions	Carbohydrates	Fermentation	Carbohydrate metabolism - anaerobic	Acetolactate synthase small subunit (EC 2.2.1.6)	0.000085 ± 0.0000016
Metabolism	Carbohydrate metabolism	00620 Pyruvate metabolism [PATH:ko00620]	K03778	ldhA; D-lactate dehydrogenase [EC:1.1.1.28]	0.00663961		Central functions	Carbohydrates	Fermentation	Carbohydrate metabolism - anaerobic	Acetyl-CoA acetyltransferase (EC 2.3.1.9)	0.000252 ± 0.0000026
Metabolism	Carbohydrate metabolism	00620 Pyruvate metabolism [PATH:ko00620]	K00156	poxB; pyruvate dehydrogenase (quinone) [EC:1.2.5.1]	0.00958152		Central functions	Carbohydrates	Fermentation	Carbohydrate metabolism - anaerobic	Acetyl-CoA acetyltransferase (EC 2.3.1.9)	0.000155 ± 0.0000013
Metabolism	Carbohydrate metabolism	00620 Pyruvate metabolism [PATH:ko00620]	K00029	E1.1.1.40, maeB; malate dehydrogenase (oxaloacetate-decarboxylating)(NADP+) [EC:1.1.1.40]	0.0210705		Central functions	Carbohydrates	Fermentation	Carbohydrate metabolism - anaerobic	Acetyl-CoA acetyltransferase (EC 2.3.1.9)	0.000007 ± 0.0000003
Metabolism	Carbohydrate metabolism	00620 Pyruvate metabolism [PATH:ko00620]	K00925	ackA; acetate kinase [EC:2.7.2.1]	0.0533772		Central functions	Carbohydrates	Fermentation	Carbohydrate metabolism - anaerobic	Acetyl-CoA:acetoacetyl-CoA transferase, alpha subunit (EC 2.8.3.8)	0.000085 ± 0.0000016
Metabolism	Carbohydrate metabolism	00620 Pyruvate metabolism [PATH:ko00620]	K01069	E3.1.2.6, gloB; hydroxyacylglutathione hydrolase [EC:3.1.2.6]	0.00328232		Central functions	Carbohydrates	Fermentation	Carbohydrate metabolism - anaerobic	Acetyl-CoA:acetoacetyl-CoA transferase, beta subunit (EC 2.8.3.8)	0.000024 ± 0.0000006
Metabolism	Carbohydrate metabolism	00620 Pyruvate metabolism [PATH:ko00620]	K00656	E2.3.1.54, pflD; formate C-acetyltransferase [EC:2.3.1.54]	0.0916109		Central functions	Carbohydrates	Fermentation	Carbohydrate metabolism - anaerobic	Acetyl-CoA:acetoacetyl-CoA transferase, beta subunit (EC 2.8.3.8)	0.000013 ± 0.0000006
Metabolism	Carbohydrate metabolism	00620 Pyruvate metabolism [PATH:ko00620]	K00101	E1.1.2.3, lldD; L-lactate dehydrogenase (cytochrome) [EC:1.1.2.3]	0.0265196		Central functions	Carbohydrates	Fermentation	Carbohydrate metabolism - anaerobic	Alcohol dehydrogenase (EC 1.1.1.1)	0.000057 ± 0.000001
Metabolism	Carbohydrate metabolism	00630 Glyoxylate and dicarboxylate metabolism [PATH:ko00630]	K01433	purU; formyltetrahydrofolate deformylase [EC:3.5.1.10]	0.00976321		Central functions	Carbohydrates	Fermentation	Carbohydrate metabolism - anaerobic	Alcohol dehydrogenase (EC 1.1.1.1); Acetaldehyde dehydrogenase (EC 1.2.1.10)	0.000252 ± 0.0000026
Metabolism	Carbohydrate metabolism	00630 Glyoxylate and dicarboxylate metabolism [PATH:ko00630]	K00124	E1.2.1.2B1; formate dehydrogenase, beta subunit	0.00379423		Central functions	Carbohydrates	Fermentation	Carbohydrate metabolism - anaerobic	Butyrate kinase (EC 2.7.2.7)	0.000059 ± 0.0000015
Metabolism	Carbohydrate metabolism	00630 Glyoxylate and dicarboxylate metabolism [PATH:ko00630]	K01091	E3.1.3.18, gph; phosphoglycolate phosphatase [EC:3.1.3.18]	0.0124265		Central functions	Carbohydrates	Fermentation	Carbohydrate metabolism - anaerobic	Butyrate-acetoacetate CoA-transferase subunit B (EC 2.8.3.9)	0.000013 ± 0.0000005
Metabolism	Carbohydrate metabolism	00630 Glyoxylate and dicarboxylate metabolism [PATH:ko00630]	K00123	E1.2.1.2A; formate dehydrogenase, alpha subunit [EC:1.2.1.2]	0.0198483		Central functions	Carbohydrates	Fermentation	Carbohydrate metabolism - anaerobic	Butyryl-CoA dehydrogenase (EC 1.3.99.2)	0.000065 ± 0.0000006
Metabolism	Carbohydrate metabolism	00630 Glyoxylate and dicarboxylate metabolism [PATH:ko00630]	K03780	ttdB; L(+)-tartrate dehydratase beta subunit [EC:4.2.1.32]	0.00232408		Central functions	Carbohydrates	Fermentation	Carbohydrate metabolism - anaerobic	Butyryl-CoA dehydrogenase (EC 1.3.99.2)	0.000041 ± 0.0000011
Metabolism	Carbohydrate metabolism	00650 Butanoate metabolism [PATH:ko00650]	K00004	BDH, butB; (R,R)-butanediol dehydrogenase / diacetyl reductase [EC:1.1.1.4 1.1.1.303]	0.0023498		Central functions	Carbohydrates	Fermentation	Carbohydrate metabolism - anaerobic	Butyryl-CoA dehydrogenase (EC 1.3.99.2)	0.00001 ± 0.0000004
Metabolism	Carbohydrate metabolism	00650 Butanoate metabolism [PATH:ko00650]	K01575	E4.1.1.5, alsD; acetolactate decarboxylase [EC:4.1.1.5]	0.00814756		Central functions	Carbohydrates	Fermentation	Carbohydrate metabolism - anaerobic	D-lactate dehydrogenase (EC 1.1.1.28)	0.000027 ± 0.0000006
Metabolism	Carbohydrate metabolism	00650 Butanoate metabolism [PATH:ko00650]	K01615	E4.1.1.70; glutaconyl-CoA decarboxylase [EC:4.1.1.70]	0.0110393		Central functions	Carbohydrates	Fermentation	Carbohydrate metabolism - anaerobic	Dihydrolipoamide dehydrogenase of acetoin dehydrogenase (EC 1.8.1.4)	0.000013 ± 0.0000005
Metabolism	Energy metabolism	00190 Oxidative phosphorylation [PATH:ko00190]	K02114	ATPF1E, atpC; F-type H+-transporting ATPase subunit epsilon [EC:3.6.3.14]	0.00837667		Central functions	Carbohydrates	Fermentation	Carbohydrate metabolism - anaerobic	Enoyl-CoA hydratase (EC 4.2.1.17)	0.000085 ± 0.0000016
Metabolism	Energy metabolism	00190 Oxidative phosphorylation [PATH:ko00190]	K02276	coxC; cytochrome c oxidase subunit III [EC:1.9.3.1]	0.00380687		Central functions	Carbohydrates	Fermentation	Carbohydrate metabolism - anaerobic	Ferredoxin-like protein	0.000041 ± 0.0000011
Metabolism	Energy metabolism	00190 Oxidative phosphorylation [PATH:ko00190]	K00336	nuoG; NADH-quinone oxidoreductase subunit G [EC:1.6.5.3]	0.0236603		Central functions	Carbohydrates	Fermentation	Carbohydrate metabolism - anaerobic	Ferredoxin-like protein YdiT	0.000059 ± 0.0000015
Metabolism	Energy metabolism	00190 Oxidative phosphorylation [PATH:ko00190]	K02109	ATPF0B, atpF; F-type H+-transporting ATPase subunit b [EC:3.6.3.14]	0.00839132		Central functions	Carbohydrates	Fermentation	Carbohydrate metabolism - anaerobic	Fructose-6-phosphate phosphoketolase (EC 4.1.2.22)	0.000022 ± 0.0000005
Metabolism	Energy metabolism	00190 Oxidative phosphorylation [PATH:ko00190]	K00356	E1.6.99.3; NADH dehydrogenase [EC:1.6.99.3]	0.00330809		Central functions	Carbohydrates	Fermentation	Carbohydrate metabolism - anaerobic	L-lactate dehydrogenase (EC 1.1.1.27)	0.000071 ± 0.0000035
Metabolism	Energy metabolism	00190 Oxidative phosphorylation [PATH:ko00190]	K00338	nuoI; NADH-quinone oxidoreductase subunit I [EC:1.6.5.3]	0.00727235		Central functions	Carbohydrates	Fermentation	Carbohydrate metabolism - anaerobic	L-lactate dehydrogenase (EC 1.1.1.27)	0.000012 ± 0.0000003
Metabolism	Energy metabolism	00190 Oxidative phosphorylation [PATH:ko00190]	K00342	nuoM; NADH-quinone oxidoreductase subunit M [EC:1.6.5.3]	0.0268028		Central functions	Carbohydrates	Fermentation	Carbohydrate metabolism - anaerobic	NADH-dependent butanol dehydrogenase A (EC 1.1.1.-)	0.000092 ± 0.0000014
Metabolism	Energy metabolism	00190 Oxidative phosphorylation [PATH:ko00190]	K03890	qcrA; ubiquinol-cytochrome c reductase iron-sulfur subunit	0.00415869		Central functions	Carbohydrates	Fermentation	Carbohydrate metabolism - anaerobic	NADH-dependent butanol dehydrogenase B (EC 1.1.1.-)	0.000155 ± 0.0000013
Metabolism	Energy metabolism	00190 Oxidative phosphorylation [PATH:ko00190]	K02118	ATPVB, ntpB; V-type H+-transporting ATPase subunit B [EC:3.6.3.14]	0.0145113		Central functions	Carbohydrates	Fermentation	Carbohydrate metabolism - anaerobic	NADPH-dependent butanol dehydrogenase (EC 1.1.1.-)	0.000082 ± 0.0000009
Metabolism	Energy metabolism	00190 Oxidative phosphorylation [PATH:ko00190]	K00340	nuoK; NADH-quinone oxidoreductase subunit K [EC:1.6.5.3]	0.00441391		Central functions	Carbohydrates	Fermentation	Carbohydrate metabolism - anaerobic	Phosphate acetyltransferase (EC 2.3.1.8)	0.000018 ± 0.0000008
Metabolism	Energy metabolism	00190 Oxidative phosphorylation [PATH:ko00190]	K02108	ATPF0A, atpB; F-type H+-transporting ATPase subunit a [EC:3.6.3.14]	0.0215237		Central functions	Carbohydrates	Fermentation	Carbohydrate metabolism - anaerobic	Phosphate acetyltransferase (EC 2.3.1.8)	0.000011 ± 0.0000004
Metabolism	Energy metabolism	00190 Oxidative phosphorylation [PATH:ko00190]	K02274	coxA; cytochrome c oxidase subunit I [EC:1.9.3.1]	0.00786082		Central functions	Carbohydrates	Fermentation	Carbohydrate metabolism - anaerobic	Phosphate butyryltransferase (EC 2.3.1.19)	0.000118 ± 0.0000016
Metabolism	Energy metabolism	00190 Oxidative phosphorylation [PATH:ko00190]	K00331	nuoB; NADH-quinone oxidoreductase subunit B [EC:1.6.5.3]	0.00707862		Central functions	Carbohydrates	Fermentation	Carbohydrate metabolism - anaerobic	Probable electron transfer flavoprotein-quinone oxidoreductase FixC (EC 1.5.5.-)	0.000022 ± 0.0000007
Metabolism	Energy metabolism	00190 Oxidative phosphorylation [PATH:ko00190]	K02115	ATPF1G, atpG; F-type H+-transporting ATPase subunit gamma [EC:3.6.3.14]	0.0311849		Central functions	Carbohydrates	Fermentation	Carbohydrate metabolism - anaerobic	Pyruvate formate-lyase (EC 2.3.1.54)	0.000016 ± 0.0000005
Metabolism	Energy metabolism	00190 Oxidative phosphorylation [PATH:ko00190]	K01507	ppa; inorganic pyrophosphatase [EC:3.6.1.1]	0.0479899		Central functions	Carbohydrates	Fermentation	Carbohydrate metabolism - anaerobic	Transcriptional activator of acetoin dehydrogenase operon AcoR	0.000157 ± 0.0000026
Metabolism	Energy metabolism	00190 Oxidative phosphorylation [PATH:ko00190]	K03889	qcrC; ubiquinol-cytochrome c reductase cytochrome c subunit	0.00383211		Central functions	Carbohydrates	Fermentation	Carbohydrate metabolism - anaerobic	Xylulose-5-phosphate phosphoketolase (EC 4.1.2.9)	0.000085 ± 0.0000016
Metabolism	Energy metabolism	00190 Oxidative phosphorylation [PATH:ko00190]	K01541	E3.6.3.10; H+/K+-exchanging ATPase [EC:3.6.3.10]	0.0101123		Central functions	Carbohydrates	Glycoside hydrolases	Carbohydrate metabolism - aerobic	Carbohydrate Esterase Family 4	0.000021 ± 0.0000005
Metabolism	Energy metabolism	00190 Oxidative phosphorylation [PATH:ko00190]	K02113	ATPF1D, atpH; F-type H+-transporting ATPase subunit delta [EC:3.6.3.14]	0.00835217		Central functions	Carbohydrates	Glycoside hydrolases	Carbohydrate metabolism - aerobic	GH101	0.000039 ± 0.0000005
Metabolism	Energy metabolism	00190 Oxidative phosphorylation [PATH:ko00190]	K02124	ATPVK, ntpK; V-type H+-transporting ATPase subunit K [EC:3.6.3.14]	0.00286067		Central functions	Carbohydrates	Monosaccharides	Carbohydrate metabolism - aerobic	2-dehydro-3-deoxygluconate kinase (EC 2.7.1.45)	0.000015 ± 0.0000006
Metabolism	Energy metabolism	00190 Oxidative phosphorylation [PATH:ko00190]	K00341	nuoL; NADH-quinone oxidoreductase subunit L [EC:1.6.5.3]	0.0312301		Central functions	Carbohydrates	Monosaccharides	Carbohydrate metabolism - aerobic	2-dehydro-3-deoxyphosphogluconate aldolase (EC 4.1.2.14)	0.000008 ± 0.0000003
Metabolism	Energy metabolism	00190 Oxidative phosphorylation [PATH:ko00190]	K02110	ATPF0C, atpE; F-type H+-transporting ATPase subunit c [EC:3.6.3.14]	0.00721632		Central functions	Carbohydrates	Monosaccharides	Carbohydrate metabolism - aerobic	2-hydroxy-3-oxopropionate reductase (EC 1.1.1.60)	0.000012 ± 0.0000004
Metabolism	Energy metabolism	00190 Oxidative phosphorylation [PATH:ko00190]	K00335	nuoF; NADH-quinone oxidoreductase subunit F [EC:1.6.5.3]	0.0168547		Central functions	Carbohydrates	Monosaccharides	Carbohydrate metabolism - aerobic	2,4-diketo-3-deoxy-L-fuconate hydrolase	0.000021 ± 0.0000006
Metabolism	Energy metabolism	00190 Oxidative phosphorylation [PATH:ko00190]	K02112	ATPF1B, atpD; F-type H+-transporting ATPase subunit beta [EC:3.6.3.14]	0.0780657		Central functions	Carbohydrates	Monosaccharides	Carbohydrate metabolism - aerobic	Aldehyde dehydrogenase A (EC 1.2.1.22)	0.000085 ± 0.000002
Metabolism	Energy metabolism	00190 Oxidative phosphorylation [PATH:ko00190]	K02117	ATPVA, ntpA; V-type H+-transporting ATPase subunit A [EC:3.6.3.14]	0.0180189		Central functions	Carbohydrates	Monosaccharides	Carbohydrate metabolism - aerobic	Alpha-arabinosides ABC transport system, permease protein 1	0.000019 ± 0.0000006
Metabolism	Energy metabolism	00190 Oxidative phosphorylation [PATH:ko00190]	K00343	nuoN; NADH-quinone oxidoreductase subunit N [EC:1.6.5.3]	0.0200683		Central functions	Carbohydrates	Monosaccharides	Carbohydrate metabolism - aerobic	Alpha-L-arabinofuranosidase II precursor (EC 3.2.1.55)	0.000016 ± 0.0000004
Metabolism	Energy metabolism	00190 Oxidative phosphorylation [PATH:ko00190]	K02119	ATPVC, ntpC; V-type H+-transporting ATPase subunit C [EC:3.6.3.14]	0.00370999		Central functions	Carbohydrates	Monosaccharides	Carbohydrate metabolism - aerobic	Alpha-N-arabinofuranosidase (EC 3.2.1.55)	0.000006 ± 0.0000002
Metabolism	Energy metabolism	00190 Oxidative phosphorylation [PATH:ko00190]	K02275	coxB; cytochrome c oxidase subunit II [EC:1.9.3.1]	0.00367779		Central functions	Carbohydrates	Monosaccharides	Carbohydrate metabolism - aerobic	alternative Ribulokinase (EC 2.7.1.16)	0.000024 ± 0.0000006
Metabolism	Energy metabolism	00190 Oxidative phosphorylation [PATH:ko00190]	K02120	ATPVD, ntpD; V-type H+-transporting ATPase subunit D [EC:3.6.3.14]	0.00497971		Central functions	Carbohydrates	Monosaccharides	Carbohydrate metabolism - aerobic	Altronate oxidoreductase (EC 1.1.1.58)	0.000011 ± 0.0000003
Metabolism	Energy metabolism	00190 Oxidative phosphorylation [PATH:ko00190]	K00334	nuoE; NADH-quinone oxidoreductase subunit E [EC:1.6.5.3]	0.00691494		Central functions	Carbohydrates	Monosaccharides	Carbohydrate metabolism - aerobic	Ascorbate utilization transcriptional regulator UlaR, HTH-type	0.000011 ± 0.0000004
Metabolism	Energy metabolism	00190 Oxidative phosphorylation [PATH:ko00190]	K00333	nuoD; NADH-quinone oxidoreductase subunit D [EC:1.6.5.3]	0.0191921		Central functions	Carbohydrates	Monosaccharides	Carbohydrate metabolism - aerobic	dehydrogenase clustered with L-fuconate utilization genes	0.000042 ± 0.0000013
Metabolism	Energy metabolism	00190 Oxidative phosphorylation [PATH:ko00190]	K02301	cyoE; protoheme IX farnesyltransferase [EC:2.5.1.-]	0.00563554		Central functions	Carbohydrates	Monosaccharides	Carbohydrate metabolism - aerobic	Deoxyribose operon repressor, DeoR family	0.000033 ± 0.0000008
Metabolism	Energy metabolism	00190 Oxidative phosphorylation [PATH:ko00190]	K03885	ndh; NADH dehydrogenase [EC:1.6.99.3]	0.0190963		Central functions	Carbohydrates	Monosaccharides	Carbohydrate metabolism - aerobic	Deoxyribose-phosphate aldolase (EC 4.1.2.4)	0.000048 ± 0.0000008
Metabolism	Energy metabolism	00190 Oxidative phosphorylation [PATH:ko00190]	K00337	nuoH; NADH-quinone oxidoreductase subunit H [EC:1.6.5.3]	0.021577		Central functions	Carbohydrates	Monosaccharides	Carbohydrate metabolism - aerobic	Endo-alpha-mannosidase	0.000037 ± 0.0000006
Metabolism	Energy metabolism	00190 Oxidative phosphorylation [PATH:ko00190]	K13378	nuoCD; NADH-quinone oxidoreductase subunit C/D [EC:1.6.5.3]	0.00814809		Central functions	Carbohydrates	Monosaccharides	Carbohydrate metabolism - aerobic	Endoglucanase (EC 3.2.1.4)	0.000006 ± 0.0000002
Metabolism	Energy metabolism	00190 Oxidative phosphorylation [PATH:ko00190]	K00332	nuoC; NADH-quinone oxidoreductase subunit C [EC:1.6.5.3]	0.00531651		Central functions	Carbohydrates	Monosaccharides	Carbohydrate metabolism - aerobic	Fructokinase (EC 2.7.1.4)	0.000007 ± 0.0000003
Metabolism	Energy metabolism	00190 Oxidative phosphorylation [PATH:ko00190]	K02111	ATPF1A, atpA; F-type H+-transporting ATPase subunit alpha [EC:3.6.3.14]	0.0798193		Central functions	Carbohydrates	Monosaccharides	Carbohydrate metabolism - aerobic	Fructose-specific phosphocarrier protein HPr (EC 2.7.1.69)	0.00001 ± 0.0000005
Metabolism	Energy metabolism	00190 Oxidative phosphorylation [PATH:ko00190]	K02123	ATPVI, ntpI; V-type H+-transporting ATPase subunit I [EC:3.6.3.14]	0.00915965		Central functions	Carbohydrates	Monosaccharides	Carbohydrate metabolism - aerobic	Galactitol utilization operon repressor	0.000029 ± 0.0000012
Metabolism	Energy metabolism	00190 Oxidative phosphorylation [PATH:ko00190]	K00330	nuoA; NADH-quinone oxidoreductase subunit A [EC:1.6.5.3]	0.00642008		Central functions	Carbohydrates	Monosaccharides	Carbohydrate metabolism - aerobic	Galactitol-1-phosphate 5-dehydrogenase (EC 1.1.1.251)	0.000039 ± 0.000001
Metabolism	Energy metabolism	00190 Oxidative phosphorylation [PATH:ko00190]	K03891	qcrB; ubiquinol-cytochrome c reductase cytochrome b subunit	0.00720034		Central functions	Carbohydrates	Monosaccharides	Carbohydrate metabolism - aerobic	Galactonate dehydratase (EC 4.2.1.6)	0.000019 ± 0.0000003
Metabolism	Energy metabolism	00680 Methane metabolism [PATH:ko00680]	K03313	nhaA; Na+:H+ antiporter, NhaA family	0.0144129		Central functions	Carbohydrates	Monosaccharides	Carbohydrate metabolism - aerobic	Glucitol operon activator protein	0.000028 ± 0.0000012
Metabolism	Energy metabolism	00680 Methane metabolism [PATH:ko00680]	K03315	nhaC; Na+:H+ antiporter, NhaC family	0.0131038		Central functions	Carbohydrates	Monosaccharides	Carbohydrate metabolism - aerobic	Glucitol operon GutQ protein	0.000035 ± 0.0000006
Metabolism	Energy metabolism	00680 Methane metabolism [PATH:ko00680]	K00198	E1.2.99.2C, cooS; carbon-monoxide dehydrogenase catalytic subunit [EC:1.2.99.2]	0.00682715		Central functions	Carbohydrates	Monosaccharides	Carbohydrate metabolism - aerobic	Gluconate 2-dehydrogenase (EC 1.1.99.3), membrane-bound, flavoprotein	0.000038 ± 0.0000012
Metabolism	Energy metabolism	00680 Methane metabolism [PATH:ko00680]	K00297	E1.5.1.20, metF; methylenetetrahydrofolate reductase (NADPH) [EC:1.5.1.20]	0.0163878		Central functions	Carbohydrates	Monosaccharides	Carbohydrate metabolism - aerobic	Gluconate utilization system Gnt-I transcriptional repressor	0.000037 ± 0.0000011
Metabolism	Energy metabolism	00720 Carbon fixation pathways in prokaryotes [PATH:ko00720]	K01491	folD; methylenetetrahydrofolate dehydrogenase (NADP+) / methenyltetrahydrofolate cyclohydrolase [EC:1.5.1.5 3.5.4.9]	0.0323024		Central functions	Carbohydrates	Monosaccharides	Carbohydrate metabolism - aerobic	Gluconokinase (EC 2.7.1.12)	0.000036 ± 0.0000007
Metabolism	Energy metabolism	00720 Carbon fixation pathways in prokaryotes [PATH:ko00720]	K01938	fhs; formate--tetrahydrofolate ligase [EC:6.3.4.3]	0.0547075		Central functions	Carbohydrates	Monosaccharides	Carbohydrate metabolism - aerobic	Glucose dehydrogenase, PQQ-dependent (EC 1.1.5.2)	0.000021 ± 0.0000005
Metabolism	Energy metabolism	00910 Nitrogen metabolism [PATH:ko00910]	K02588	nifH; nitrogenase iron protein NifH [EC:1.18.6.1]	0.00229767		Central functions	Carbohydrates	Monosaccharides	Carbohydrate metabolism - aerobic	Glucuronide transporter UidB	0.000052 ± 0.0000012
Metabolism	Energy metabolism	00910 Nitrogen metabolism [PATH:ko00910]	K00376	nosZ; nitrous-oxide reductase [EC:1.7.2.4]	0.0127748		Central functions	Carbohydrates	Monosaccharides	Carbohydrate metabolism - aerobic	Hexose phosphate uptake regulatory protein UhpC	0.00003 ± 0.000001
Metabolism	Energy metabolism	00910 Nitrogen metabolism [PATH:ko00910]	K00459	E1.13.12.16; nitronate monooxygenase [EC:1.13.12.16]	0.00303004		Central functions	Carbohydrates	Monosaccharides	Carbohydrate metabolism - aerobic	L-arabinose-binding periplasmic protein precursor AraF (TC 3.A.1.2.2)	0.00001 ± 0.0000004
Metabolism	Energy metabolism	00910 Nitrogen metabolism [PATH:ko00910]	K04561	norB; nitric oxide reductase subunit B [EC:1.7.2.5]	0.0496945		Central functions	Carbohydrates	Monosaccharides	Carbohydrate metabolism - aerobic	L-fucose isomerase (EC 5.3.1.25)	0.000015 ± 0.0000005
Metabolism	Energy metabolism	00910 Nitrogen metabolism [PATH:ko00910]	K02567	napA; periplasmic nitrate reductase NapA [EC:1.7.99.4]	0.00567342		Central functions	Carbohydrates	Monosaccharides	Carbohydrate metabolism - aerobic	L-fuculokinase (EC 2.7.1.51)	0.000011 ± 0.0000004
Metabolism	Energy metabolism	00910 Nitrogen metabolism [PATH:ko00910]	K00366	nirA; ferredoxin-nitrite reductase [EC:1.7.7.1]	0.0161892		Central functions	Carbohydrates	Monosaccharides	Carbohydrate metabolism - aerobic	L-idonate 5-dehydrogenase (EC 1.1.1.264)	0.000043 ± 0.0000006
Metabolism	Energy metabolism	00910 Nitrogen metabolism [PATH:ko00910]	K01673	cynT, can; carbonic anhydrase [EC:4.2.1.1]	0.0166061		Central functions	Carbohydrates	Monosaccharides	Carbohydrate metabolism - aerobic	L-idonate, D-gluconate, 5-keto-D-gluconate transporter	0.000009 ± 0.0000003
Metabolism	Energy metabolism	00910 Nitrogen metabolism [PATH:ko00910]	K00368	E1.7.2.1; nitrite reductase (NO-forming) [EC:1.7.2.1]	0.0083548		Central functions	Carbohydrates	Monosaccharides	Carbohydrate metabolism - aerobic	L-rhamnose-proton symporter	0.000081 ± 0.0000012
Metabolism	Energy metabolism	00910 Nitrogen metabolism [PATH:ko00910]	K00362	nirB; nitrite reductase (NAD(P)H) large subunit [EC:1.7.1.4]	0.00768182		Central functions	Carbohydrates	Monosaccharides	Carbohydrate metabolism - aerobic	L-xylulose/3-keto-L-gulonate kinase (EC 2.7.1.-)	0.000012 ± 0.0000004
Metabolism	Energy metabolism	00920 Sulfur metabolism [PATH:ko00920]	K00380	cysJ; sulfite reductase (NADPH) flavoprotein alpha-component [EC:1.8.1.2]	0.00523093		Central functions	Carbohydrates	Monosaccharides	Carbohydrate metabolism - aerobic	Lactaldehyde reductase (EC 1.1.1.77)	0.000012 ± 0.0000004
Metabolism	Energy metabolism	00920 Sulfur metabolism [PATH:ko00920]	K00956	cysN; sulfate adenylyltransferase subunit 1 [EC:2.7.7.4]	0.0100915		Central functions	Carbohydrates	Monosaccharides	Carbohydrate metabolism - aerobic	Low-affinity gluconate/H+ symporter GntU	0.000016 ± 0.0000004
Metabolism	Energy metabolism	00920 Sulfur metabolism [PATH:ko00920]	K00957	cysD; sulfate adenylyltransferase subunit 2 [EC:2.7.7.4]	0.0105292		Central functions	Carbohydrates	Monosaccharides	Carbohydrate metabolism - aerobic	Mannonate dehydratase (EC 4.2.1.8)	0.000134 ± 0.0000018
Metabolism	Energy metabolism	00920 Sulfur metabolism [PATH:ko00920]	K00390	cysH; phosphoadenosine phosphosulfate reductase [EC:1.8.4.8]	0.00622588		Central functions	Carbohydrates	Monosaccharides	Carbohydrate metabolism - aerobic	Mannose-1-phosphate guanylyltransferase (EC 2.7.7.13 )	0.000005 ± 0.0000002
Metabolism	Glycan biosynthesis and metabolism	00510 N-Glycan biosynthesis [PATH:ko00510]	K00721	DPM1; dolichol-phosphate mannosyltransferase [EC:2.4.1.83]	0.0162065		Central functions	Carbohydrates	Monosaccharides	Carbohydrate metabolism - aerobic	Mannose-1-phosphate guanylyltransferase (GDP) (EC 2.7.7.22)	0.000017 ± 0.0000006
Metabolism	Glycan biosynthesis and metabolism	00511 Other glycan degradation [PATH:ko00511]	K01206	FUCA; alpha-L-fucosidase [EC:3.2.1.51]	0.0259255		Central functions	Carbohydrates	Monosaccharides	Carbohydrate metabolism - aerobic	Phosphomannomutase (EC 5.4.2.8)	0.000074 ± 0.0000015
Metabolism	Glycan biosynthesis and metabolism	00511 Other glycan degradation [PATH:ko00511]	K01191	E3.2.1.24; alpha-mannosidase [EC:3.2.1.24]	0.013975		Central functions	Carbohydrates	Monosaccharides	Carbohydrate metabolism - aerobic	Phosphopentomutase (EC 5.4.2.7)	0.000043 ± 0.0000009
Metabolism	Glycan biosynthesis and metabolism	00531 Glycosaminoglycan degradation [PATH:ko00531]	K01197	hya; hyaluronoglucosaminidase [EC:3.2.1.35]	0.00504613		Central functions	Carbohydrates	Monosaccharides	Carbohydrate metabolism - aerobic	Polygalacturonase (EC 3.2.1.15)	0.00001 ± 0.0000003
Metabolism	Glycan biosynthesis and metabolism	00540 Lipopolysaccharide biosynthesis [PATH:ko00540]	K00748	lpxB; lipid-A-disaccharide synthase [EC:2.4.1.182]	0.0111599		Central functions	Carbohydrates	Monosaccharides	Carbohydrate metabolism - aerobic	Possible alpha-xyloside ABC transporter, ATP-binding component	0.000016 ± 0.0000005
Metabolism	Glycan biosynthesis and metabolism	00540 Lipopolysaccharide biosynthesis [PATH:ko00540]	K00912	lpxK; tetraacyldisaccharide 4'-kinase [EC:2.7.1.130]	0.00990225		Central functions	Carbohydrates	Monosaccharides	Carbohydrate metabolism - aerobic	Possible fucose ABC transporter, substrate-binding component	0.000032 ± 0.0000008
Metabolism	Glycan biosynthesis and metabolism	00540 Lipopolysaccharide biosynthesis [PATH:ko00540]	K02517	htrB; lipid A biosynthesis lauroyl acyltransferase [EC:2.3.1.-]	0.00968304		Central functions	Carbohydrates	Monosaccharides	Carbohydrate metabolism - aerobic	Predicted alpha-L-rhamnosidase	0.000073 ± 0.000001
Metabolism	Glycan biosynthesis and metabolism	00540 Lipopolysaccharide biosynthesis [PATH:ko00540]	K03270	kdsC; 3-deoxy-D-manno-octulosonate 8-phosphate phosphatase (KDO 8-P phosphatase) [EC:3.1.3.45]	0.00619358		Central functions	Carbohydrates	Monosaccharides	Carbohydrate metabolism - aerobic	Predicted D-glucuronide-specific TRAP transporter, substrate-binding component	0.000011 ± 0.0000003
Metabolism	Glycan biosynthesis and metabolism	00540 Lipopolysaccharide biosynthesis [PATH:ko00540]	K02527	kdtA, waaA; 3-deoxy-D-manno-octulosonic-acid transferase [EC:2.4.99.12 2.4.99.13 2.4.99.14 2.4.99.15]	0.0112021		Central functions	Carbohydrates	Monosaccharides	Carbohydrate metabolism - aerobic	Predicted glucose transporter in maltodextrin utilization gene cluster	0.000024 ± 0.0000006
Metabolism	Glycan biosynthesis and metabolism	00540 Lipopolysaccharide biosynthesis [PATH:ko00540]	K03269	lpxH; UDP-2,3-diacylglucosamine hydrolase [EC:3.6.1.54]	0.00801088		Central functions	Carbohydrates	Monosaccharides	Carbohydrate metabolism - aerobic	Predicted L-rhamnose ABC transporter, transmembrane component 2	0.000044 ± 0.0000012
Metabolism	Glycan biosynthesis and metabolism	00540 Lipopolysaccharide biosynthesis [PATH:ko00540]	K02535	lpxC; UDP-3-O-[3-hydroxymyristoyl] N-acetylglucosamine deacetylase [EC:3.5.1.108]	0.0184196		Central functions	Carbohydrates	Monosaccharides	Carbohydrate metabolism - aerobic	Predicted L-rhamnose permease RhaY	0.000057 ± 0.0000011
Metabolism	Glycan biosynthesis and metabolism	00540 Lipopolysaccharide biosynthesis [PATH:ko00540]	K02536	lpxD; UDP-3-O-[3-hydroxymyristoyl] glucosamine N-acyltransferase [EC:2.3.1.191]	0.0152972		Central functions	Carbohydrates	Monosaccharides	Carbohydrate metabolism - aerobic	Predicted nucleoside ABC transporter, permease 1 component	0.000123 ± 0.0000018
Metabolism	Glycan biosynthesis and metabolism	00540 Lipopolysaccharide biosynthesis [PATH:ko00540]	K01627	kdsA; 2-dehydro-3-deoxyphosphooctonate aldolase (KDO 8-P synthase) [EC:2.5.1.55]	0.0108171		Central functions	Carbohydrates	Monosaccharides	Carbohydrate metabolism - aerobic	Predicted rhamnose oligosaccharide ABC transport system, permease component	0.000098 ± 0.0000013
Metabolism	Glycan biosynthesis and metabolism	00540 Lipopolysaccharide biosynthesis [PATH:ko00540]	K00979	kdsB; 3-deoxy-manno-octulosonate cytidylyltransferase (CMP-KDO synthetase) [EC:2.7.7.38]	0.00928818		Central functions	Carbohydrates	Monosaccharides	Carbohydrate metabolism - aerobic	PTS system, fructose-specific IIA component (EC 2.7.1.69)	0.000017 ± 0.0000005
Metabolism	Glycan biosynthesis and metabolism	00540 Lipopolysaccharide biosynthesis [PATH:ko00540]	K03271	gmhA, lpcA; D-sedoheptulose 7-phosphate isomerase [EC:5.3.1.28]	0.00442993		Central functions	Carbohydrates	Monosaccharides	Carbohydrate metabolism - aerobic	PTS system, galactitol-specific IIB component (EC 2.7.1.69)	0.000018 ± 0.0000005
Metabolism	Glycan biosynthesis and metabolism	00540 Lipopolysaccharide biosynthesis [PATH:ko00540]	K03272	gmhC, hldE, waaE, rfaE; D-beta-D-heptose 7-phosphate kinase / D-beta-D-heptose 1-phosphate adenosyltransferase [EC:2.7.1.167 2.7.7.70]	0.00515777		Central functions	Carbohydrates	Monosaccharides	Carbohydrate metabolism - aerobic	PTS system, glucitol/sorbitol-specific IIC component (EC 2.7.1.69)	0.000012 ± 0.0000003
Metabolism	Glycan biosynthesis and metabolism	00540 Lipopolysaccharide biosynthesis [PATH:ko00540]	K03274	gmhD, rfaD; ADP-L-glycero-D-manno-heptose 6-epimerase [EC:5.1.3.20]	0.00673917		Central functions	Carbohydrates	Monosaccharides	Carbohydrate metabolism - aerobic	PTS system, mannose-specific IIA component (EC 2.7.1.69)	0.000005 ± 0.0000002
Metabolism	Glycan biosynthesis and metabolism	00550 Peptidoglycan biosynthesis [PATH:ko00550]	K01924	murC; UDP-N-acetylmuramate--alanine ligase [EC:6.3.2.8]	0.0441404		Central functions	Carbohydrates	Monosaccharides	Carbohydrate metabolism - aerobic	PTS system, mannose-specific IIC component (EC 2.7.1.69)	0.000056 ± 0.0000013
Metabolism	Glycan biosynthesis and metabolism	00550 Peptidoglycan biosynthesis [PATH:ko00550]	K03693	pbp; penicillin-binding protein	0.0125555		Central functions	Carbohydrates	Monosaccharides	Carbohydrate metabolism - aerobic	PTS system, sorbose-specific IIC component (EC 2.7.1.69)	0.000047 ± 0.0000006
Metabolism	Glycan biosynthesis and metabolism	00550 Peptidoglycan biosynthesis [PATH:ko00550]	K12554	murN; alanine adding enzyme [EC:2.3.2.-]	0.00316709		Central functions	Carbohydrates	Monosaccharides	Carbohydrate metabolism - aerobic	PTS system, sorbose-specific IID component (EC 2.7.1.69)	0.000014 ± 0.0000005
Metabolism	Glycan biosynthesis and metabolism	00550 Peptidoglycan biosynthesis [PATH:ko00550]	K00687	pbp2B, penA; penicillin-binding protein 2B [EC:2.3.2.-]	0.00614616		Central functions	Carbohydrates	Monosaccharides	Carbohydrate metabolism - aerobic	Putative 2-keto-3-deoxygluconate kinase (EC 2.7.1.45)	0.000042 ± 0.0000013
Metabolism	Glycan biosynthesis and metabolism	00550 Peptidoglycan biosynthesis [PATH:ko00550]	K05366	mrcA; penicillin-binding protein 1A [EC:2.4.1.- 3.4.-.-]	0.0482727		Central functions	Carbohydrates	Monosaccharides	Carbohydrate metabolism - aerobic	Putative deoxyribose-specific ABC transporter, permease protein	0.000113 ± 0.0000018
Metabolism	Glycan biosynthesis and metabolism	00550 Peptidoglycan biosynthesis [PATH:ko00550]	K01925	murD; UDP-N-acetylmuramoylalanine--D-glutamate ligase [EC:6.3.2.9]	0.0415442		Central functions	Carbohydrates	Monosaccharides	Carbohydrate metabolism - aerobic	Putative regulator of the mannose operon, ManO	0.000107 ± 0.0000023
Metabolism	Glycan biosynthesis and metabolism	00550 Peptidoglycan biosynthesis [PATH:ko00550]	K03814	mtgA; monofunctional biosynthetic peptidoglycan transglycosylase [EC:2.4.1.-]	0.00342057		Central functions	Carbohydrates	Monosaccharides	Carbohydrate metabolism - aerobic	Rhamnogalacturonides degradation protein RhiN	0.000005 ± 0.0000002
Metabolism	Glycan biosynthesis and metabolism	00550 Peptidoglycan biosynthesis [PATH:ko00550]	K03980	mviN; virulence factor	0.0227972		Central functions	Carbohydrates	Monosaccharides	Carbohydrate metabolism - aerobic	Rhamnulose-1-phosphate aldolase (EC 4.1.2.19)	0.000017 ± 0.0000006
Metabolism	Glycan biosynthesis and metabolism	00550 Peptidoglycan biosynthesis [PATH:ko00550]	K07258	dacC, dacA, dacD; D-alanyl-D-alanine carboxypeptidase (penicillin-binding protein 5/6) [EC:3.4.16.4]	0.0139441		Central functions	Carbohydrates	Monosaccharides	Carbohydrate metabolism - aerobic	Ribokinase (EC 2.7.1.15)	0.000127 ± 0.0000018
Metabolism	Glycan biosynthesis and metabolism	00550 Peptidoglycan biosynthesis [PATH:ko00550]	K05362	E6.3.2.7, murE; UDP-N-acetylmuramoyl-L-alanyl-D-glutamate-L-lysine ligase [EC:6.3.2.7]	0.00817085		Central functions	Carbohydrates	Monosaccharides	Carbohydrate metabolism - aerobic	Ribose ABC transport system, permease protein RbsC (TC 3.A.1.2.1)	0.000096 ± 0.0000015
Metabolism	Glycan biosynthesis and metabolism	00550 Peptidoglycan biosynthesis [PATH:ko00550]	K05515	mrdA; penicillin-binding protein 2	0.026511		Central functions	Carbohydrates	Monosaccharides	Carbohydrate metabolism - aerobic	Ribose operon repressor	0.000014 ± 0.0000003
Metabolism	Glycan biosynthesis and metabolism	00550 Peptidoglycan biosynthesis [PATH:ko00550]	K12555	pbp2A; penicillin-binding protein 2A [EC:2.4.1.129 2.3.2.-]	0.014334		Central functions	Carbohydrates	Monosaccharides	Carbohydrate metabolism - aerobic	Ribose/xylose/arabinose/galactoside ABC-type transport systems, ATP-binding protein (EC 3.6.3.17)	0.000022 ± 0.0000005
Metabolism	Glycan biosynthesis and metabolism	00550 Peptidoglycan biosynthesis [PATH:ko00550]	K01000	mraY; phospho-N-acetylmuramoyl-pentapeptide-transferase [EC:2.7.8.13]	0.0414999		Central functions	Carbohydrates	Monosaccharides	Carbohydrate metabolism - aerobic	Ribose/xylose/arabinose/galactoside ABC-type transport systems, permease component 1	0.000022 ± 0.0000006
Metabolism	Glycan biosynthesis and metabolism	00550 Peptidoglycan biosynthesis [PATH:ko00550]	K05367	pbpC; penicillin-binding protein 1C [EC:2.4.1.-]	0.008542		Central functions	Carbohydrates	Monosaccharides	Carbohydrate metabolism - aerobic	Ribulokinase (EC 2.7.1.16)	0.000014 ± 0.0000005
Metabolism	Glycan biosynthesis and metabolism	00550 Peptidoglycan biosynthesis [PATH:ko00550]	K05363	murM; serine/alanine adding enzyme [EC:2.3.2.10]	0.00386234		Central functions	Carbohydrates	Monosaccharides	Carbohydrate metabolism - aerobic	Sugar diacid utilization regulator SdaR	0.000007 ± 0.0000003
Metabolism	Glycan biosynthesis and metabolism	00550 Peptidoglycan biosynthesis [PATH:ko00550]	K06153	E3.6.1.27, bacA; undecaprenyl-diphosphatase [EC:3.6.1.27]	0.0323658		Central functions	Carbohydrates	Monosaccharides	Carbohydrate metabolism - aerobic	Tagatose-1,6-bisphosphate aldolase GatY (EC 4.1.2.-)	0.000038 ± 0.0000012
Metabolism	Glycan biosynthesis and metabolism	00550 Peptidoglycan biosynthesis [PATH:ko00550]	K12556	pbp2X; penicillin-binding protein 2X [EC:2.3.2.-]	0.00697523		Central functions	Carbohydrates	Monosaccharides	Carbohydrate metabolism - aerobic	Tagatose-6-phosphate kinase (EC 2.7.1.144)	0.000085 ± 0.0000011
Metabolism	Glycan biosynthesis and metabolism	00550 Peptidoglycan biosynthesis [PATH:ko00550]	K05364	E2.4.1.129; peptidoglycan glycosyltransferase [EC:2.4.1.129]	0.0101096		Central functions	Carbohydrates	Monosaccharides	Carbohydrate metabolism - aerobic	Transcriptional antiterminator with PTS regulation domain, SPy0181 ortholog	0.000021 ± 0.0000006
Metabolism	Glycan biosynthesis and metabolism	00550 Peptidoglycan biosynthesis [PATH:ko00550]	K01921	ddl; D-alanine-D-alanine ligase [EC:6.3.2.4]	0.039561		Central functions	Carbohydrates	Monosaccharides	Carbohydrate metabolism - aerobic	Transcriptional regulator KdgR, KDG operon repressor	0.000015 ± 0.0000006
Metabolism	Glycan biosynthesis and metabolism	00550 Peptidoglycan biosynthesis [PATH:ko00550]	K07260	vanY; D-alanyl-D-alanine carboxypeptidase [EC:3.4.16.4]	0.00753226		Central functions	Carbohydrates	Monosaccharides	Carbohydrate metabolism - aerobic	Transcriptional regulator of rhamnose utilization, LacI family	0.000038 ± 0.0000007
Metabolism	Glycan biosynthesis and metabolism	00550 Peptidoglycan biosynthesis [PATH:ko00550]	K03587	ftsI; cell division protein FtsI (penicillin-binding protein 3) [EC:2.4.1.129]	0.030634		Central functions	Carbohydrates	Monosaccharides	Carbohydrate metabolism - aerobic	Transcriptional repressor of arabinoside utilization operon, GntR family	0.000011 ± 0.0000004
Metabolism	Glycan biosynthesis and metabolism	00563 Glycosylphosphatidylinositol(GPI)-anchor biosynthesis [PATH:ko00563]	K05287	PIGF; phosphatidylinositol glycan, class F [EC:2.7.-.-]	0.0204346		Central functions	Carbohydrates	Monosaccharides	Carbohydrate metabolism - aerobic	Transcriptional repressor of the fructose operon, DeoR family	0.000007 ± 0.0000002
Metabolism	Lipid metabolism	00061 Fatty acid biosynthesis [PATH:ko00061]	K01071	E3.1.2.14; oleoyl-[acyl-carrier-protein] hydrolase [EC:3.1.2.14]	0.00308462		Central functions	Carbohydrates	Monosaccharides	Carbohydrate metabolism - aerobic	Xylanase	0.000034 ± 0.0000011
Metabolism	Lipid metabolism	00061 Fatty acid biosynthesis [PATH:ko00061]	K00208	fabI; enoyl-[acyl-carrier protein] reductase I [EC:1.3.1.9 1.3.1.10]	0.0119526		Central functions	Carbohydrates	Monosaccharides	Carbohydrate metabolism - aerobic	Xylonate dehydratase (EC 4.2.1.82)	0.000011 ± 0.0000003
Metabolism	Lipid metabolism	00061 Fatty acid biosynthesis [PATH:ko00061]	K00059	fabG; 3-oxoacyl-[acyl-carrier protein] reductase [EC:1.1.1.100]	0.0423709		Central functions	Carbohydrates	Monosaccharides	Carbohydrate metabolism - aerobic	Xylose ABC transporter, permease component	0.000029 ± 0.0000007
Metabolism	Lipid metabolism	00061 Fatty acid biosynthesis [PATH:ko00061]	K00645	fabD; [acyl-carrier-protein] S-malonyltransferase [EC:2.3.1.39]	0.0238854		Central functions	Carbohydrates	Monosaccharides	Carbohydrate metabolism - aerobic	Xylose-responsive transcription regulator, ROK family	0.000054 ± 0.000001
Metabolism	Lipid metabolism	00061 Fatty acid biosynthesis [PATH:ko00061]	K11533	fas; fatty acid synthase, bacteria type [EC:2.3.1.-]	0.0730352		Central functions	Carbohydrates	One-carbon Metabolism	Carbohydrate metabolism - aerobic	3-ketoacyl-CoA thiolase (EC 2.3.1.16)	0.000022 ± 0.0000007
Metabolism	Lipid metabolism	00061 Fatty acid biosynthesis [PATH:ko00061]	K00647	fabB; 3-oxoacyl-[acyl-carrier-protein] synthase I [EC:2.3.1.41]	0.0168735		Central functions	Carbohydrates	One-carbon Metabolism	Carbohydrate metabolism - aerobic	5-formyltetrahydrofolate cyclo-ligase (EC 6.3.3.2)	0.000096 ± 0.0000009
Metabolism	Lipid metabolism	00061 Fatty acid biosynthesis [PATH:ko00061]	K00648	fabH; 3-oxoacyl-[acyl-carrier-protein] synthase III [EC:2.3.1.180]	0.0404718		Central functions	Carbohydrates	One-carbon Metabolism	Carbohydrate metabolism - aerobic	5-formyltetrahydrofolate cyclo-ligase (EC 6.3.3.2)	0.000079 ± 0.0000011
Metabolism	Lipid metabolism	00061 Fatty acid biosynthesis [PATH:ko00061]	K09458	fabF; 3-oxoacyl-[acyl-carrier-protein] synthase II [EC:2.3.1.179]	0.0494352		Central functions	Carbohydrates	One-carbon Metabolism	Carbohydrate metabolism - aerobic	5,10-methylenetetrahydrofolate reductase (EC 1.5.1.20)	0.00016 ± 0.0000007
Metabolism	Lipid metabolism	00061 Fatty acid biosynthesis [PATH:ko00061]	K02371	fabK; enoyl-[acyl-carrier protein] reductase II [EC:1.3.1.-]	0.0137276		Central functions	Carbohydrates	One-carbon Metabolism	Carbohydrate metabolism - aerobic	Acetoacetyl-CoA reductase (EC 1.1.1.36)	0.000012 ± 0.0000004
Metabolism	Lipid metabolism	00061 Fatty acid biosynthesis [PATH:ko00061]	K02372	fabZ; 3-hydroxyacyl-[acyl-carrier-protein] dehydratase [EC:4.2.1.59]	0.0185779		Central functions	Carbohydrates	One-carbon Metabolism	Carbohydrate metabolism - aerobic	Aconitate hydratase (EC 4.2.1.3)	0.000052 ± 0.0000008
Metabolism	Lipid metabolism	00561 Glycerolipid metabolism [PATH:ko00561]	K00005	E1.1.1.6, gldA; glycerol dehydrogenase [EC:1.1.1.6]	0.00617409		Central functions	Carbohydrates	One-carbon Metabolism	Carbohydrate metabolism - aerobic	Citrate synthase (si) (EC 2.3.3.1)	0.000146 ± 0.0000034
Metabolism	Lipid metabolism	00561 Glycerolipid metabolism [PATH:ko00561]	K05878	dhaK; dihydroxyacetone kinase, N-terminal domain [EC:2.7.1.-]	0.0143755		Central functions	Carbohydrates	One-carbon Metabolism	Carbohydrate metabolism - aerobic	cytosolic long-chain acyl-CoA thioester hydrolase family protein	0.000215 ± 0.0000028
Metabolism	Lipid metabolism	00561 Glycerolipid metabolism [PATH:ko00561]	K00864	E2.7.1.30, glpK; glycerol kinase [EC:2.7.1.30]	0.0518113		Central functions	Carbohydrates	One-carbon Metabolism	Carbohydrate metabolism - aerobic	D-arabino-3-hexulose 6-phosphate formaldehyde lyase	0.000177 ± 0.0000024
Metabolism	Lipid metabolism	00561 Glycerolipid metabolism [PATH:ko00561]	K08591	plsY; glycerol-3-phosphate acyltransferase PlsY [EC:2.3.1.15]	0.00672201		Central functions	Carbohydrates	One-carbon Metabolism	Carbohydrate metabolism - aerobic	ethylmalonyl-CoA mutase	0.000096 ± 0.0000009
Metabolism	Lipid metabolism	00561 Glycerolipid metabolism [PATH:ko00561]	K03621	plsX; glycerol-3-phosphate acyltransferase PlsX [EC:2.3.1.15]	0.0165552		Central functions	Carbohydrates	One-carbon Metabolism	Carbohydrate metabolism - aerobic	Formaldehyde activating enzyme	0.000096 ± 0.0000009
Metabolism	Lipid metabolism	00561 Glycerolipid metabolism [PATH:ko00561]	K03429	ugtP; 1,2-diacylglycerol 3-glucosyltransferase [EC:2.4.1.157]	0.00966693		Central functions	Carbohydrates	One-carbon Metabolism	Carbohydrate metabolism - aerobic	Formate--tetrahydrofolate ligase (EC 6.3.4.3)	0.000055 ± 0.000001
Metabolism	Lipid metabolism	00561 Glycerolipid metabolism [PATH:ko00561]	K00655	plsC; 1-acyl-sn-glycerol-3-phosphate acyltransferase [EC:2.3.1.51]	0.0194721		Central functions	Carbohydrates	One-carbon Metabolism	Carbohydrate metabolism - aerobic	Formate--tetrahydrofolate ligase (EC 6.3.4.3)	0.000035 ± 0.0000007
Metabolism	Lipid metabolism	00561 Glycerolipid metabolism [PATH:ko00561]	K01699	pduC; propanediol dehydratase large subunit [EC:4.2.1.28]	0.00340667		Central functions	Carbohydrates	One-carbon Metabolism	Carbohydrate metabolism - aerobic	Formyltetrahydrofolate synthetase (EC 6.3.4.3)	0.000172 ± 0.0000017
Metabolism	Lipid metabolism	00564 Glycerophospholipid metabolism [PATH:ko00564]	K03736	eutC; ethanolamine ammonia-lyase small subunit [EC:4.3.1.7]	0.00208347		Central functions	Carbohydrates	One-carbon Metabolism	Carbohydrate metabolism - aerobic	Fumarate hydratase class I, anaerobic (EC 4.2.1.2)	0.000063 ± 0.000001
Metabolism	Lipid metabolism	00564 Glycerophospholipid metabolism [PATH:ko00564]	K01095	pgpA; phosphatidylglycerophosphatase A [EC:3.1.3.27]	0.00242648		Central functions	Carbohydrates	One-carbon Metabolism	Carbohydrate metabolism - aerobic	Methenyltetrahydrofolate cyclohydrolase (EC 3.5.4.9)	0.000021 ± 0.0000005
Metabolism	Lipid metabolism	00564 Glycerophospholipid metabolism [PATH:ko00564]	K00105	E1.1.3.21; alpha-glycerophosphate oxidase [EC:1.1.3.21]	0.0127174		Central functions	Carbohydrates	One-carbon Metabolism	Carbohydrate metabolism - aerobic	Methylcrotonyl-CoA carboxylase carboxyl transferase subunit (EC 6.4.1.4)	0.000125 ± 0.000002
Metabolism	Lipid metabolism	00564 Glycerophospholipid metabolism [PATH:ko00564]	K00057	gpsA; glycerol-3-phosphate dehydrogenase (NAD(P)+) [EC:1.1.1.94]	0.0334924		Central functions	Carbohydrates	One-carbon Metabolism	Carbohydrate metabolism - aerobic	Phosphoenolpyruvate carboxykinase [ATP] (EC 4.1.1.49)	0.000018 ± 0.0000005
Metabolism	Lipid metabolism	00564 Glycerophospholipid metabolism [PATH:ko00564]	K01613	psd, PISD; phosphatidylserine decarboxylase [EC:4.1.1.65]	0.0103043		Central functions	Carbohydrates	One-carbon Metabolism	Carbohydrate metabolism - aerobic	Phosphoglyceromutase	0.00004 ± 0.000001
Metabolism	Lipid metabolism	00564 Glycerophospholipid metabolism [PATH:ko00564]	K06131	cls; cardiolipin synthase [EC:2.7.8.-]	0.0399316		Central functions	Carbohydrates	One-carbon Metabolism	Carbohydrate metabolism - aerobic	Propionyl-CoA carboxylase beta chain (EC 6.4.1.3)	0.000059 ± 0.0000015
Metabolism	Lipid metabolism	00564 Glycerophospholipid metabolism [PATH:ko00564]	K03735	eutB; ethanolamine ammonia-lyase large subunit [EC:4.3.1.7]	0.00518401		Central functions	Carbohydrates	One-carbon Metabolism	Carbohydrate metabolism - aerobic	Propionyl-CoA carboxylase carboxyl transferase subunit (EC 6.4.1.3)	0.000054 ± 0.000001
Metabolism	Lipid metabolism	00564 Glycerophospholipid metabolism [PATH:ko00564]	K00111	glpA, glpD; glycerol-3-phosphate dehydrogenase [EC:1.1.5.3]	0.0234514		Central functions	Carbohydrates	One-carbon Metabolism	Carbohydrate metabolism - aerobic	putative isobutyryl-CoA mutase, chain B	0.000775 ± 0.0000054
Metabolism	Lipid metabolism	00564 Glycerophospholipid metabolism [PATH:ko00564]	K00980	tagD; glycerol-3-phosphate cytidylyltransferase [EC:2.7.7.39]	0.00846352		Central functions	Carbohydrates	One-carbon Metabolism	Carbohydrate metabolism - aerobic	related to 6-phospho-3-hexuloisomerase	0.000172 ± 0.0000017
Metabolism	Lipid metabolism	00564 Glycerophospholipid metabolism [PATH:ko00564]	K04019	eutA; ethanolamine utilization protein EutA	0.00368332		Central functions	Carbohydrates	One-carbon Metabolism	Carbohydrate metabolism - aerobic	Serine hydroxymethyltransferase (EC 2.1.2.1)	0.000018 ± 0.0000006
Metabolism	Lipid metabolism	00564 Glycerophospholipid metabolism [PATH:ko00564]	K01126	E3.1.4.46, glpQ, ugpQ; glycerophosphoryl diester phosphodiesterase [EC:3.1.4.46]	0.0275303		Central functions	Carbohydrates	One-carbon Metabolism	Carbohydrate metabolism - aerobic	Serine--glyoxylate aminotransferase (EC 2.6.1.45)	0.000073 ± 0.0000012
Metabolism	Lipid metabolism	00564 Glycerophospholipid metabolism [PATH:ko00564]	K00995	E2.7.8.5, pgsA, PGS1; CDP-diacylglycerol--glycerol-3-phosphate 3-phosphatidyltransferase [EC:2.7.8.5]	0.0198929		Central functions	Carbohydrates	One-carbon Metabolism	Carbohydrate metabolism - aerobic	Serine--pyruvate aminotransferase (EC 2.6.1.51)	0.000029 ± 0.0000007
Metabolism	Lipid metabolism	00590 Arachidonic acid metabolism [PATH:ko00590]	K00681	ggt; gamma-glutamyltranspeptidase [EC:2.3.2.2]	0.00914472		Central functions	Carbohydrates	One-carbon Metabolism	Carbohydrate metabolism - aerobic	Succinate dehydrogenase iron-sulfur protein (EC 1.3.99.1)	0.000039 ± 0.0000005
Metabolism	Lipid metabolism	00590 Arachidonic acid metabolism [PATH:ko00590]	K00432	E1.11.1.9; glutathione peroxidase [EC:1.11.1.9]	0.00874006		Central functions	Carbohydrates	One-carbon Metabolism	Carbohydrate metabolism - aerobic	Succinyl-CoA ligase [ADP-forming] alpha chain (EC 6.2.1.5)	0.000066 ± 0.0000016
Metabolism	Lipid metabolism	01040 Biosynthesis of unsaturated fatty acids [PATH:ko01040]	K10805	tesB; acyl-CoA thioesterase II [EC:3.1.2.-]	0.0086931		Central functions	Carbohydrates	One-carbon Metabolism	Carbohydrate metabolism - aerobic	Succinyl-CoA ligase [ADP-forming] beta chain (EC 6.2.1.5)	0.000039 ± 0.0000005
Metabolism	Metabolism of cofactors and vitamins	00130 Ubiquinone and other terpenoid-quinone biosynthesis [PATH:ko00130]	K01911	menE; O-succinylbenzoic acid--CoA ligase [EC:6.2.1.26]	0.0148469		Central functions	Carbohydrates	One-carbon Metabolism	Carbohydrate metabolism - aerobic	Transcriptional regulator HxlR, formaldehyde assimilation	0.000096 ± 0.0000009
Metabolism	Metabolism of cofactors and vitamins	00130 Ubiquinone and other terpenoid-quinone biosynthesis [PATH:ko00130]	K02551	menD; 2-succinyl-5-enolpyruvyl-6-hydroxy-3-cyclohexene-1-carboxylate synthase [EC:2.2.1.9]	0.0171971		Central functions	Carbohydrates	One-carbon Metabolism	Carbohydrate metabolism - anaerobic	CoB--CoM heterodisulfide reductase subunit A (EC 1.8.98.1)	0.000011 ± 0.0000003
Metabolism	Metabolism of cofactors and vitamins	00130 Ubiquinone and other terpenoid-quinone biosynthesis [PATH:ko00130]	K00591	COQ3; hexaprenyldihydroxybenzoate methyltransferase [EC:2.1.1.114]	0.230038		Central functions	Carbohydrates	One-carbon Metabolism	Carbohydrate metabolism - anaerobic	CoB--CoM heterodisulfide reductase subunit B (EC 1.8.98.1)	0.000059 ± 0.0000009
Metabolism	Metabolism of cofactors and vitamins	00130 Ubiquinone and other terpenoid-quinone biosynthesis [PATH:ko00130]	K03183	ubiE; ubiquinone/menaquinone biosynthesis methyltransferase [EC:2.1.1.163 2.1.1.201]	0.0167234		Central functions	Carbohydrates	One-carbon Metabolism	Carbohydrate metabolism - anaerobic	Dimethylamine methyltransferase corrinoid protein	0.000189 ± 0.0000018
Metabolism	Metabolism of cofactors and vitamins	00130 Ubiquinone and other terpenoid-quinone biosynthesis [PATH:ko00130]	K02548	menA; 1,4-dihydroxy-2-naphthoate octaprenyltransferase [EC:2.5.1.74 2.5.1.-]	0.0164378		Central functions	Carbohydrates	One-carbon Metabolism	Carbohydrate metabolism - anaerobic	Methylcobalamin:coenzyme M methyltransferase, methanol-specific	0.000107 ± 0.0000025
Metabolism	Metabolism of cofactors and vitamins	00130 Ubiquinone and other terpenoid-quinone biosynthesis [PATH:ko00130]	K03688	ubiB, aarF; ubiquinone biosynthesis protein	0.00811127		Central functions	Carbohydrates	Organic acids	Carbohydrate metabolism - complex sugars	2-methylcitrate dehydratase (EC 4.2.1.79)	0.00002 ± 0.0000006
Metabolism	Metabolism of cofactors and vitamins	00130 Ubiquinone and other terpenoid-quinone biosynthesis [PATH:ko00130]	K02549	menC; O-succinylbenzoate synthase [EC:4.2.1.113]	0.00875418		Central functions	Carbohydrates	Organic acids	Carbohydrate metabolism - complex sugars	2-methylcitrate dehydratase (EC 4.2.1.79)	0.000015 ± 0.0000006
Metabolism	Metabolism of cofactors and vitamins	00130 Ubiquinone and other terpenoid-quinone biosynthesis [PATH:ko00130]	K03182	ubiD; 3-octaprenyl-4-hydroxybenzoate carboxy-lyase UbiD [EC:4.1.1.-]	0.0115267		Central functions	Carbohydrates	Organic acids	Carbohydrate metabolism - complex sugars	2-methylcitrate dehydratase FeS dependent (EC 4.2.1.79)	0.000049 ± 0.0000009
Metabolism	Metabolism of cofactors and vitamins	00130 Ubiquinone and other terpenoid-quinone biosynthesis [PATH:ko00130]	K01661	menB; naphthoate synthase [EC:4.1.3.36]	0.0170287		Central functions	Carbohydrates	Organic acids	Carbohydrate metabolism - complex sugars	2-methylcitrate synthase (EC 2.3.3.5)	0.000028 ± 0.000001
Metabolism	Metabolism of cofactors and vitamins	00670 One carbon pool by folate [PATH:ko00670]	K08289	purT; phosphoribosylglycinamide formyltransferase 2 [EC:2.1.2.2]	0.0131315		Central functions	Carbohydrates	Organic acids	Carbohydrate metabolism - complex sugars	2-methylisocitrate dehydratase (EC 4.2.1.99)	0.000008 ± 0.0000004
Metabolism	Metabolism of cofactors and vitamins	00670 One carbon pool by folate [PATH:ko00670]	K01934	E6.3.3.2; 5-formyltetrahydrofolate cyclo-ligase [EC:6.3.3.2]	0.0102747		Central functions	Carbohydrates	Organic acids	Carbohydrate metabolism - complex sugars	3-hydroxyacyl-CoA dehydrogenase [isoleucine degradation] (EC 1.1.1.35)	0.000098 ± 0.0000013
Metabolism	Metabolism of cofactors and vitamins	00670 One carbon pool by folate [PATH:ko00670]	K00602	purH; phosphoribosylaminoimidazolecarboxamide formyltransferase / IMP cyclohydrolase [EC:2.1.2.3 3.5.4.10]	0.0618863		Central functions	Carbohydrates	Organic acids	Carbohydrate metabolism - complex sugars	3-hydroxyisobutyryl-CoA hydrolase (EC 3.1.2.4)	0.000022 ± 0.0000007
Metabolism	Metabolism of cofactors and vitamins	00670 One carbon pool by folate [PATH:ko00670]	K00287	folA; dihydrofolate reductase [EC:1.5.1.3]	0.0121664		Central functions	Carbohydrates	Organic acids	Carbohydrate metabolism - complex sugars	3-ketoacyl-CoA thiolase [isoleucine degradation] (EC 2.3.1.16)	0.000078 ± 0.0000014
Metabolism	Metabolism of cofactors and vitamins	00670 One carbon pool by folate [PATH:ko00670]	K11175	purN; phosphoribosylglycinamide formyltransferase 1 [EC:2.1.2.2]	0.0144311		Central functions	Carbohydrates	Organic acids	Carbohydrate metabolism - complex sugars	B12 binding domain of Methylmalonyl-CoA mutase (EC 5.4.99.2)	0.000051 ± 0.0000015
Metabolism	Metabolism of cofactors and vitamins	00670 One carbon pool by folate [PATH:ko00670]	K00560	E2.1.1.45, thyA; thymidylate synthase [EC:2.1.1.45]	0.0375552		Central functions	Carbohydrates	Organic acids	Carbohydrate metabolism - complex sugars	Branched-chain acyl-CoA dehydrogenase (EC 1.3.99.12)	0.00006 ± 0.0000009
Metabolism	Metabolism of cofactors and vitamins	00730 Thiamine metabolism [PATH:ko00730]	K00788	thiE; thiamine-phosphate pyrophosphorylase [EC:2.5.1.3]	0.00851258		Central functions	Carbohydrates	Organic acids	Carbohydrate metabolism - complex sugars	D-glycerate 2-kinase (EC 2.7.1.-)	0.000045 ± 0.0000016
Metabolism	Metabolism of cofactors and vitamins	00730 Thiamine metabolism [PATH:ko00730]	K03150	thiH; thiamine biosynthesis ThiH	0.0123686		Central functions	Carbohydrates	Organic acids	Carbohydrate metabolism - complex sugars	Glycerate kinase (EC 2.7.1.31)	0.000023 ± 0.0000004
Metabolism	Metabolism of cofactors and vitamins	00730 Thiamine metabolism [PATH:ko00730]	K11717	sufS; cysteine desulfurase / selenocysteine lyase [EC:2.8.1.7 4.4.1.16]	0.0384045		Central functions	Carbohydrates	Organic acids	Carbohydrate metabolism - complex sugars	Methylmalonyl-CoA decarboxylase, alpha chain (EC 4.1.1.41)	0.000028 ± 0.0000007
Metabolism	Metabolism of cofactors and vitamins	00730 Thiamine metabolism [PATH:ko00730]	K00941	thiD; hydroxymethylpyrimidine/phosphomethylpyrimidine kinase [EC:2.7.1.49 2.7.4.7]	0.016402		Central functions	Carbohydrates	Organic acids	Carbohydrate metabolism - complex sugars	Phosphoribosyl-dephospho-CoA transferase (EC 2.7.7.-)	0.000125 ± 0.000002
Metabolism	Metabolism of Cofactors and Vitamins	00730 Thiamine metabolism [PATH:ko00730]	K01516	thiL; thiamine-monophosphate kinase [EC:2.7.4.16]	0.0367291		Central functions	Carbohydrates	Organic acids	Carbohydrate metabolism - complex sugars	Predicted D-lactate dehydrogenase, Fe-S protein, FAD/FMN-containing	0.000062 ± 0.0000015
Metabolism	Metabolism of cofactors and vitamins	00730 Thiamine metabolism [PATH:ko00730]	K00878	thiM; hydroxyethylthiazole kinase [EC:2.7.1.50]	0.00525952		Central functions	Carbohydrates	Organic acids	Carbohydrate metabolism - complex sugars	Propionate catabolism operon regulatory protein PrpR	0.000019 ± 0.0000007
Metabolism	Metabolism of cofactors and vitamins	00730 Thiamine metabolism [PATH:ko00730]	K03707	tenA; thiaminase (transcriptional activator TenA) [EC:3.5.99.2]	0.00305823		Central functions	Carbohydrates	Organic acids	Carbohydrate metabolism - complex sugars	Propionate catabolism operon transcriptional regulator of GntR family [predicted]	0.000107 ± 0.0000025
Metabolism	Metabolism of cofactors and vitamins	00730 Thiamine metabolism [PATH:ko00730]	K03149	thiG; thiamine biosynthesis ThiG	0.00948993		Central functions	Carbohydrates	Organic acids	Carbohydrate metabolism - complex sugars	Propionate catabolism operon transcriptional regulator of GntR family [predicted]	0.000018 ± 0.0000005
Metabolism	Metabolism of cofactors and vitamins	00730 Thiamine metabolism [PATH:ko00730]	K00949	E2.7.6.2, THI80; thiamine pyrophosphokinase [EC:2.7.6.2]	0.00489741		Central functions	Carbohydrates	Organic acids	Carbohydrate metabolism - complex sugars	PrpF protein involved in 2-methylcitrate cycle	0.000036 ± 0.0000014
Metabolism	Metabolism of cofactors and vitamins	00730 Thiamine metabolism [PATH:ko00730]	K03153	thiO; glycine oxidase [EC:1.4.3.19]	0.00429435		Central functions	Carbohydrates	Organic acids	Carbohydrate metabolism - complex sugars	Serine--glyoxylate aminotransferase (EC 2.6.1.45)	0.000085 ± 0.000002
Metabolism	Metabolism of cofactors and vitamins	00740 Riboflavin metabolism [PATH:ko00740]	K00793	ribE, RIB5; riboflavin synthase [EC:2.5.1.9]	0.0114591		Central functions	Carbohydrates	Organic acids	Carbohydrate metabolism - complex sugars	Triphosphoribosyl-dephospho-CoA synthetase (EC 2.7.8.25)	0.000062 ± 0.0000015
Metabolism	Metabolism of cofactors and vitamins	00740 Riboflavin metabolism [PATH:ko00740]	K02858	ribB, RIB3; 3,4-dihydroxy 2-butanone 4-phosphate synthase [EC:4.1.99.12]	0.0309244		Central functions	Carbohydrates	Polysaccharides	Carbohydrate metabolism - aerobic	1,4-alpha-glucan (glycogen) branching enzyme, GH-13-type (EC 2.4.1.18)	0.000015 ± 0.0000005
Metabolism	Metabolism of cofactors and vitamins	00740 Riboflavin metabolism [PATH:ko00740]	K11752	ribD; diaminohydroxyphosphoribosylaminopyrimidine deaminase / 5-amino-6-(5-phosphoribosylamino)uracil reductase [EC:3.5.4.26 1.1.1.193]	0.0150312		Central functions	Carbohydrates	Polysaccharides	Carbohydrate metabolism - aerobic	Alpha-glucosidase SusB (EC 3.2.1.20)	0.00017 ± 0.000002
Metabolism	Metabolism of cofactors and vitamins	00740 Riboflavin metabolism [PATH:ko00740]	K11753	ribF; riboflavin kinase / FMN adenylyltransferase [EC:2.7.1.26 2.7.7.2]	0.0202624		Central functions	Carbohydrates	Polysaccharides	Carbohydrate metabolism - aerobic	Cyclomaltodextrin glucanotransferase (EC 2.4.1.19)	0.00008 ± 0.0000027
Metabolism	Metabolism of cofactors and vitamins	00740 Riboflavin metabolism [PATH:ko00740]	K00794	ribH, RIB4; 6,7-dimethyl-8-ribityllumazine synthase [EC:2.5.1.78]	0.00825047		Central functions	Carbohydrates	Polysaccharides	Carbohydrate metabolism - aerobic	Fructose-bisphosphate aldolase (EC 4.1.2.13)	0.000019 ± 0.0000006
Metabolism	Metabolism of cofactors and vitamins	00750 Vitamin B6 metabolism [PATH:ko00750]	K03474	pdxJ; pyridoxine 5-phosphate synthase [EC:2.6.99.2]	0.0054289		Central functions	Carbohydrates	Polysaccharides	Carbohydrate metabolism - aerobic	Glycogen phosphorylase (EC 2.4.1.1)	0.000011 ± 0.0000003
Metabolism	Metabolism of cofactors and vitamins	00750 Vitamin B6 metabolism [PATH:ko00750]	K00097	pdxA; 4-hydroxythreonine-4-phosphate dehydrogenase [EC:1.1.1.262]	0.00902732		Central functions	Carbohydrates	Polysaccharides	Carbohydrate metabolism - aerobic	Maltose/maltodextrin ABC transporter, substrate binding periplasmic protein MalE	0.000057 ± 0.0000007
Metabolism	Metabolism of cofactors and vitamins	00750 Vitamin B6 metabolism [PATH:ko00750]	K06215	pdxS, pdx1; pyridoxine biosynthesis protein [EC:4.-.-.-]	0.0175496		Central functions	Carbohydrates	Polysaccharides	Carbohydrate metabolism - aerobic	Outer membrane protein SusE	0.000103 ± 0.0000013
Metabolism	Metabolism of cofactors and vitamins	00750 Vitamin B6 metabolism [PATH:ko00750]	K00868	pdxK, pdxY; pyridoxine kinase [EC:2.7.1.35]	0.021968		Central functions	Carbohydrates	Polysaccharides	Carbohydrate metabolism - aerobic	Outer membrane protein SusF	0.000098 ± 0.0000012
Metabolism	Metabolism of cofactors and vitamins	00750 Vitamin B6 metabolism [PATH:ko00750]	K08681	pdxT, pdx2; glutamine amidotransferase [EC:2.6.-.-]	0.00473119		Central functions	Carbohydrates	Polysaccharides	Carbohydrate metabolism - aerobic	Predicted glycogen debranching enzyme (pullulanase-like, but lacking signal peptide)	0.000042 ± 0.0000013
Metabolism	Metabolism of cofactors and vitamins	00760 Nicotinate and nicotinamide metabolism [PATH:ko00760]	K01950	E6.3.5.1, NADSYN1, QNS1, nadE; NAD+ synthase (glutamine-hydrolysing) [EC:6.3.5.1]	0.0338347		Central functions	Carbohydrates	Polysaccharides	Carbohydrate metabolism - aerobic	Predicted glycogen synthase, ADP-glucose transglucosylase (EC 2.4.1.21), Actinobacterial type	0.000011 ± 0.0000004
Metabolism	Metabolism of cofactors and vitamins	00760 Nicotinate and nicotinamide metabolism [PATH:ko00760]	K00324	pntA; NAD(P) transhydrogenase subunit alpha [EC:1.6.1.2]	0.00863898		Central functions	Carbohydrates	Polysaccharides	Carbohydrate metabolism - aerobic	Putative carbohydrate PTS system, IIB component (EC 2.7.1.69)	0.000006 ± 0.0000004
Metabolism	Metabolism of cofactors and vitamins	00760 Nicotinate and nicotinamide metabolism [PATH:ko00760]	K00763	pncB, NAPRT1; nicotinate phosphoribosyltransferase [EC:2.4.2.11]	0.0425915		Central functions	Carbohydrates	Polysaccharides	Carbohydrate metabolism - aerobic	putative esterase	0.000012 ± 0.0000005
Metabolism	Metabolism of cofactors and vitamins	00760 Nicotinate and nicotinamide metabolism [PATH:ko00760]	K03517	nadA; quinolinate synthase [EC:2.5.1.72]	0.00777422		Central functions	Carbohydrates	Polysaccharides	Carbohydrate metabolism - aerobic	Putative transcriptional regulator of unknown carbohydrate utilization cluster, GntR family	0.000155 ± 0.0000013
Metabolism	Metabolism of cofactors and vitamins	00760 Nicotinate and nicotinamide metabolism [PATH:ko00760]	K01916	nadE; NAD+ synthase [EC:6.3.1.5]	0.0130335		Central functions	Carbohydrates	Polysaccharides	Carbohydrate metabolism - aerobic	Regulatory protein SusR	0.000163 ± 0.0000014
Metabolism	Metabolism of cofactors and vitamins	00760 Nicotinate and nicotinamide metabolism [PATH:ko00760]	K08281	pncA; nicotinamidase/pyrazinamidase [EC:3.5.1.19 3.5.1.-]	0.00920186		Central functions	Carbohydrates	Polysaccharides	Carbohydrate metabolism - aerobic	SusC, outer membrane protein involved in starch binding	0.000131 ± 0.0000024
Metabolism	Metabolism of cofactors and vitamins	00760 Nicotinate and nicotinamide metabolism [PATH:ko00760]	K03787	surE; 5'-nucleotidase [EC:3.1.3.5]	0.00726283		Central functions	Carbohydrates	Polysaccharides	Carbohydrate metabolism - aerobic	SusD, outer membrane protein	0.000032 ± 0.0000009
Metabolism	Metabolism of cofactors and vitamins	00760 Nicotinate and nicotinamide metabolism [PATH:ko00760]	K00858	ppnK, NADK; NAD+ kinase [EC:2.7.1.23]	0.0211794		Central functions	Carbohydrates	Polysaccharides	Carbohydrate metabolism - aerobic	Trehalose synthase, nucleoside diphosphate glucose dependent	0.000014 ± 0.0000006
Metabolism	Metabolism of cofactors and vitamins	00760 Nicotinate and nicotinamide metabolism [PATH:ko00760]	K03783	punA; purine-nucleoside phosphorylase [EC:2.4.2.1]	0.0122361		Central functions	Carbohydrates	Sugar alcohols	Carbohydrate metabolism - aerobic	5-deoxy-glucuronate isomerase (EC 5.3.1.-)	0.000023 ± 0.0000005
Metabolism	Metabolism of cofactors and vitamins	00760 Nicotinate and nicotinamide metabolism [PATH:ko00760]	K03784	deoD; purine-nucleoside phosphorylase [EC:2.4.2.1]	0.0122934		Central functions	Carbohydrates	Sugar alcohols	Carbohydrate metabolism - aerobic	5-keto-2-deoxy-D-gluconate-6 phosphate aldolase (EC 4.1.2.29)	0.000026 ± 0.0000009
Metabolism	Metabolism of cofactors and vitamins	00760 Nicotinate and nicotinamide metabolism [PATH:ko00760]	K00325	pntB; NAD(P) transhydrogenase subunit beta [EC:1.6.1.2]	0.00999516		Central functions	Carbohydrates	Sugar alcohols	Carbohydrate metabolism - aerobic	5-keto-2-deoxy-D-gluconate-6 phosphate aldolase [form 2] (EC 4.1.2.29)	0.000011 ± 0.0000004
Metabolism	Metabolism of cofactors and vitamins	00760 Nicotinate and nicotinamide metabolism [PATH:ko00760]	K01239	iunH; purine nucleosidase [EC:3.2.2.1]	0.00630059		Central functions	Carbohydrates	Sugar alcohols	Carbohydrate metabolism - aerobic	Acetate kinase (EC 2.7.2.1)	0.000005 ± 0.0000002
Metabolism	Metabolism of cofactors and vitamins	00760 Nicotinate and nicotinamide metabolism [PATH:ko00760]	K00969	nadD; nicotinate-nucleotide adenylyltransferase [EC:2.7.7.18]	0.0175022		Central functions	Carbohydrates	Sugar alcohols	Carbohydrate metabolism - aerobic	Aerobic glycerol-3-phosphate dehydrogenase (EC 1.1.5.3)	0.000023 ± 0.0000005
Metabolism	Metabolism of cofactors and vitamins	00770 Pantothenate and CoA biosynthesis [PATH:ko00770]	K01464	E3.5.2.2, DPYS; dihydropyrimidinase [EC:3.5.2.2]	0.00374191		Central functions	Carbohydrates	Sugar alcohols	Carbohydrate metabolism - aerobic	ATP:Cob(I)alamin adenosyltransferase (EC 2.5.1.17), ethanolamine utilization	0.000056 ± 0.0000012
Metabolism	Metabolism of cofactors and vitamins	00770 Pantothenate and CoA biosynthesis [PATH:ko00770]	K00867	coaA; type I pantothenate kinase [EC:2.7.1.33]	0.0148193		Central functions	Carbohydrates	Sugar alcohols	Carbohydrate metabolism - aerobic	Cob(II)alamin reductase	0.000074 ± 0.0000012
Metabolism	Metabolism of cofactors and vitamins	00770 Pantothenate and CoA biosynthesis [PATH:ko00770]	K00954	E2.7.7.3A, coaD, kdtB; pantetheine-phosphate adenylyltransferase [EC:2.7.7.3]	0.0128157		Central functions	Carbohydrates	Sugar alcohols	Carbohydrate metabolism - aerobic	Epi-inositol hydrolase (EC 3.7.1.-)	0.000023 ± 0.0000005
Metabolism	Metabolism of cofactors and vitamins	00770 Pantothenate and CoA biosynthesis [PATH:ko00770]	K01579	panD; aspartate 1-decarboxylase [EC:4.1.1.11]	0.0063533		Central functions	Carbohydrates	Sugar alcohols	Carbohydrate metabolism - aerobic	Ethanolamine ammonia-lyase heavy chain (EC 4.3.1.7)	0.000047 ± 0.0000025
Metabolism	Metabolism of cofactors and vitamins	00770 Pantothenate and CoA biosynthesis [PATH:ko00770]	K13038	coaBC, dfp; phosphopantothenoylcysteine decarboxylase / phosphopantothenate--cysteine ligase [EC:4.1.1.36 6.3.2.5]	0.0277746		Central functions	Carbohydrates	Sugar alcohols	Carbohydrate metabolism - aerobic	Ethanolamine two-component response regulator	0.00007 ± 0.0000015
Metabolism	Metabolism of cofactors and vitamins	00770 Pantothenate and CoA biosynthesis [PATH:ko00770]	K03525	coaX; type III pantothenate kinase [EC:2.7.1.33]	0.00719297		Central functions	Carbohydrates	Sugar alcohols	Carbohydrate metabolism - aerobic	Ethanolamine utilization protein EutA	0.000006 ± 0.0000003
Metabolism	Metabolism of cofactors and vitamins	00770 Pantothenate and CoA biosynthesis [PATH:ko00770]	K01598	PPCDC, coaC; phosphopantothenoylcysteine decarboxylase [EC:4.1.1.36]	0.00312214		Central functions	Carbohydrates	Sugar alcohols	Carbohydrate metabolism - aerobic	Ethanolamine utilization protein similar to PduA/PduJ	0.000015 ± 0.0000005
Metabolism	Metabolism of cofactors and vitamins	00770 Pantothenate and CoA biosynthesis [PATH:ko00770]	K00606	panB; 3-methyl-2-oxobutanoate hydroxymethyltransferase [EC:2.1.2.11]	0.0147192		Central functions	Carbohydrates	Sugar alcohols	Carbohydrate metabolism - aerobic	Ethanolamine utilization protein similar to PduL	0.000045 ± 0.0000009
Metabolism	Metabolism of cofactors and vitamins	00770 Pantothenate and CoA biosynthesis [PATH:ko00770]	K00859	coaE; dephospho-CoA kinase [EC:2.7.1.24]	0.00928424		Central functions	Carbohydrates	Sugar alcohols	Carbohydrate metabolism - aerobic	Ethanolamine utilization protein similar to PduT	0.000092 ± 0.0000008
Metabolism	Metabolism of cofactors and vitamins	00770 Pantothenate and CoA biosynthesis [PATH:ko00770]	K01918	panC; pantoate--beta-alanine ligase [EC:6.3.2.1]	0.0131817		Central functions	Carbohydrates	Sugar alcohols	Carbohydrate metabolism - aerobic	GlpG protein (membrane protein of glp regulon)	0.000025 ± 0.0000008
Metabolism	Metabolism of cofactors and vitamins	00780 Biotin metabolism [PATH:ko00780]	K03524	birA; BirA family transcriptional regulator, biotin operon repressor / biotin-[acetyl-CoA-carboxylase] ligase [EC:6.3.4.15]	0.0150633		Central functions	Carbohydrates	Sugar alcohols	Carbohydrate metabolism - aerobic	Glycerol kinase (EC 2.7.1.30)	0.000012 ± 0.0000004
Metabolism	Metabolism of cofactors and vitamins	00780 Biotin metabolism [PATH:ko00780]	K00833	bioA; adenosylmethionine-8-amino-7-oxononanoate aminotransferase [EC:2.6.1.62]	0.0113538		Central functions	Carbohydrates	Sugar alcohols	Carbohydrate metabolism - aerobic	Glycerol uptake facilitator protein	0.000042 ± 0.0000014
Metabolism	Metabolism of cofactors and vitamins	00780 Biotin metabolism [PATH:ko00780]	K00652	bioF; 8-amino-7-oxononanoate synthase [EC:2.3.1.47]	0.00641061		Central functions	Carbohydrates	Sugar alcohols	Carbohydrate metabolism - aerobic	Glycerol uptake operon antiterminator regulatory protein	0.00007 ± 0.0000015
Metabolism	Metabolism of cofactors and vitamins	00780 Biotin metabolism [PATH:ko00780]	K01012	bioB; biotin synthase [EC:2.8.1.6]	0.0198014		Central functions	Carbohydrates	Sugar alcohols	Carbohydrate metabolism - aerobic	Glycerol-3-phosphate ABC transporter, periplasmic glycerol-3-phosphate-binding protein (TC 3.A.1.1.3)	0.000028 ± 0.000001
Metabolism	Metabolism of cofactors and vitamins	00785 Lipoic acid metabolism [PATH:ko00785]	K03801	lipB; lipoyl(octanoyl) transferase [EC:2.3.1.181]	0.0101302		Central functions	Carbohydrates	Sugar alcohols	Carbohydrate metabolism - aerobic	Glycerol-3-phosphate ABC transporter, permease protein UgpA (TC 3.A.1.1.3)	0.000167 ± 0.0000017
Metabolism	Metabolism of cofactors and vitamins	00785 Lipoic acid metabolism [PATH:ko00785]	K03800	lplA; lipoate-protein ligase A [EC:2.7.7.63]	0.00877469		Central functions	Carbohydrates	Sugar alcohols	Carbohydrate metabolism - aerobic	Glycerophosphoryl diester phosphodiesterase, periplasmic (EC 3.1.4.46)	0.000012 ± 0.0000005
Metabolism	Metabolism of cofactors and vitamins	00790 Folate biosynthesis [PATH:ko00790]	K03342	pabBC; para-aminobenzoate synthetase / 4-amino-4-deoxychorismate lyase [EC:2.6.1.85 4.1.3.38]	0.0118488		Central functions	Carbohydrates	Sugar alcohols	Carbohydrate metabolism - aerobic	HPr kinase/phosphorylase (EC 2.7.1.-) (EC 2.7.4.-)	0.000012 ± 0.0000004
Metabolism	Metabolism of cofactors and vitamins	00790 Folate biosynthesis [PATH:ko00790]	K01664	pabA; para-aminobenzoate synthetase component II [EC:2.6.1.85]	0.00429624		Central functions	Carbohydrates	Sugar alcohols	Carbohydrate metabolism - aerobic	Inosose dehydratase (EC 4.2.1.44)	0.000022 ± 0.0000006
Metabolism	Metabolism of cofactors and vitamins	00790 Folate biosynthesis [PATH:ko00790]	K02619	pabC; 4-amino-4-deoxychorismate lyase [EC:4.1.3.38]	0.00559267		Central functions	Carbohydrates	Sugar alcohols	Carbohydrate metabolism - aerobic	Inosose isomerase (EC 5.3.99.-)	0.000009 ± 0.0000003
Metabolism	Metabolism of cofactors and vitamins	00790 Folate biosynthesis [PATH:ko00790]	K11754	folC; dihydrofolate synthase / folylpolyglutamate synthase [EC:6.3.2.12 6.3.2.17]	0.0411048		Central functions	Carbohydrates	Sugar alcohols	Carbohydrate metabolism - aerobic	Major myo-inositol transporter IolT	0.00001 ± 0.0000005
Metabolism	Metabolism of cofactors and vitamins	00790 Folate biosynthesis [PATH:ko00790]	K13950	pabAB; para-aminobenzoate synthetase [EC:2.6.1.85]	0.00578417		Central functions	Carbohydrates	Sugar alcohols	Carbohydrate metabolism - aerobic	Mannitol operon activator, BglG family	0.000007 ± 0.0000003
Metabolism	Metabolism of cofactors and vitamins	00790 Folate biosynthesis [PATH:ko00790]	K01633	folB; dihydroneopterin aldolase [EC:4.1.2.25]	0.00609003		Central functions	Carbohydrates	Sugar alcohols	Carbohydrate metabolism - aerobic	Mannitol-1-phosphate 5-dehydrogenase (EC 1.1.1.17)	0.000009 ± 0.0000003
Metabolism	Metabolism of cofactors and vitamins	00790 Folate biosynthesis [PATH:ko00790]	K01737	E4.2.3.12, queD, ptpS, PTS; 6-pyruvoyl tetrahydrobiopterin synthase [EC:4.2.3.12]	0.00485513		Central functions	Carbohydrates	Sugar alcohols	Carbohydrate metabolism - aerobic	Methylmalonate-semialdehyde dehydrogenase [inositol] (EC 1.2.1.27)	0.000024 ± 0.0000008
Metabolism	Metabolism of cofactors and vitamins	00790 Folate biosynthesis [PATH:ko00790]	K13940	sulD; dihydroneopterin aldolase / 2-amino-4-hydroxy-6-hydroxymethyldihydropteridine diphosphokinase [EC:4.1.2.25 2.7.6.3]	0.00474402		Central functions	Carbohydrates	Sugar alcohols	Carbohydrate metabolism - aerobic	Myo-inositol 2-dehydrogenase (EC 1.1.1.18)	0.000043 ± 0.0000009
Metabolism	Metabolism of cofactors and vitamins	00790 Folate biosynthesis [PATH:ko00790]	K01665	pabB; para-aminobenzoate synthetase component I [EC:2.6.1.85]	0.006915		Central functions	Carbohydrates	Sugar alcohols	Carbohydrate metabolism - aerobic	Myo-inositol 2-dehydrogenase 1 (EC 1.1.1.18)	0.000129 ± 0.0000017
Metabolism	Metabolism of cofactors and vitamins	00790 Folate biosynthesis [PATH:ko00790]	K00950	folK; 2-amino-4-hydroxy-6-hydroxymethyldihydropteridine diphosphokinase [EC:2.7.6.3]	0.00746994		Central functions	Carbohydrates	Sugar alcohols	Carbohydrate metabolism - aerobic	Phosphate acetyltransferase (EC 2.3.1.8)	0.000021 ± 0.0000006
Metabolism	Metabolism of cofactors and vitamins	00790 Folate biosynthesis [PATH:ko00790]	K00796	folP; dihydropteroate synthase [EC:2.5.1.15]	0.0245302		Central functions	Carbohydrates	Sugar alcohols	Carbohydrate metabolism - aerobic	Phosphate acetyltransferase (EC 2.3.1.8), ethanolamine utilization-specific	0.000015 ± 0.0000004
Metabolism	Metabolism of cofactors and vitamins	00860 Porphyrin and chlorophyll metabolism [PATH:ko00860]	K03404	chlD, bchD; magnesium chelatase subunit D [EC:6.6.1.1]	0.00554052		Central functions	Carbohydrates	Sugar alcohols	Carbohydrate metabolism - aerobic	Predicted erythritol ABC transporter 2, hypothetical lipoprotein	0.000008 ± 0.0000003
Metabolism	Metabolism of cofactors and vitamins	00860 Porphyrin and chlorophyll metabolism [PATH:ko00860]	K02191	cbiT; cobalt-precorrin-7 (C15)-methyltransferase [EC:2.1.1.196]	0.00217959		Central functions	Carbohydrates	Sugar alcohols	Carbohydrate metabolism - aerobic	Predicted erythritol ABC transporter 2, permease component	0.000118 ± 0.0000016
Metabolism	Metabolism of cofactors and vitamins	00860 Porphyrin and chlorophyll metabolism [PATH:ko00860]	K00768	E2.4.2.21, cobU, cobT; nicotinate-nucleotide--dimethylbenzimidazole phosphoribosyltransferase [EC:2.4.2.21]	0.00978541		Central functions	Carbohydrates	Sugar alcohols	Carbohydrate metabolism - aerobic	Probable glycerol transport protein	0.000005 ± 0.0000002
Metabolism	Metabolism of cofactors and vitamins	00860 Porphyrin and chlorophyll metabolism [PATH:ko00860]	K02189	cbiG; cobalt-precorrin 5A hydrolase [EC:3.7.1.12]	0.0047283		Central functions	Carbohydrates	Sugar alcohols	Carbohydrate metabolism - aerobic	Propanediol dehydratase reactivation factor large subunit	0.000133 ± 0.0000012
Metabolism	Metabolism of cofactors and vitamins	00860 Porphyrin and chlorophyll metabolism [PATH:ko00860]	K02231	cobP, cobU; adenosylcobinamide kinase / adenosylcobinamide-phosphate guanylyltransferase [EC:2.7.1.156 2.7.7.62]	0.00365233		Central functions	Carbohydrates	Sugar alcohols	Carbohydrate metabolism - aerobic	Propanediol utilization polyhedral body protein PduB	0.000161 ± 0.0000017
Metabolism	Metabolism of cofactors and vitamins	00860 Porphyrin and chlorophyll metabolism [PATH:ko00860]	K13542	cobA-hemD; uroporphyrinogen III methyltransferase / synthase [EC:2.1.1.107 4.2.1.75]	0.00848702		Central functions	Carbohydrates	Sugar alcohols	Carbohydrate metabolism - aerobic	Propanediol utilization polyhedral body protein PduJ	0.000071 ± 0.0000015
Metabolism	Metabolism of cofactors and vitamins	00860 Porphyrin and chlorophyll metabolism [PATH:ko00860]	K02302	cysG; uroporphyrin-III C-methyltransferase / precorrin-2 dehydrogenase / sirohydrochlorin ferrochelatase [EC:2.1.1.107 1.3.1.76 4.99.1.4]	0.00522858		Central functions	Carbohydrates	Sugar alcohols	Carbohydrate metabolism - aerobic	Propanediol utilization polyhedral body protein PduT	0.000041 ± 0.0000009
Metabolism	Metabolism of cofactors and vitamins	00860 Porphyrin and chlorophyll metabolism [PATH:ko00860]	K02233	E2.7.8.26, cobS, cobV; adenosylcobinamide-GDP ribazoletransferase [EC:2.7.8.26]	0.00423603		Central functions	Carbohydrates	Sugar alcohols	Carbohydrate metabolism - aerobic	Propanediol utilization polyhedral body protein PduU	0.000029 ± 0.0000006
Metabolism	Metabolism of cofactors and vitamins	00860 Porphyrin and chlorophyll metabolism [PATH:ko00860]	K05936	E2.1.1.133, cobM, cbiF; precorrin-4 C11-methyltransferase [EC:2.1.1.133]	0.00739996		Central functions	Carbohydrates	Sugar alcohols	Carbohydrate metabolism - aerobic	Propanediol utilization protein PduL	0.000085 ± 0.0000014
Metabolism	Metabolism of cofactors and vitamins	00860 Porphyrin and chlorophyll metabolism [PATH:ko00860]	K05895	E1.3.1.54, cobK, cbiJ; precorrin-6X reductase [EC:1.3.1.54]	0.0037523		Central functions	Carbohydrates	Sugar alcohols	Carbohydrate metabolism - aerobic	Propanediol utilization protein PduV	0.000111 ± 0.0000012
Metabolism	Metabolism of cofactors and vitamins	00860 Porphyrin and chlorophyll metabolism [PATH:ko00860]	K03394	cobI-cbiL; precorrin-2/cobalt-factor-2 C20-methyltransferase [EC:2.1.1.130 2.1.1.151]	0.00418702		Central functions	Carbohydrates	Sugar alcohols	Carbohydrate metabolism - aerobic	Propionate kinase, propanediol utilization (EC 2.7.2.1)	0.000007 ± 0.0000003
Metabolism	Metabolism of cofactors and vitamins	00860 Porphyrin and chlorophyll metabolism [PATH:ko00860]	K01845	hemL; glutamate-1-semialdehyde 2,1-aminomutase [EC:5.4.3.8]	0.0398153		Central functions	Carbohydrates	Sugar alcohols	Carbohydrate metabolism - aerobic	Protein clustered with ethanolamine utilization	0.000045 ± 0.0000013
Metabolism	Metabolism of cofactors and vitamins	00860 Porphyrin and chlorophyll metabolism [PATH:ko00860]	K02492	hemA; glutamyl-tRNA reductase [EC:1.2.1.70]	0.016152		Central functions	Carbohydrates	Sugar alcohols	Carbohydrate metabolism - aerobic	PTS system, mannitol-specific cryptic IIB component (EC 2.7.1.69)	0.000023 ± 0.0000005
Metabolism	Metabolism of cofactors and vitamins	00860 Porphyrin and chlorophyll metabolism [PATH:ko00860]	K01772	hemH, FECH; ferrochelatase [EC:4.99.1.1]	0.0217791		Central functions	Carbohydrates	Sugar alcohols	Carbohydrate metabolism - aerobic	PTS system, mannitol-specific IIA component (EC 2.7.1.69)	0.000014 ± 0.0000004
Metabolism	Metabolism of cofactors and vitamins	00860 Porphyrin and chlorophyll metabolism [PATH:ko00860]	K00231	PPOX, hemY; oxygen-dependent protoporphyrinogen oxidase [EC:1.3.3.4]	0.0086576		Central functions	Carbohydrates	Sugar alcohols	Carbohydrate metabolism - aerobic	Putative iron-containing NADPH-dependent propanol dehydrogenase	0.000059 ± 0.0000009
Metabolism	Metabolism of cofactors and vitamins	00860 Porphyrin and chlorophyll metabolism [PATH:ko00860]	K02217	ftnA, ftn; ferritin [EC:1.16.3.1]	0.00484458		Central functions	Carbohydrates	Sugar alcohols	Carbohydrate metabolism - aerobic	Threonine kinase in B12 biosynthesis	0.000118 ± 0.0000016
Metabolism	Metabolism of cofactors and vitamins	00860 Porphyrin and chlorophyll metabolism [PATH:ko00860]	K02230	cobN; cobaltochelatase CobN [EC:6.6.1.2]	0.0249496		Central functions	Carbohydrates	Sugar alcohols	Carbohydrate metabolism - anaerobic	ATP:Cob(I)alamin adenosyltransferase (EC 2.5.1.17)	0.000028 ± 0.0000008
Metabolism	Metabolism of cofactors and vitamins	00860 Porphyrin and chlorophyll metabolism [PATH:ko00860]	K02232	E6.3.5.10, cobQ, cbiP; adenosylcobyric acid synthase [EC:6.3.5.10]	0.0159219		Central functions	Carbohydrates	Sugar alcohols	Carbohydrate metabolism - anaerobic	Cob(I)alamin adenosyltransferase PduO (EC 2.5.1.17)	0.000015 ± 0.0000006
Metabolism	Metabolism of cofactors and vitamins	00860 Porphyrin and chlorophyll metabolism [PATH:ko00860]	K00798	E2.5.1.17, cobO, btuR; cob(I)alamin adenosyltransferase [EC:2.5.1.17]	0.00662917		Central functions	Cell Division and Cell Cycle	-	Cell Division and Cell Cycle	Acyl-CoA thioesterase YciA, involved in membrane biogenesis	0.000085 ± 0.0000014
Metabolism	Metabolism of cofactors and vitamins	00860 Porphyrin and chlorophyll metabolism [PATH:ko00860]	K02190	cbiK; sirohydrochlorin cobaltochelatase [EC:4.99.1.3]	0.00731026		Central functions	Cell Division and Cell Cycle	-	Cell Division and Cell Cycle	Carbamoyl-phosphate synthase large chain (EC 6.3.5.5)	0.000057 ± 0.0000007
Metabolism	Metabolism of cofactors and vitamins	00860 Porphyrin and chlorophyll metabolism [PATH:ko00860]	K02188	cbiD; cobalt-precorrin-5B (C1)-methyltransferase [EC:2.1.1.195]	0.00821452		Central functions	Cell Division and Cell Cycle	-	Cell Division and Cell Cycle	Carbamoyl-phosphate synthase small chain (EC 6.3.5.5)	0.000007 ± 0.0000002
Metabolism	Metabolism of cofactors and vitamins	00860 Porphyrin and chlorophyll metabolism [PATH:ko00860]	K02224	cobB-cbiA; cobyrinic acid a,c-diamide synthase [EC:6.3.5.9 6.3.5.11]	0.0107493		Central functions	Cell Division and Cell Cycle	-	Cell Division and Cell Cycle	Cell division initiation protein DivIVA	0.000023 ± 0.0000006
Metabolism	Metabolism of cofactors and vitamins	00860 Porphyrin and chlorophyll metabolism [PATH:ko00860]	K01698	hemB, ALAD; porphobilinogen synthase [EC:4.2.1.24]	0.0233827		Central functions	Cell Division and Cell Cycle	-	Cell Division and Cell Cycle	Cell division protein FtsA	0.000012 ± 0.0000004
Metabolism	Metabolism of cofactors and vitamins	00860 Porphyrin and chlorophyll metabolism [PATH:ko00860]	K05934	E2.1.1.131, cobJ, cbiH; precorrin-3B C17-methyltransferase [EC:2.1.1.131]	0.0063738		Central functions	Cell Division and Cell Cycle	-	Cell Division and Cell Cycle	Cell division protein FtsB	0.000025 ± 0.0000008
Metabolism	Metabolism of cofactors and vitamins	00860 Porphyrin and chlorophyll metabolism [PATH:ko00860]	K02227	cbiB, cobD; adenosylcobinamide-phosphate synthase [EC:6.3.1.10]	0.00685387		Central functions	Cell Division and Cell Cycle	-	Cell Division and Cell Cycle	Cell division protein FtsK	0.00001 ± 0.0000008
Metabolism	Metabolism of cofactors and vitamins	00860 Porphyrin and chlorophyll metabolism [PATH:ko00860]	K06042	E5.4.1.2, cobH, cbiC; precorrin-8X methylmutase [EC:5.4.1.2]	0.00582431		Central functions	Cell Division and Cell Cycle	-	Cell Division and Cell Cycle	Cell division protein FtsN	0.00005 ± 0.0000006
Metabolism	Metabolism of cofactors and vitamins	00860 Porphyrin and chlorophyll metabolism [PATH:ko00860]	K01749	hemC, HMBS; hydroxymethylbilane synthase [EC:2.5.1.61]	0.0141996		Central functions	Cell Division and Cell Cycle	-	Cell Division and Cell Cycle	Cell division protein FtsQ	0.000008 ± 0.0000003
Metabolism	Metabolism of cofactors and vitamins	00860 Porphyrin and chlorophyll metabolism [PATH:ko00860]	K01719	hemD, UROS; uroporphyrinogen-III synthase [EC:4.2.1.75]	0.00727979		Central functions	Cell Division and Cell Cycle	-	Cell Division and Cell Cycle	Cell division protein FtsW	0.000009 ± 0.0000004
Metabolism	Metabolism of cofactors and vitamins	00860 Porphyrin and chlorophyll metabolism [PATH:ko00860]	K01599	hemE, UROD; uroporphyrinogen decarboxylase [EC:4.1.1.37]	0.0178901		Central functions	Cell Division and Cell Cycle	-	Cell Division and Cell Cycle	Cell division protein GpsB	0.000131 ± 0.0000012
Metabolism	Metabolism of cofactors and vitamins	00860 Porphyrin and chlorophyll metabolism [PATH:ko00860]	K02495	hemN, hemZ; oxygen-independent coproporphyrinogen III oxidase [EC:1.3.99.22]	0.0464972		Central functions	Cell Division and Cell Cycle	-	Cell Division and Cell Cycle	Cell division protein ZipA	0.000125 ± 0.0000012
Metabolism	Metabolism of other amino acids	00440 Phosphonate and phosphinate metabolism [PATH:ko00440]	K06193	phnA; phosphonoacetate hydrolase [EC:3.11.1.2]	0.00377501		Central functions	Cell Division and Cell Cycle	-	Cell Division and Cell Cycle	Cell division topological specificity factor MinE	0.000041 ± 0.0000015
Metabolism	Metabolism of other amino acids	00450 Selenocompound metabolism [PATH:ko00450]	K01008	selD, SEPHS; selenide, water dikinase [EC:2.7.9.3]	0.00596255		Central functions	Cell Division and Cell Cycle	-	Cell Division and Cell Cycle	Chromosome (plasmid) partitioning protein ParA	0.000035 ± 0.0000009
Metabolism	Metabolism of other amino acids	00450 Selenocompound metabolism [PATH:ko00450]	K00384	E1.8.1.9, trxB; thioredoxin reductase (NADPH) [EC:1.8.1.9]	0.0506666		Central functions	Cell Division and Cell Cycle	-	Cell Division and Cell Cycle	Chromosome (plasmid) partitioning protein ParB	0.00003 ± 0.0000006
Metabolism	Metabolism of other amino acids	00480 Glutathione metabolism [PATH:ko00480]	K01917	E6.3.1.8; glutathionylspermidine synthase [EC:6.3.1.8]	0.00387781		Central functions	Cell Division and Cell Cycle	-	Cell Division and Cell Cycle	Chromosome partition protein MukB	0.000131 ± 0.0000012
Metabolism	Metabolism of other amino acids	00480 Glutathione metabolism [PATH:ko00480]	K01256	pepN; aminopeptidase N [EC:3.4.11.2]	0.0715154		Central functions	Cell Division and Cell Cycle	-	Cell Division and Cell Cycle	Chromosome partition protein MukF	0.000033 ± 0.0000007
Metabolism	Metabolism of other amino acids	00480 Glutathione metabolism [PATH:ko00480]	K00383	E1.8.1.7, GSR, gor; glutathione reductase (NADPH) [EC:1.8.1.7]	0.0143125		Central functions	Cell Division and Cell Cycle	-	Cell Division and Cell Cycle	Chromosome partition protein smc	0.00006 ± 0.000001
Metabolism	Metabolism of other amino acids	00480 Glutathione metabolism [PATH:ko00480]	K01255	CARP, pepA; leucyl aminopeptidase [EC:3.4.11.1]	0.017872		Central functions	Cell Division and Cell Cycle	-	Cell Division and Cell Cycle	Chromosome replication initiation protein dnaD	0.000169 ± 0.0000016
Metabolism	Metabolism of other amino acids	00480 Glutathione metabolism [PATH:ko00480]	K01919	gshA; glutamate--cysteine ligase [EC:6.3.2.2]	0.0136384		Central functions	Cell Division and Cell Cycle	-	Cell Division and Cell Cycle	Circadian input kinase A	0.000006 ± 0.0000003
Metabolism	Metabolism of other amino acids	00480 Glutathione metabolism [PATH:ko00480]	K01270	K01270, pepD; dipeptidase D [EC:3.4.13.-]	0.0215781		Central functions	Cell Division and Cell Cycle	-	Cell Division and Cell Cycle	Circadian phase modifier	0.000064 ± 0.0000008
Metabolism	Metabolism of terpenoids and polyketides	00281 Geraniol degradation [PATH:ko00281]	K00257	E1.3.99.-; [EC:1.3.99.-]	0.0104596		Central functions	Cell Division and Cell Cycle	-	Cell Division and Cell Cycle	DNA primase (EC 2.7.7.-)	0.000144 ± 0.0000019
Metabolism	Metabolism of terpenoids and polyketides	00281 Geraniol degradation [PATH:ko00281]	K01041	E2.8.3.-; [EC:2.8.3.-]	0.00496111		Central functions	Cell Division and Cell Cycle	-	Cell Division and Cell Cycle	Endonuclease III (EC 4.2.99.18)	0.000175 ± 0.0000014
Metabolism	Metabolism of terpenoids and polyketides	00900 Terpenoid backbone biosynthesis [PATH:ko00900]	K00938	E2.7.4.2, mvaK2; phosphomevalonate kinase [EC:2.7.4.2]	0.00595629		Central functions	Cell Division and Cell Cycle	-	Cell Division and Cell Cycle	FIG001721: Predicted N6-adenine-specific DNA methylase	0.000107 ± 0.000001
Metabolism	Metabolism of terpenoids and polyketides	00900 Terpenoid backbone biosynthesis [PATH:ko00900]	K00795	ispA; farnesyl diphosphate synthase [EC:2.5.1.1 2.5.1.10]	0.00342702		Central functions	Cell Division and Cell Cycle	-	Cell Division and Cell Cycle	FIG005686: hypothetical protein	0.000009 ± 0.0000003
Metabolism	Metabolism of terpenoids and polyketides	00900 Terpenoid backbone biosynthesis [PATH:ko00900]	K00099	dxr; 1-deoxy-D-xylulose-5-phosphate reductoisomerase [EC:1.1.1.267]	0.025334		Central functions	Cell Division and Cell Cycle	-	Cell Division and Cell Cycle	Inactive homolog of metal-dependent proteases, putative molecular chaperone	0.000117 ± 0.0000014
Metabolism	Metabolism of terpenoids and polyketides	00900 Terpenoid backbone biosynthesis [PATH:ko00900]	K00991	ispD; 2-C-methyl-D-erythritol 4-phosphate cytidylyltransferase [EC:2.7.7.60]	0.0163032		Central functions	Cell Division and Cell Cycle	-	Cell Division and Cell Cycle	Intracellular septation protein IspA	0.000133 ± 0.0000012
Metabolism	Metabolism of terpenoids and polyketides	00900 Terpenoid backbone biosynthesis [PATH:ko00900]	K00806	uppS; undecaprenyl diphosphate synthase [EC:2.5.1.31]	0.0260414		Central functions	Cell Division and Cell Cycle	-	Cell Division and Cell Cycle	Penicillin-binding protein 1A/1B (PBP1)	0.000412 ± 0.0000035
Metabolism	Metabolism of terpenoids and polyketides	00900 Terpenoid backbone biosynthesis [PATH:ko00900]	K00054	mvaA; hydroxymethylglutaryl-CoA reductase [EC:1.1.1.88]	0.00792585		Central functions	Cell Division and Cell Cycle	-	Cell Division and Cell Cycle	Pseudouridine synthase family protein	0.000081 ± 0.0000012
Metabolism	Metabolism of terpenoids and polyketides	00900 Terpenoid backbone biosynthesis [PATH:ko00900]	K12503	E2.5.1.68; short-chain Z-isoprenyl diphosphate synthase [EC:2.5.1.68]	0.00814905		Central functions	Cell Division and Cell Cycle	-	Cell Division and Cell Cycle	Ribonuclease III (EC 3.1.26.3)	0.000021 ± 0.0000007
Metabolism	Metabolism of terpenoids and polyketides	00900 Terpenoid backbone biosynthesis [PATH:ko00900]	K13787	idsA; geranylgeranyl diphosphate synthase, type I [EC:2.5.1.1 2.5.1.10 2.5.1.29]	0.00620418		Central functions	Cell Division and Cell Cycle	-	Cell Division and Cell Cycle	Ribosomal large subunit pseudouridine synthase B (EC 4.2.1.70)	0.000011 ± 0.0000004
Metabolism	Metabolism of terpenoids and polyketides	00900 Terpenoid backbone biosynthesis [PATH:ko00900]	K00805	hepST; heptaprenyl diphosphate synthase [EC:2.5.1.30]	0.014484		Central functions	Cell Division and Cell Cycle	-	Cell Division and Cell Cycle	RNA polymerase sigma factor RpoD	0.000105 ± 0.000001
Metabolism	Metabolism of terpenoids and polyketides	00900 Terpenoid backbone biosynthesis [PATH:ko00900]	K01770	ispF; 2-C-methyl-D-erythritol 2,4-cyclodiphosphate synthase [EC:4.6.1.12]	0.0131194		Central functions	Cell Division and Cell Cycle	-	Cell Division and Cell Cycle	Rod shape-determining protein MreB	0.000226 ± 0.0000018
Metabolism	Metabolism of terpenoids and polyketides	00900 Terpenoid backbone biosynthesis [PATH:ko00900]	K02523	ispB; octaprenyl-diphosphate synthase [EC:2.5.1.90]	0.00996347		Central functions	Cell Division and Cell Cycle	-	Cell Division and Cell Cycle	Rod shape-determining protein MreD	0.000012 ± 0.0000004
Metabolism	Metabolism of terpenoids and polyketides	00900 Terpenoid backbone biosynthesis [PATH:ko00900]	K13789	GGPS; geranylgeranyl diphosphate synthase, type II [EC:2.5.1.1 2.5.1.10 2.5.1.29]	0.0117872		Central functions	Cell Division and Cell Cycle	-	Cell Division and Cell Cycle	Segregation and condensation protein B	0.000114 ± 0.000001
Metabolism	Metabolism of terpenoids and polyketides	00900 Terpenoid backbone biosynthesis [PATH:ko00900]	K03527	E1.17.1.2, lytB, ispH; 4-hydroxy-3-methylbut-2-enyl diphosphate reductase [EC:1.17.1.2]	0.0290295		Central functions	Cell Division and Cell Cycle	-	Cell Division and Cell Cycle	Septum site-determining protein MinD	0.000183 ± 0.0000016
Metabolism	Metabolism of terpenoids and polyketides	00900 Terpenoid backbone biosynthesis [PATH:ko00900]	K00919	ispE; 4-diphosphocytidyl-2-C-methyl-D-erythritol kinase [EC:2.7.1.148]	0.013511		Central functions	Cell Division and Cell Cycle	-	Cell Division and Cell Cycle	Signal recognition particle associated protein	0.000011 ± 0.0000004
Metabolism	Metabolism of terpenoids and polyketides	00900 Terpenoid backbone biosynthesis [PATH:ko00900]	K03526	E1.17.7.1, gcpE, ispG; (E)-4-hydroxy-3-methylbut-2-enyl-diphosphate synthase [EC:1.17.7.1]	0.0308162		Central functions	Cell Division and Cell Cycle	-	Cell Division and Cell Cycle	SSU ribosomal protein S21p	0.000046 ± 0.0000009
Metabolism	Metabolism of terpenoids and polyketides	00900 Terpenoid backbone biosynthesis [PATH:ko00900]	K01597	MVD, mvaD; diphosphomevalonate decarboxylase [EC:4.1.1.33]	0.00628063		Central functions	Cell Division and Cell Cycle	-	Cell Division and Cell Cycle	Stage 0 sporulation protein J	0.00003 ± 0.0000005
Metabolism	Metabolism of terpenoids and polyketides	00900 Terpenoid backbone biosynthesis [PATH:ko00900]	K01823	idi, IDI; isopentenyl-diphosphate delta-isomerase [EC:5.3.3.2]	0.0119854		Central functions	Cell Division and Cell Cycle	-	Cell Division and Cell Cycle	Transamidase GatB domain protein	0.000152 ± 0.0000018
Metabolism	Metabolism of terpenoids and polyketides	00908 Zeatin biosynthesis [PATH:ko00908]	K00791	miaA, TRIT1; tRNA dimethylallyltransferase [EC:2.5.1.75]	0.0318769		Central functions	Cell Division and Cell Cycle	-	Cell Division and Cell Cycle	YgjD/Kae1/Qri7 family, required for N6-threonylcarbamoyl adenosine t(6)A37 modification in tRNA	0.000082 ± 0.0000008
Metabolism	Metabolism of Terpenoids and Polyketides	01053 Biosynthesis of siderophore group nonribosomal peptides [PATH:ko01053]	K02312	vibF; nonribosomal peptide synthetase VibF	0.00874039		Central functions	Cell Division and Cell Cycle	-	Cell Division and Cell Cycle	YgjD/Kae1/Qri7 family, required for N6-threonylcarbamoyl adenosine t(6)A37 modification in tRNA	0.000046 ± 0.0000019
Metabolism	Metabolism of Terpenoids and Polyketides	01053 Biosynthesis of siderophore group nonribosomal peptides [PATH:ko01053]	K05993	entC; isochorismate synthase [EC:5.4.4.2]	0.00765123		Central functions	Cofactors, Vitamins, Prosthetic Groups, Pigments	-	Cofactors, Vitamins, Prosthetic Groups, Pigments	Hydroxymethylpyrimidine ABC transporter, transmembrane component	0.000045 ± 0.0000009
Metabolism	Metabolism of Terpenoids and Polyketides	01053 Biosynthesis of siderophore group nonribosomal peptides [PATH:ko01053]	K04776	entF; enterobactin synthetase component F [EC:2.7.7.-]	0.0127015		Central functions	Cofactors, Vitamins, Prosthetic Groups, Pigments	-	Cofactors, Vitamins, Prosthetic Groups, Pigments	Phosphomethylpyrimidine kinase (EC 2.7.4.7)	0.000299 ± 0.000003
Metabolism	Nucleotide metabolism	00230 Purine metabolism [PATH:ko00230]	K00760	hprT, hpt, HPRT1; hypoxanthine phosphoribosyltransferase [EC:2.4.2.8]	0.0216292		Central functions	Cofactors, Vitamins, Prosthetic Groups, Pigments	-	Cofactors, Vitamins, Prosthetic Groups, Pigments	Predicted thiazole transporter ThiU	0.000042 ± 0.0000007
Metabolism	Nucleotide metabolism	00230 Purine metabolism [PATH:ko00230]	K01933	purM; phosphoribosylformylglycinamidine cyclo-ligase [EC:6.3.3.1]	0.0417317		Central functions	Cofactors, Vitamins, Prosthetic Groups, Pigments	-	Cofactors, Vitamins, Prosthetic Groups, Pigments	Sulfur carrier protein ThiS	0.000026 ± 0.0000004
Metabolism	Nucleotide metabolism	00230 Purine metabolism [PATH:ko00230]	K00364	E1.7.1.7, guaC; GMP reductase [EC:1.7.1.7]	0.00532126		Central functions	Cofactors, Vitamins, Prosthetic Groups, Pigments	-	Cofactors, Vitamins, Prosthetic Groups, Pigments	Thiamin-regulated outer membrane receptor Omr1	0.000314 ± 0.0000028
Metabolism	Nucleotide metabolism	00230 Purine metabolism [PATH:ko00230]	K01588	purE; 5-(carboxyamino)imidazole ribonucleotide mutase [EC:5.4.99.18]	0.0186651		Central functions	Cofactors, Vitamins, Prosthetic Groups, Pigments	Biotin	Cofactors, Vitamins, Prosthetic Groups, Pigments	8-amino-7-oxononanoate synthase (EC 2.3.1.47)	0.000013 ± 0.0000005
Metabolism	Nucleotide metabolism	00230 Purine metabolism [PATH:ko00230]	K01589	purK; 5-(carboxyamino)imidazole ribonucleotide synthase [EC:6.3.4.18]	0.0239215		Central functions	Cofactors, Vitamins, Prosthetic Groups, Pigments	Biotin	Cofactors, Vitamins, Prosthetic Groups, Pigments	Biotin synthesis protein bioC	0.000025 ± 0.0000008
Metabolism	Nucleotide metabolism	00230 Purine metabolism [PATH:ko00230]	K01492	E2.1.2.3; phosphoribosylaminoimidazolecarboxamide formyltransferase [EC:2.1.2.3]	0.00314821		Central functions	Cofactors, Vitamins, Prosthetic Groups, Pigments	Biotin	Cofactors, Vitamins, Prosthetic Groups, Pigments	Biotin synthesis protein bioG	0.000045 ± 0.0000009
Metabolism	Nucleotide metabolism	00230 Purine metabolism [PATH:ko00230]	K07816	E2.7.6.5X; putative GTP pyrophosphokinase [EC:2.7.6.5]	0.0033277		Central functions	Cofactors, Vitamins, Prosthetic Groups, Pigments	Biotin	Cofactors, Vitamins, Prosthetic Groups, Pigments	Biotin-protein ligase (EC 6.3.4.15)	0.000025 ± 0.0000007
Metabolism	Nucleotide metabolism	00230 Purine metabolism [PATH:ko00230]	K01514	PPX1; exopolyphosphatase [EC:3.6.1.11]	0.00785678		Central functions	Cofactors, Vitamins, Prosthetic Groups, Pigments	Biotin	Cofactors, Vitamins, Prosthetic Groups, Pigments	Long-chain-fatty-acid--CoA ligase (EC 6.2.1.3)	0.000013 ± 0.0000004
Metabolism	Nucleotide metabolism	00230 Purine metabolism [PATH:ko00230]	K01129	dgt; dGTPase [EC:3.1.5.1]	0.0285632		Central functions	Cofactors, Vitamins, Prosthetic Groups, Pigments	Biotin	Cofactors, Vitamins, Prosthetic Groups, Pigments	Pimeloyl-CoA synthase (EC 6.2.1.14)	0.00005 ± 0.0000019
Metabolism	Nucleotide metabolism	00230 Purine metabolism [PATH:ko00230]	K01515	nudF; ADP-ribose pyrophosphatase [EC:3.6.1.13]	0.0119418		Central functions	Cofactors, Vitamins, Prosthetic Groups, Pigments	Biotin	Cofactors, Vitamins, Prosthetic Groups, Pigments	Predicted biotin repressor from TetR family	0.00008 ± 0.0000014
Metabolism	Nucleotide metabolism	00230 Purine metabolism [PATH:ko00230]	K01119	cpdB; 2',3'-cyclic-nucleotide 2'-phosphodiesterase [EC:3.1.4.16]	0.014409		Central functions	Cofactors, Vitamins, Prosthetic Groups, Pigments	Biotin	Cofactors, Vitamins, Prosthetic Groups, Pigments	Substrate-specific component BioY of biotin ECF transporter	0.000022 ± 0.0000006
Metabolism	Nucleotide metabolism	00230 Purine metabolism [PATH:ko00230]	K01487	E3.5.4.3, guaD; guanine deaminase [EC:3.5.4.3]	0.00307014		Central functions	Cofactors, Vitamins, Prosthetic Groups, Pigments	Biotin	Cofactors, Vitamins, Prosthetic Groups, Pigments	Transmembrane component BioN of energizing module of biotin ECF transporter	0.000073 ± 0.0000013
Metabolism	Nucleotide metabolism	00230 Purine metabolism [PATH:ko00230]	K00951	relA; GTP pyrophosphokinase [EC:2.7.6.5]	0.0957197		Central functions	Cofactors, Vitamins, Prosthetic Groups, Pigments	Coenzyme A	Cofactors, Vitamins, Prosthetic Groups, Pigments	3-methyl-2-oxobutanoate hydroxymethyltransferase (EC 2.1.2.11)	0.000003 ± 0.0000002
Metabolism	Nucleotide metabolism	00230 Purine metabolism [PATH:ko00230]	K03816	xpt; xanthine phosphoribosyltransferase [EC:2.4.2.22]	0.00537028		Central functions	Cofactors, Vitamins, Prosthetic Groups, Pigments	Coenzyme A	Cofactors, Vitamins, Prosthetic Groups, Pigments	Ketol-acid reductoisomerase (EC 1.1.1.86)	0.000007 ± 0.0000003
Metabolism	Nucleotide metabolism	00230 Purine metabolism [PATH:ko00230]	K00525	E1.17.4.1A, nrdA, nrdE; ribonucleoside-diphosphate reductase alpha chain [EC:1.17.4.1]	0.11854		Central functions	Cofactors, Vitamins, Prosthetic Groups, Pigments	Coenzyme A	Cofactors, Vitamins, Prosthetic Groups, Pigments	Pantoate--beta-alanine ligase (EC 6.3.2.1)	0.000005 ± 0.0000003
Metabolism	Nucleotide metabolism	00230 Purine metabolism [PATH:ko00230]	K01923	purC; phosphoribosylaminoimidazole-succinocarboxamide synthase [EC:6.3.2.6]	0.0315789		Central functions	Cofactors, Vitamins, Prosthetic Groups, Pigments	Coenzyme A	Cofactors, Vitamins, Prosthetic Groups, Pigments	Pantothenate kinase (EC 2.7.1.33)	0.000252 ± 0.0000026
Metabolism	Nucleotide metabolism	00230 Purine metabolism [PATH:ko00230]	K01241	amn; AMP nucleosidase [EC:3.2.2.4]	0.00369394		Central functions	Cofactors, Vitamins, Prosthetic Groups, Pigments	Coenzyme A	Cofactors, Vitamins, Prosthetic Groups, Pigments	Pantothenate kinase type III, CoaX-like (EC 2.7.1.33)	0.000116 ± 0.0000013
Metabolism	Nucleotide metabolism	00230 Purine metabolism [PATH:ko00230]	K01951	E6.3.5.2, guaA; GMP synthase (glutamine-hydrolysing) [EC:6.3.5.2]	0.0661945		Central functions	Cofactors, Vitamins, Prosthetic Groups, Pigments	Coenzyme A	Cofactors, Vitamins, Prosthetic Groups, Pigments	Pantothenate:Na+ symporter (TC 2.A.21.1.1)	0.000031 ± 0.0000008
Metabolism	Nucleotide metabolism	00230 Purine metabolism [PATH:ko00230]	K00939	E2.7.4.3, adk; adenylate kinase [EC:2.7.4.3]	0.0743741		Central functions	Cofactors, Vitamins, Prosthetic Groups, Pigments	Coenzyme A	Cofactors, Vitamins, Prosthetic Groups, Pigments	Phosphopantothenoylcysteine decarboxylase (EC 4.1.1.36)	0.000031 ± 0.0000008
Metabolism	Nucleotide metabolism	00230 Purine metabolism [PATH:ko00230]	K00942	E2.7.4.8, gmk; guanylate kinase [EC:2.7.4.8]	0.021874		Central functions	Cofactors, Vitamins, Prosthetic Groups, Pigments	Coenzyme A	Cofactors, Vitamins, Prosthetic Groups, Pigments	Phosphopantothenoylcysteine synthetase (EC 6.3.2.5)	0.000015 ± 0.0000006
Metabolism	Nucleotide metabolism	00230 Purine metabolism [PATH:ko00230]	K00527	nrdD; ribonucleoside-triphosphate reductase [EC:1.17.4.2]	0.108534		Central functions	Cofactors, Vitamins, Prosthetic Groups, Pigments	Coenzyme B	Cofactors, Vitamins, Prosthetic Groups, Pigments	Coenzyme B synthesis from 2-oxoglutarate: steps 4, 7, 8, 11, and 12 [small subunit]	0.000116 ± 0.0000013
Metabolism	Nucleotide metabolism	00230 Purine metabolism [PATH:ko00230]	K01139	spoT, HDDC3; guanosine-3',5'-bis(diphosphate) 3'-pyrophosphohydrolase [EC:3.1.7.2]	0.0114047		Central functions	Cofactors, Vitamins, Prosthetic Groups, Pigments	Folate and pterines	Cofactors, Vitamins, Prosthetic Groups, Pigments	2-amino-4-hydroxy-6-hydroxymethyldihydropteridine pyrophosphokinase (EC 2.7.6.3)	0.000034 ± 0.0000011
Metabolism	Nucleotide metabolism	00230 Purine metabolism [PATH:ko00230]	K01945	purD; phosphoribosylamine--glycine ligase [EC:6.3.4.13]	0.0470612		Central functions	Cofactors, Vitamins, Prosthetic Groups, Pigments	Folate and pterines	Cofactors, Vitamins, Prosthetic Groups, Pigments	2-amino-4-hydroxy-6-hydroxymethyldihydropteridine pyrophosphokinase (EC 2.7.6.3)	0.000026 ± 0.0000005
Metabolism	Nucleotide metabolism	00230 Purine metabolism [PATH:ko00230]	K00759	E2.4.2.7, apt; adenine phosphoribosyltransferase [EC:2.4.2.7]	0.0157538		Central functions	Cofactors, Vitamins, Prosthetic Groups, Pigments	Folate and pterines	Cofactors, Vitamins, Prosthetic Groups, Pigments	2-amino-4-hydroxy-6-hydroxymethyldihydropteridine pyrophosphokinase (EC 2.7.6.3)	0.00001 ± 0.0000004
Metabolism	Nucleotide metabolism	00230 Purine metabolism [PATH:ko00230]	K00526	E1.17.4.1B, nrdB, nrdF; ribonucleoside-diphosphate reductase beta chain [EC:1.17.4.1]	0.051068		Central functions	Cofactors, Vitamins, Prosthetic Groups, Pigments	Folate and pterines	Cofactors, Vitamins, Prosthetic Groups, Pigments	4-hydroxyphenylpyruvate dioxygenase (EC 1.13.11.27)	0.000028 ± 0.0000006
Metabolism	Nucleotide metabolism	00230 Purine metabolism [PATH:ko00230]	K01952	E6.3.5.3, purL; phosphoribosylformylglycinamidine synthase [EC:6.3.5.3]	0.142229		Central functions	Cofactors, Vitamins, Prosthetic Groups, Pigments	Folate and pterines	Cofactors, Vitamins, Prosthetic Groups, Pigments	4-hydroxyphenylpyruvate dioxygenase (EC 1.13.11.27)	0.000013 ± 0.0000005
Metabolism	Nucleotide metabolism	00230 Purine metabolism [PATH:ko00230]	K00088	E1.1.1.205, guaB; IMP dehydrogenase [EC:1.1.1.205]	0.0811119		Central functions	Cofactors, Vitamins, Prosthetic Groups, Pigments	Folate and pterines	Cofactors, Vitamins, Prosthetic Groups, Pigments	5-formyltetrahydrofolate cyclo-ligase (EC 6.3.3.2)	0.000057 ± 0.0000014
Metabolism	Nucleotide metabolism	00230 Purine metabolism [PATH:ko00230]	K02428	rdgB; dITP/XTP pyrophosphatase [EC:3.6.1.19]	0.0086332		Central functions	Cofactors, Vitamins, Prosthetic Groups, Pigments	Folate and pterines	Cofactors, Vitamins, Prosthetic Groups, Pigments	5-formyltetrahydrofolate cyclo-ligase (EC 6.3.3.2)	0.000018 ± 0.0000005
Metabolism	Nucleotide metabolism	00240 Pyrimidine metabolism [PATH:ko00240]	K01520	E3.6.1.23, dut; dUTP pyrophosphatase [EC:3.6.1.23]	0.0143365		Central functions	Cofactors, Vitamins, Prosthetic Groups, Pigments	Folate and pterines	Cofactors, Vitamins, Prosthetic Groups, Pigments	5,10-methylenetetrahydrofolate reductase (EC 1.5.1.20)	0.000049 ± 0.000001
Metabolism	Nucleotide metabolism	00240 Pyrimidine metabolism [PATH:ko00240]	K00876	E2.7.1.48, udk; uridine kinase [EC:2.7.1.48]	0.0203839		Central functions	Cofactors, Vitamins, Prosthetic Groups, Pigments	Folate and pterines	Cofactors, Vitamins, Prosthetic Groups, Pigments	5,10-methylenetetrahydrofolate reductase (EC 1.5.1.20)	0.000029 ± 0.0000006
Metabolism	Nucleotide metabolism	00240 Pyrimidine metabolism [PATH:ko00240]	K00857	E2.7.1.21, tdk; thymidine kinase [EC:2.7.1.21]	0.0107141		Central functions	Cofactors, Vitamins, Prosthetic Groups, Pigments	Folate and pterines	Cofactors, Vitamins, Prosthetic Groups, Pigments	6-pyruvoyl tetrahydrobiopterin synthase (EC 4.2.3.12)	0.000043 ± 0.0000006
Metabolism	Nucleotide metabolism	00240 Pyrimidine metabolism [PATH:ko00240]	K01493	comEB; dCMP deaminase [EC:3.5.4.12]	0.00948824		Central functions	Cofactors, Vitamins, Prosthetic Groups, Pigments	Folate and pterines	Cofactors, Vitamins, Prosthetic Groups, Pigments	6-pyruvoyl tetrahydrobiopterin synthase (EC 4.2.3.12)	0.000029 ± 0.0000008
Metabolism	Nucleotide metabolism	00240 Pyrimidine metabolism [PATH:ko00240]	K01494	E3.5.4.13, dcd; dCTP deaminase [EC:3.5.4.13]	0.0152988		Central functions	Cofactors, Vitamins, Prosthetic Groups, Pigments	Folate and pterines	Cofactors, Vitamins, Prosthetic Groups, Pigments	6-pyruvoyl tetrahydrobiopterin synthase (EC 4.2.3.12)	0.000016 ± 0.0000005
Metabolism	Nucleotide metabolism	00240 Pyrimidine metabolism [PATH:ko00240]	K00757	E2.4.2.3, udp; uridine phosphorylase [EC:2.4.2.3]	0.00795393		Central functions	Cofactors, Vitamins, Prosthetic Groups, Pigments	Folate and pterines	Cofactors, Vitamins, Prosthetic Groups, Pigments	Aconitate hydratase (EC 4.2.1.3)	0.000211 ± 0.0000034
Metabolism	Nucleotide metabolism	00240 Pyrimidine metabolism [PATH:ko00240]	K01937	E6.3.4.2, pyrG; CTP synthase [EC:6.3.4.2]	0.0657267		Central functions	Cofactors, Vitamins, Prosthetic Groups, Pigments	Folate and pterines	Cofactors, Vitamins, Prosthetic Groups, Pigments	Alcohol dehydrogenase (EC 1.1.1.1)	0.000059 ± 0.0000009
Metabolism	Nucleotide metabolism	00240 Pyrimidine metabolism [PATH:ko00240]	K00226	pyrD; dihydroorotate dehydrogenase (fumarate) [EC:1.3.98.1]	0.0373164		Central functions	Cofactors, Vitamins, Prosthetic Groups, Pigments	Folate and pterines	Cofactors, Vitamins, Prosthetic Groups, Pigments	Alternative dihydrofolate reductase 2	0.000175 ± 0.000002
Metabolism	Nucleotide metabolism	00240 Pyrimidine metabolism [PATH:ko00240]	K09903	pyrH; uridylate kinase [EC:2.7.4.22]	0.031222		Central functions	Cofactors, Vitamins, Prosthetic Groups, Pigments	Folate and pterines	Cofactors, Vitamins, Prosthetic Groups, Pigments	Amidophosphoribosyltransferase (EC 2.4.2.14)	0.000226 ± 0.0000018
Metabolism	Nucleotide metabolism	00240 Pyrimidine metabolism [PATH:ko00240]	K02825	pyrR; pyrimidine operon attenuation protein / uracil phosphoribosyltransferase [EC:2.4.2.9]	0.0144521		Central functions	Cofactors, Vitamins, Prosthetic Groups, Pigments	Folate and pterines	Cofactors, Vitamins, Prosthetic Groups, Pigments	Aminodeoxychorismate lyase (EC 4.1.3.38)	0.000035 ± 0.0000008
Metabolism	Nucleotide metabolism	00240 Pyrimidine metabolism [PATH:ko00240]	K01591	pyrF; orotidine-5'-phosphate decarboxylase [EC:4.1.1.23]	0.0251897		Central functions	Cofactors, Vitamins, Prosthetic Groups, Pigments	Folate and pterines	Cofactors, Vitamins, Prosthetic Groups, Pigments	Aminodeoxychorismate lyase (EC 4.1.3.38)	0.000028 ± 0.0000007
Metabolism	Nucleotide metabolism	00240 Pyrimidine metabolism [PATH:ko00240]	K00762	pyrE; orotate phosphoribosyltransferase [EC:2.4.2.10]	0.022141		Central functions	Cofactors, Vitamins, Prosthetic Groups, Pigments	Folate and pterines	Cofactors, Vitamins, Prosthetic Groups, Pigments	Aminomethyltransferase (glycine cleavage system T protein) (EC 2.1.2.10)	0.000183 ± 0.0000016
Metabolism	Nucleotide metabolism	00240 Pyrimidine metabolism [PATH:ko00240]	K00945	cmk; cytidylate kinase [EC:2.7.4.14]	0.0169093		Central functions	Cofactors, Vitamins, Prosthetic Groups, Pigments	Folate and pterines	Cofactors, Vitamins, Prosthetic Groups, Pigments	Anaerobic dimethyl sulfoxide reductase chain B (EC 1.8.99.-)	0.000104 ± 0.0000011
Metabolism	Nucleotide metabolism	00240 Pyrimidine metabolism [PATH:ko00240]	K00761	upp, UPRT; uracil phosphoribosyltransferase [EC:2.4.2.9]	0.0293878		Central functions	Cofactors, Vitamins, Prosthetic Groups, Pigments	Folate and pterines	Cofactors, Vitamins, Prosthetic Groups, Pigments	Aromatic-amino-acid aminotransferase (EC 2.6.1.57)	0.000029 ± 0.0000007
Metabolism	Nucleotide metabolism	00240 Pyrimidine metabolism [PATH:ko00240]	K00756	E2.4.2.2, pdp; pyrimidine-nucleoside phosphorylase [EC:2.4.2.2]	0.0127229		Central functions	Cofactors, Vitamins, Prosthetic Groups, Pigments	Folate and pterines	Cofactors, Vitamins, Prosthetic Groups, Pigments	Aspartate carbamoyltransferase (EC 2.1.3.2)	0.000015 ± 0.0000006
Metabolism	Nucleotide metabolism	00240 Pyrimidine metabolism [PATH:ko00240]	K01465	URA4, pyrC; dihydroorotase [EC:3.5.2.3]	0.0452772		Central functions	Cofactors, Vitamins, Prosthetic Groups, Pigments	Folate and pterines	Cofactors, Vitamins, Prosthetic Groups, Pigments	Biotin synthase (EC 2.8.1.6)	0.000035 ± 0.0000009
Metabolism	Nucleotide metabolism	00240 Pyrimidine metabolism [PATH:ko00240]	K00943	E2.7.4.9, tmk; dTMP kinase [EC:2.7.4.9]	0.0139232		Central functions	Cofactors, Vitamins, Prosthetic Groups, Pigments	Folate and pterines	Cofactors, Vitamins, Prosthetic Groups, Pigments	Butyryl-CoA dehydrogenase (EC 1.3.99.2)	0.000092 ± 0.0000011
Metabolism	Nucleotide metabolism	00240 Pyrimidine metabolism [PATH:ko00240]	K01489	E3.5.4.5, cdd; cytidine deaminase [EC:3.5.4.5]	0.00737749		Central functions	Cofactors, Vitamins, Prosthetic Groups, Pigments	Folate and pterines	Cofactors, Vitamins, Prosthetic Groups, Pigments	Catalyzes the cleavage of p-aminobenzoyl-glutamate to p-aminobenzoate and glutamate, subunit A	0.000018 ± 0.0000006
Metabolism	Xenobiotics biodegradation and metabolism	00362 Benzoate degradation [PATH:ko00362]	K01607	pcaC; 4-carboxymuconolactone decarboxylase [EC:4.1.1.44]	0.00981467		Central functions	Cofactors, Vitamins, Prosthetic Groups, Pigments	Folate and pterines	Cofactors, Vitamins, Prosthetic Groups, Pigments	Catalyzes the cleavage of p-aminobenzoyl-glutamate to p-aminobenzoate and glutamate, subunit B	0.000022 ± 0.0000006
Metabolism	Xenobiotics biodegradation and metabolism	00627 Aminobenzoate degradation [PATH:ko00627]	K01101	E3.1.3.41; 4-nitrophenyl phosphatase [EC:3.1.3.41]	0.0049613		Central functions	Cofactors, Vitamins, Prosthetic Groups, Pigments	Folate and pterines	Cofactors, Vitamins, Prosthetic Groups, Pigments	Chorismate synthase (EC 4.2.3.5)	0.000079 ± 0.0000012
Metabolism	Xenobiotics biodegradation and metabolism	00633 Nitrotoluene degradation [PATH:ko00633]	K06282	E1.12.99.6S; hydrogenase small subunit [EC:1.12.99.6]	0.00291325		Central functions	Cofactors, Vitamins, Prosthetic Groups, Pigments	Folate and pterines	Cofactors, Vitamins, Prosthetic Groups, Pigments	COG1272: Predicted membrane protein hemolysin III homolog	0.000067 ± 0.000001
Metabolism	Xenobiotics biodegradation and metabolism	00633 Nitrotoluene degradation [PATH:ko00633]	K06281	E1.12.99.6L; hydrogenase large subunit [EC:1.12.99.6]	0.0097062		Central functions	Cofactors, Vitamins, Prosthetic Groups, Pigments	Folate and pterines	Cofactors, Vitamins, Prosthetic Groups, Pigments	COG1565: Uncharacterized conserved protein	0.000045 ± 0.0000007
Organismal Systems	Digestive system	04974 Protein digestion and absorption [PATH:ko04974]	K01278	DPP4; dipeptidyl-peptidase 4 [EC:3.4.14.5]	0.0236151		Central functions	Cofactors, Vitamins, Prosthetic Groups, Pigments	Folate and pterines	Cofactors, Vitamins, Prosthetic Groups, Pigments	COGs COG3146	0.000223 ± 0.0000051
Organismal Systems	Endocrine system	04910 Insulin signaling pathway [PATH:ko04910]	K07192	FLOT; flotillin	0.00714655		Central functions	Cofactors, Vitamins, Prosthetic Groups, Pigments	Folate and pterines	Cofactors, Vitamins, Prosthetic Groups, Pigments	COGs COG3146	0.000112 ± 0.0000016
Organismal Systems	Environmental adaptation	04626 Plant-pathogen interaction [PATH:ko04626]	K02358	tuf, TUFM; elongation factor Tu	0.0988145		Central functions	Cofactors, Vitamins, Prosthetic Groups, Pigments	Folate and pterines	Cofactors, Vitamins, Prosthetic Groups, Pigments	Coproporphyrinogen III oxidase, oxygen-independent (EC 1.3.99.22)	0.000318 ± 0.0000017
					23.8551		Central functions	Cofactors, Vitamins, Prosthetic Groups, Pigments	Folate and pterines	Cofactors, Vitamins, Prosthetic Groups, Pigments	Cysteine desulfurase (EC 2.8.1.7)	0.000066 ± 0.000001
					#N/A		Central functions	Cofactors, Vitamins, Prosthetic Groups, Pigments	Folate and pterines	Cofactors, Vitamins, Prosthetic Groups, Pigments	Cysteine desulfurase (EC 2.8.1.7), IscS subfamily	0.000035 ± 0.0000007
					#N/A		Central functions	Cofactors, Vitamins, Prosthetic Groups, Pigments	Folate and pterines	Cofactors, Vitamins, Prosthetic Groups, Pigments	Cysteine desulfurase CsdA-CsdE (EC 2.8.1.7), main protein CsdA	0.000014 ± 0.0000004
					#N/A		Central functions	Cofactors, Vitamins, Prosthetic Groups, Pigments	Folate and pterines	Cofactors, Vitamins, Prosthetic Groups, Pigments	Cytochrome c heme lyase subunit CcmF	0.000289 ± 0.0000016
					#N/A		Central functions	Cofactors, Vitamins, Prosthetic Groups, Pigments	Folate and pterines	Cofactors, Vitamins, Prosthetic Groups, Pigments	Dihydrofolate reductase (EC 1.5.1.3)	0.000083 ± 0.0000013
					#N/A		Central functions	Cofactors, Vitamins, Prosthetic Groups, Pigments	Folate and pterines	Cofactors, Vitamins, Prosthetic Groups, Pigments	Dihydrofolate synthase (EC 6.3.2.12)	0.000034 ± 0.0000006
					#N/A		Central functions	Cofactors, Vitamins, Prosthetic Groups, Pigments	Folate and pterines	Cofactors, Vitamins, Prosthetic Groups, Pigments	Dihydrolipoamide acetyltransferase component of pyruvate dehydrogenase complex (EC 2.3.1.12)	0.000013 ± 0.0000004
					#N/A		Central functions	Cofactors, Vitamins, Prosthetic Groups, Pigments	Folate and pterines	Cofactors, Vitamins, Prosthetic Groups, Pigments	Dihydroneopterin aldolase (EC 4.1.2.25)	0.000083 ± 0.0000012
					#N/A		Central functions	Cofactors, Vitamins, Prosthetic Groups, Pigments	Folate and pterines	Cofactors, Vitamins, Prosthetic Groups, Pigments	Dihydroneopterin aldolase (EC 4.1.2.25)	0.000057 ± 0.0000009
					#N/A		Central functions	Cofactors, Vitamins, Prosthetic Groups, Pigments	Folate and pterines	Cofactors, Vitamins, Prosthetic Groups, Pigments	Dihydroneopterin aldolase (EC 4.1.2.25)	0.000026 ± 0.0000008
					#N/A		Central functions	Cofactors, Vitamins, Prosthetic Groups, Pigments	Folate and pterines	Cofactors, Vitamins, Prosthetic Groups, Pigments	Dihydroorotase (EC 3.5.2.3)	0.000099 ± 0.0000011
					#N/A		Central functions	Cofactors, Vitamins, Prosthetic Groups, Pigments	Folate and pterines	Cofactors, Vitamins, Prosthetic Groups, Pigments	Dihydroorotate dehydrogenase, catalytic subunit (EC 1.3.3.1)	0.000058 ± 0.0000009
					#N/A		Central functions	Cofactors, Vitamins, Prosthetic Groups, Pigments	Folate and pterines	Cofactors, Vitamins, Prosthetic Groups, Pigments	Dihydropteridine reductase (EC 1.5.1.34)	0.000037 ± 0.0000008
					#N/A		Central functions	Cofactors, Vitamins, Prosthetic Groups, Pigments	Folate and pterines	Cofactors, Vitamins, Prosthetic Groups, Pigments	Dihydropteroate synthase (EC 2.5.1.15)	0.000135 ± 0.0000015
					#N/A		Central functions	Cofactors, Vitamins, Prosthetic Groups, Pigments	Folate and pterines	Cofactors, Vitamins, Prosthetic Groups, Pigments	Dihydropteroate synthase (EC 2.5.1.15)	0.000043 ± 0.0000007
					#N/A		Central functions	Cofactors, Vitamins, Prosthetic Groups, Pigments	Folate and pterines	Cofactors, Vitamins, Prosthetic Groups, Pigments	DUF1794	0.000064 ± 0.0000008
					#N/A		Central functions	Cofactors, Vitamins, Prosthetic Groups, Pigments	Folate and pterines	Cofactors, Vitamins, Prosthetic Groups, Pigments	Ferric uptake regulation protein FUR	0.000008 ± 0.0000003
					#N/A		Central functions	Cofactors, Vitamins, Prosthetic Groups, Pigments	Folate and pterines	Cofactors, Vitamins, Prosthetic Groups, Pigments	FIG001341: Probable Fe(2+)-trafficking protein YggX	0.000008 ± 0.0000002
					#N/A		Central functions	Cofactors, Vitamins, Prosthetic Groups, Pigments	Folate and pterines	Cofactors, Vitamins, Prosthetic Groups, Pigments	Folate-dependent protein for Fe/S cluster synthesis/repair in oxidative stress	0.000062 ± 0.0000013
					#N/A		Central functions	Cofactors, Vitamins, Prosthetic Groups, Pigments	Folate and pterines	Cofactors, Vitamins, Prosthetic Groups, Pigments	FolM Alternative dihydrofolate reductase 1	0.000152 ± 0.0000018
					#N/A		Central functions	Cofactors, Vitamins, Prosthetic Groups, Pigments	Folate and pterines	Cofactors, Vitamins, Prosthetic Groups, Pigments	FolM Alternative dihydrofolate reductase 1	0.000038 ± 0.0000008
					#N/A		Central functions	Cofactors, Vitamins, Prosthetic Groups, Pigments	Folate and pterines	Cofactors, Vitamins, Prosthetic Groups, Pigments	Formaldehyde activating enzyme	0.00001 ± 0.0000004
					#N/A		Central functions	Cofactors, Vitamins, Prosthetic Groups, Pigments	Folate and pterines	Cofactors, Vitamins, Prosthetic Groups, Pigments	Formaldehyde dehydrogenase MscR, NAD/mycothiol-dependent (EC 1.2.1.66)	0.000008 ± 0.0000004
					#N/A		Central functions	Cofactors, Vitamins, Prosthetic Groups, Pigments	Folate and pterines	Cofactors, Vitamins, Prosthetic Groups, Pigments	Formate--tetrahydrofolate ligase (EC 6.3.4.3)	0.000026 ± 0.0000005
					#N/A		Central functions	Cofactors, Vitamins, Prosthetic Groups, Pigments	Folate and pterines	Cofactors, Vitamins, Prosthetic Groups, Pigments	Formiminotetrahydrofolate cyclodeaminase (EC 4.3.1.4)	0.000012 ± 0.0000004
					#N/A		Central functions	Cofactors, Vitamins, Prosthetic Groups, Pigments	Folate and pterines	Cofactors, Vitamins, Prosthetic Groups, Pigments	Formyltetrahydrofolate deformylase (EC 3.5.1.10)	0.000413 ± 0.0000038
					#N/A		Central functions	Cofactors, Vitamins, Prosthetic Groups, Pigments	Folate and pterines	Cofactors, Vitamins, Prosthetic Groups, Pigments	Fumarate hydratase class I, aerobic (EC 4.2.1.2)	0.000058 ± 0.0000014
					#N/A		Central functions	Cofactors, Vitamins, Prosthetic Groups, Pigments	Folate and pterines	Cofactors, Vitamins, Prosthetic Groups, Pigments	Fumarylacetoacetase (EC 3.7.1.2)	0.000064 ± 0.0000008
					#N/A		Central functions	Cofactors, Vitamins, Prosthetic Groups, Pigments	Folate and pterines	Cofactors, Vitamins, Prosthetic Groups, Pigments	Fumarylacetoacetase (EC 3.7.1.2)	0.000026 ± 0.0000005
					#N/A		Central functions	Cofactors, Vitamins, Prosthetic Groups, Pigments	Folate and pterines	Cofactors, Vitamins, Prosthetic Groups, Pigments	Fumarylacetoacetate hydrolase family protein	0.000112 ± 0.0000016
					#N/A		Central functions	Cofactors, Vitamins, Prosthetic Groups, Pigments	Folate and pterines	Cofactors, Vitamins, Prosthetic Groups, Pigments	Gamma-glutamyl phosphate reductase (EC 1.2.1.41)	0.000054 ± 0.0000012
					#N/A		Central functions	Cofactors, Vitamins, Prosthetic Groups, Pigments	Folate and pterines	Cofactors, Vitamins, Prosthetic Groups, Pigments	Glutamate formiminotransferase (EC 2.1.2.5)	0.000075 ± 0.000001
					#N/A		Central functions	Cofactors, Vitamins, Prosthetic Groups, Pigments	Folate and pterines	Cofactors, Vitamins, Prosthetic Groups, Pigments	Glutamate--cysteine ligase (EC 6.3.2.2)	0.000011 ± 0.0000005
					#N/A		Central functions	Cofactors, Vitamins, Prosthetic Groups, Pigments	Folate and pterines	Cofactors, Vitamins, Prosthetic Groups, Pigments	Glutamate--cysteine ligase (EC 6.3.2.2), divergent, of Alpha- and Beta-proteobacteria type	0.000267 ± 0.0000015
					#N/A		Central functions	Cofactors, Vitamins, Prosthetic Groups, Pigments	Folate and pterines	Cofactors, Vitamins, Prosthetic Groups, Pigments	Glutathione synthetase (EC 6.3.2.3)	0.000035 ± 0.0000006
					#N/A		Central functions	Cofactors, Vitamins, Prosthetic Groups, Pigments	Folate and pterines	Cofactors, Vitamins, Prosthetic Groups, Pigments	Glutathione-dependent formaldehyde-activating enzyme (EC 4.4.1.22)	0.00005 ± 0.0000009
					#N/A		Central functions	Cofactors, Vitamins, Prosthetic Groups, Pigments	Folate and pterines	Cofactors, Vitamins, Prosthetic Groups, Pigments	GTP cyclohydrolase I (EC 3.5.4.16) type 1	0.000076 ± 0.0000015
					#N/A		Central functions	Cofactors, Vitamins, Prosthetic Groups, Pigments	Folate and pterines	Cofactors, Vitamins, Prosthetic Groups, Pigments	GTP cyclohydrolase I (EC 3.5.4.16) type 1	0.000064 ± 0.0000013
					#N/A		Central functions	Cofactors, Vitamins, Prosthetic Groups, Pigments	Folate and pterines	Cofactors, Vitamins, Prosthetic Groups, Pigments	GTP cyclohydrolase I (EC 3.5.4.16) type 2	0.000024 ± 0.0000006
					#N/A		Central functions	Cofactors, Vitamins, Prosthetic Groups, Pigments	Folate and pterines	Cofactors, Vitamins, Prosthetic Groups, Pigments	GTP cyclohydrolase II (EC 3.5.4.25)	0.000009 ± 0.0000004
					#N/A		Central functions	Cofactors, Vitamins, Prosthetic Groups, Pigments	Folate and pterines	Cofactors, Vitamins, Prosthetic Groups, Pigments	Homogentisate 1,2-dioxygenase (EC 1.13.11.5)	0.000012 ± 0.0000004
					#N/A		Central functions	Cofactors, Vitamins, Prosthetic Groups, Pigments	Folate and pterines	Cofactors, Vitamins, Prosthetic Groups, Pigments	Hydroxyethylthiazole kinase (EC 2.7.1.50)	0.000088 ± 0.0000008
					#N/A		Central functions	Cofactors, Vitamins, Prosthetic Groups, Pigments	Folate and pterines	Cofactors, Vitamins, Prosthetic Groups, Pigments	iron (metal) dependent repressor, DtxR family	0.000017 ± 0.0000004
					#N/A		Central functions	Cofactors, Vitamins, Prosthetic Groups, Pigments	Folate and pterines	Cofactors, Vitamins, Prosthetic Groups, Pigments	Iron binding protein IscA for iron-sulfur cluster assembly	0.00002 ± 0.0000007
					#N/A		Central functions	Cofactors, Vitamins, Prosthetic Groups, Pigments	Folate and pterines	Cofactors, Vitamins, Prosthetic Groups, Pigments	Iron-binding ferritin-like antioxidant protein	0.000073 ± 0.0000016
					#N/A		Central functions	Cofactors, Vitamins, Prosthetic Groups, Pigments	Folate and pterines	Cofactors, Vitamins, Prosthetic Groups, Pigments	Iron-sulfur cluster assembly ATPase protein SufC	0.000035 ± 0.0000006
					#N/A		Central functions	Cofactors, Vitamins, Prosthetic Groups, Pigments	Folate and pterines	Cofactors, Vitamins, Prosthetic Groups, Pigments	Methylenetetrahydrofolate dehydrogenase (NADP+) (EC 1.5.1.5) / Methenyltetrahydrofolate cyclohydrolase (EC 3.5.4.9)	0.000161 ± 0.0000017
					#N/A		Central functions	Cofactors, Vitamins, Prosthetic Groups, Pigments	Folate and pterines	Cofactors, Vitamins, Prosthetic Groups, Pigments	Molybdate-binding domain of ModE	0.000078 ± 0.0000009
					#N/A		Central functions	Cofactors, Vitamins, Prosthetic Groups, Pigments	Folate and pterines	Cofactors, Vitamins, Prosthetic Groups, Pigments	Molybdenum cofactor biosynthesis protein MoaA	0.000077 ± 0.0000009
					#N/A		Central functions	Cofactors, Vitamins, Prosthetic Groups, Pigments	Folate and pterines	Cofactors, Vitamins, Prosthetic Groups, Pigments	Molybdenum cofactor biosynthesis protein MoaA	0.00006 ± 0.0000009
					#N/A		Central functions	Cofactors, Vitamins, Prosthetic Groups, Pigments	Folate and pterines	Cofactors, Vitamins, Prosthetic Groups, Pigments	Molybdenum cofactor biosynthesis protein MoaD	0.000247 ± 0.0000033
					#N/A		Central functions	Cofactors, Vitamins, Prosthetic Groups, Pigments	Folate and pterines	Cofactors, Vitamins, Prosthetic Groups, Pigments	Molybdenum transport ATP-binding protein ModC (TC 3.A.1.8.1)	0.00019 ± 0.0000018
					#N/A		Central functions	Cofactors, Vitamins, Prosthetic Groups, Pigments	Folate and pterines	Cofactors, Vitamins, Prosthetic Groups, Pigments	Molybdenum transport system permease protein ModB (TC 3.A.1.8.1)	0.000035 ± 0.000001
					#N/A		Central functions	Cofactors, Vitamins, Prosthetic Groups, Pigments	Folate and pterines	Cofactors, Vitamins, Prosthetic Groups, Pigments	Molybdenum transport system protein ModD	0.000017 ± 0.0000005
					#N/A		Central functions	Cofactors, Vitamins, Prosthetic Groups, Pigments	Folate and pterines	Cofactors, Vitamins, Prosthetic Groups, Pigments	Molybdopterin binding domain MoeA-like	0.000084 ± 0.0000009
					#N/A		Central functions	Cofactors, Vitamins, Prosthetic Groups, Pigments	Folate and pterines	Cofactors, Vitamins, Prosthetic Groups, Pigments	Molybdopterin biosynthesis protein MoeA	0.000019 ± 0.0000008
					#N/A		Central functions	Cofactors, Vitamins, Prosthetic Groups, Pigments	Folate and pterines	Cofactors, Vitamins, Prosthetic Groups, Pigments	Molybdopterin biosynthesis protein MoeB	0.000068 ± 0.0000013
					#N/A		Central functions	Cofactors, Vitamins, Prosthetic Groups, Pigments	Folate and pterines	Cofactors, Vitamins, Prosthetic Groups, Pigments	Molybdopterin-guanine dinucleotide biosynthesis protein MobA	0.000007 ± 0.0000002
					#N/A		Central functions	Cofactors, Vitamins, Prosthetic Groups, Pigments	Folate and pterines	Cofactors, Vitamins, Prosthetic Groups, Pigments	Orotate phosphoribosyltransferase (EC 2.4.2.10)	0.000057 ± 0.0000008
					#N/A		Central functions	Cofactors, Vitamins, Prosthetic Groups, Pigments	Folate and pterines	Cofactors, Vitamins, Prosthetic Groups, Pigments	Phenylalanine-4-hydroxylase (EC 1.14.16.1)	0.000065 ± 0.0000008
					#N/A		Central functions	Cofactors, Vitamins, Prosthetic Groups, Pigments	Folate and pterines	Cofactors, Vitamins, Prosthetic Groups, Pigments	Phenylalanine-4-hydroxylase (EC 1.14.16.1)	0.000018 ± 0.0000006
					#N/A		Central functions	Cofactors, Vitamins, Prosthetic Groups, Pigments	Folate and pterines	Cofactors, Vitamins, Prosthetic Groups, Pigments	Phenylalanine-4-hydroxylase (EC 1.14.16.1)	0.000015 ± 0.0000006
					#N/A		Central functions	Cofactors, Vitamins, Prosthetic Groups, Pigments	Folate and pterines	Cofactors, Vitamins, Prosthetic Groups, Pigments	Phosphoribosyl-AMP cyclohydrolase (EC 3.5.4.19)	0.000322 ± 0.0000017
					#N/A		Central functions	Cofactors, Vitamins, Prosthetic Groups, Pigments	Folate and pterines	Cofactors, Vitamins, Prosthetic Groups, Pigments	Phosphoribosylaminoimidazolecarboxamide formyltransferase (EC 2.1.2.3)	0.000227 ± 0.0000014
					#N/A		Central functions	Cofactors, Vitamins, Prosthetic Groups, Pigments	Folate and pterines	Cofactors, Vitamins, Prosthetic Groups, Pigments	Phosphoribosylglycinamide formyltransferase (EC 2.1.2.2)	0.000029 ± 0.0000006
					#N/A		Central functions	Cofactors, Vitamins, Prosthetic Groups, Pigments	Folate and pterines	Cofactors, Vitamins, Prosthetic Groups, Pigments	Pterin-4-alpha-carbinolamine dehydratase (EC 4.2.1.96)	0.000079 ± 0.0000012
					#N/A		Central functions	Cofactors, Vitamins, Prosthetic Groups, Pigments	Folate and pterines	Cofactors, Vitamins, Prosthetic Groups, Pigments	Pterin-4-alpha-carbinolamine dehydratase (EC 4.2.1.96)	0.000056 ± 0.0000008
					#N/A		Central functions	Cofactors, Vitamins, Prosthetic Groups, Pigments	Folate and pterines	Cofactors, Vitamins, Prosthetic Groups, Pigments	Pterin-4-alpha-carbinolamine dehydratase (EC 4.2.1.96)	0.000021 ± 0.0000007
					#N/A		Central functions	Cofactors, Vitamins, Prosthetic Groups, Pigments	Folate and pterines	Cofactors, Vitamins, Prosthetic Groups, Pigments	Pterin-4-alpha-carbinolamine dehydratase (EC 4.2.1.96)	0.000011 ± 0.0000004
					#N/A		Central functions	Cofactors, Vitamins, Prosthetic Groups, Pigments	Folate and pterines	Cofactors, Vitamins, Prosthetic Groups, Pigments	Putative hydrolase in cluster with formaldehyde/S-nitrosomycothiol reductase MscR	0.000008 ± 0.0000002
					#N/A		Central functions	Cofactors, Vitamins, Prosthetic Groups, Pigments	Folate and pterines	Cofactors, Vitamins, Prosthetic Groups, Pigments	Queuosine biosynthesis QueD, PTPS-I	0.000035 ± 0.0000013
					#N/A		Central functions	Cofactors, Vitamins, Prosthetic Groups, Pigments	Folate and pterines	Cofactors, Vitamins, Prosthetic Groups, Pigments	Quinolinate synthetase (EC 2.5.1.72)	0.000227 ± 0.0000014
					#N/A		Central functions	Cofactors, Vitamins, Prosthetic Groups, Pigments	Folate and pterines	Cofactors, Vitamins, Prosthetic Groups, Pigments	Related to Dihydropteroate synthase	0.000154 ± 0.000001
					#N/A		Central functions	Cofactors, Vitamins, Prosthetic Groups, Pigments	Folate and pterines	Cofactors, Vitamins, Prosthetic Groups, Pigments	S-(hydroxymethyl)glutathione dehydrogenase (EC 1.1.1.284)	0.000045 ± 0.0000013
					#N/A		Central functions	Cofactors, Vitamins, Prosthetic Groups, Pigments	Folate and pterines	Cofactors, Vitamins, Prosthetic Groups, Pigments	Serine hydroxymethyltransferase (EC 2.1.2.1)	0.000011 ± 0.0000004
					#N/A		Central functions	Cofactors, Vitamins, Prosthetic Groups, Pigments	Folate and pterines	Cofactors, Vitamins, Prosthetic Groups, Pigments	Spore photoproduct lyase (EC 4.1.99.-)	0.000081 ± 0.0000012
					#N/A		Central functions	Cofactors, Vitamins, Prosthetic Groups, Pigments	Folate and pterines	Cofactors, Vitamins, Prosthetic Groups, Pigments	Substrate-specific component FolT of folate ECF transporter	0.00012 ± 0.000001
					#N/A		Central functions	Cofactors, Vitamins, Prosthetic Groups, Pigments	Folate and pterines	Cofactors, Vitamins, Prosthetic Groups, Pigments	Substrate-specific component ThiW of predicted thiazole ECF transporter	0.000023 ± 0.0000006
					#N/A		Central functions	Cofactors, Vitamins, Prosthetic Groups, Pigments	Folate and pterines	Cofactors, Vitamins, Prosthetic Groups, Pigments	Succinate dehydrogenase iron-sulfur protein (EC 1.3.99.1)	0.000091 ± 0.0000008
					#N/A		Central functions	Cofactors, Vitamins, Prosthetic Groups, Pigments	Folate and pterines	Cofactors, Vitamins, Prosthetic Groups, Pigments	Thiaminase II (EC 3.5.99.2)	0.000042 ± 0.0000005
					#N/A		Central functions	Cofactors, Vitamins, Prosthetic Groups, Pigments	Folate and pterines	Cofactors, Vitamins, Prosthetic Groups, Pigments	Thiamine-monophosphate kinase (EC 2.7.4.16)	0.000021 ± 0.0000006
					#N/A		Central functions	Cofactors, Vitamins, Prosthetic Groups, Pigments	Folate and pterines	Cofactors, Vitamins, Prosthetic Groups, Pigments	Thymidylate synthase (EC 2.1.1.45)	0.000041 ± 0.0000006
					#N/A		Central functions	Cofactors, Vitamins, Prosthetic Groups, Pigments	Folate and pterines	Cofactors, Vitamins, Prosthetic Groups, Pigments	Thymidylate synthase thyX (EC 2.1.1.-)	0.000112 ± 0.000001
					#N/A		Central functions	Cofactors, Vitamins, Prosthetic Groups, Pigments	Folate and pterines	Cofactors, Vitamins, Prosthetic Groups, Pigments	Transcriptional regulator, FUR family	0.000047 ± 0.0000008
					#N/A		Central functions	Cofactors, Vitamins, Prosthetic Groups, Pigments	Folate and pterines	Cofactors, Vitamins, Prosthetic Groups, Pigments	Tricarboxylate transport membrane protein TctA	0.000021 ± 0.0000013
					#N/A		Central functions	Cofactors, Vitamins, Prosthetic Groups, Pigments	Folate and pterines	Cofactors, Vitamins, Prosthetic Groups, Pigments	Tricarboxylate transport protein TctC	0.000022 ± 0.0000008
					#N/A		Central functions	Cofactors, Vitamins, Prosthetic Groups, Pigments	Folate and pterines	Cofactors, Vitamins, Prosthetic Groups, Pigments	tRNA-i(6)A37 methylthiotransferase	0.000013 ± 0.0000005
					#N/A		Central functions	Cofactors, Vitamins, Prosthetic Groups, Pigments	Folate and pterines	Cofactors, Vitamins, Prosthetic Groups, Pigments	Twin-arginine translocation protein TatA	0.000079 ± 0.0000012
					#N/A		Central functions	Cofactors, Vitamins, Prosthetic Groups, Pigments	Folate and pterines	Cofactors, Vitamins, Prosthetic Groups, Pigments	UDP-glucose:tetrahydrobiopterin glucosyltransferase [EC:2.4.1.-]	0.000102 ± 0.0000023
					#N/A		Central functions	Cofactors, Vitamins, Prosthetic Groups, Pigments	Folate and pterines	Cofactors, Vitamins, Prosthetic Groups, Pigments	YgfY COG2938	0.000017 ± 0.0000006
					#N/A		Central functions	Cofactors, Vitamins, Prosthetic Groups, Pigments	Lipoic acid	Cofactors, Vitamins, Prosthetic Groups, Pigments	Lipoate synthase	0.000007 ± 0.0000002
					#N/A		Central functions	Cofactors, Vitamins, Prosthetic Groups, Pigments	Lipoic acid	Cofactors, Vitamins, Prosthetic Groups, Pigments	Lipoate-protein ligase A, C-terminal 70 percent	0.000079 ± 0.0000012
					#N/A		Central functions	Cofactors, Vitamins, Prosthetic Groups, Pigments	Lipoic acid	Cofactors, Vitamins, Prosthetic Groups, Pigments	Lipoate-protein ligase A, N-terminal 30 percent	0.000107 ± 0.000001
					#N/A		Central functions	Cofactors, Vitamins, Prosthetic Groups, Pigments	Lipoic acid	Cofactors, Vitamins, Prosthetic Groups, Pigments	Proposed lipoate regulatory protein YbeD	0.000049 ± 0.0000011
					#N/A		Central functions	Cofactors, Vitamins, Prosthetic Groups, Pigments	NAD and NADP	Cofactors, Vitamins, Prosthetic Groups, Pigments	3-hydroxyanthranilate 3,4-dioxygenase (EC 1.13.11.6)	0.000004 ± 0.0000002
					#N/A		Central functions	Cofactors, Vitamins, Prosthetic Groups, Pigments	NAD and NADP	Cofactors, Vitamins, Prosthetic Groups, Pigments	Glutamine amidotransferase chain of NAD synthetase	0.000026 ± 0.0000007
					#N/A		Central functions	Cofactors, Vitamins, Prosthetic Groups, Pigments	NAD and NADP	Cofactors, Vitamins, Prosthetic Groups, Pigments	Kynurenine formamidase, bacterial (EC 3.5.1.9)	0.000012 ± 0.0000004
					#N/A		Central functions	Cofactors, Vitamins, Prosthetic Groups, Pigments	NAD and NADP	Cofactors, Vitamins, Prosthetic Groups, Pigments	L-aspartate oxidase (EC 1.4.3.16)	0.000023 ± 0.0000007
					#N/A		Central functions	Cofactors, Vitamins, Prosthetic Groups, Pigments	NAD and NADP	Cofactors, Vitamins, Prosthetic Groups, Pigments	L-aspartate oxidase (EC 1.4.3.16)	0.000012 ± 0.0000003
					#N/A		Central functions	Cofactors, Vitamins, Prosthetic Groups, Pigments	NAD and NADP	Cofactors, Vitamins, Prosthetic Groups, Pigments	N-Ribosylnicotinamide phosphorylase (EC 2.4.2.1)	0.000014 ± 0.0000003
					#N/A		Central functions	Cofactors, Vitamins, Prosthetic Groups, Pigments	NAD and NADP	Cofactors, Vitamins, Prosthetic Groups, Pigments	NAD kinase (EC 2.7.1.23)	0.000035 ± 0.0000011
					#N/A		Central functions	Cofactors, Vitamins, Prosthetic Groups, Pigments	NAD and NADP	Cofactors, Vitamins, Prosthetic Groups, Pigments	NAD synthetase (EC 6.3.1.5)	0.000012 ± 0.0000004
					#N/A		Central functions	Cofactors, Vitamins, Prosthetic Groups, Pigments	NAD and NADP	Cofactors, Vitamins, Prosthetic Groups, Pigments	NadR transcriptional regulator	0.000098 ± 0.0000014
					#N/A		Central functions	Cofactors, Vitamins, Prosthetic Groups, Pigments	NAD and NADP	Cofactors, Vitamins, Prosthetic Groups, Pigments	NadR transcriptional regulator	0.000008 ± 0.0000003
					#N/A		Central functions	Cofactors, Vitamins, Prosthetic Groups, Pigments	NAD and NADP	Cofactors, Vitamins, Prosthetic Groups, Pigments	Niacin transporter NiaP	0.000418 ± 0.0000027
					#N/A		Central functions	Cofactors, Vitamins, Prosthetic Groups, Pigments	NAD and NADP	Cofactors, Vitamins, Prosthetic Groups, Pigments	Nicotinamide-nucleotide adenylyltransferase, NadR family (EC 2.7.7.1)	0.000034 ± 0.0000006
					#N/A		Central functions	Cofactors, Vitamins, Prosthetic Groups, Pigments	NAD and NADP	Cofactors, Vitamins, Prosthetic Groups, Pigments	Nicotinate phosphoribosyltransferase (EC 2.4.2.11)	0.000032 ± 0.0000007
					#N/A		Central functions	Cofactors, Vitamins, Prosthetic Groups, Pigments	NAD and NADP	Cofactors, Vitamins, Prosthetic Groups, Pigments	Nicotine adenine dinucleotide glycohydrolase (NADGH) (EC 3.2.2.5)	0.000045 ± 0.0000015
					#N/A		Central functions	Cofactors, Vitamins, Prosthetic Groups, Pigments	NAD and NADP	Cofactors, Vitamins, Prosthetic Groups, Pigments	NMN 5'-nucleotidase, extracellular (EC 3.1.3.5)	0.000144 ± 0.0000014
					#N/A		Central functions	Cofactors, Vitamins, Prosthetic Groups, Pigments	NAD and NADP	Cofactors, Vitamins, Prosthetic Groups, Pigments	NMN phosphatase (EC 3.1.3.5)	0.000017 ± 0.0000007
					#N/A		Central functions	Cofactors, Vitamins, Prosthetic Groups, Pigments	NAD and NADP	Cofactors, Vitamins, Prosthetic Groups, Pigments	Nudix-related transcriptional regulator NrtR	0.000066 ± 0.0000007
					#N/A		Central functions	Cofactors, Vitamins, Prosthetic Groups, Pigments	NAD and NADP	Cofactors, Vitamins, Prosthetic Groups, Pigments	Quinolinate synthetase (EC 2.5.1.72)	0.000091 ± 0.0000011
					#N/A		Central functions	Cofactors, Vitamins, Prosthetic Groups, Pigments	NAD and NADP	Cofactors, Vitamins, Prosthetic Groups, Pigments	Ribosylnicotinamide kinase (EC 2.7.1.22)	0.000068 ± 0.0000018
					#N/A		Central functions	Cofactors, Vitamins, Prosthetic Groups, Pigments	Pyridoxine	Cofactors, Vitamins, Prosthetic Groups, Pigments	1-deoxy-D-xylulose 5-phosphate synthase (EC 2.2.1.7)	0.000012 ± 0.0000004
					#N/A		Central functions	Cofactors, Vitamins, Prosthetic Groups, Pigments	Pyridoxine	Cofactors, Vitamins, Prosthetic Groups, Pigments	NAD-dependent glyceraldehyde-3-phosphate dehydrogenase (EC 1.2.1.12)	0.000006 ± 0.0000003
					#N/A		Central functions	Cofactors, Vitamins, Prosthetic Groups, Pigments	Pyridoxine	Cofactors, Vitamins, Prosthetic Groups, Pigments	Phosphoserine aminotransferase (EC 2.6.1.52)	0.00016 ± 0.0000007
					#N/A		Central functions	Cofactors, Vitamins, Prosthetic Groups, Pigments	Pyridoxine	Cofactors, Vitamins, Prosthetic Groups, Pigments	Predicted transcriptional regulator of pyridoxine metabolism	0.000015 ± 0.0000004
					#N/A		Central functions	Cofactors, Vitamins, Prosthetic Groups, Pigments	Pyridoxine	Cofactors, Vitamins, Prosthetic Groups, Pigments	Pyridoxine biosynthesis glutamine amidotransferase, glutaminase subunit (EC 2.4.2.-)	0.000116 ± 0.0000023
					#N/A		Central functions	Cofactors, Vitamins, Prosthetic Groups, Pigments	Quinone cofactors	Cofactors, Vitamins, Prosthetic Groups, Pigments	2-succinyl-5-enolpyruvyl-6-hydroxy-3-cyclohexene-1-carboxylic-acid synthase (EC 2.2.1.9)	0.000079 ± 0.0000008
					#N/A		Central functions	Cofactors, Vitamins, Prosthetic Groups, Pigments	Quinone cofactors	Cofactors, Vitamins, Prosthetic Groups, Pigments	2-succinyl-6-hydroxy-2,4-cyclohexadiene-1-carboxylate synthase (EC 4.2.99.20)	0.000154 ± 0.0000011
					#N/A		Central functions	Cofactors, Vitamins, Prosthetic Groups, Pigments	Quinone cofactors	Cofactors, Vitamins, Prosthetic Groups, Pigments	3-polyprenyl-4-hydroxybenzoate carboxy-lyase (EC 4.1.1.-)	0.000028 ± 0.0000007
					#N/A		Central functions	Cofactors, Vitamins, Prosthetic Groups, Pigments	Quinone cofactors	Cofactors, Vitamins, Prosthetic Groups, Pigments	3-polyprenyl-4-hydroxybenzoate carboxy-lyase UbiX (EC 4.1.1.-)	0.000151 ± 0.0000016
					#N/A		Central functions	Cofactors, Vitamins, Prosthetic Groups, Pigments	Quinone cofactors	Cofactors, Vitamins, Prosthetic Groups, Pigments	4-hydroxybenzoate polyprenyltransferase (EC 2.5.1.-)	0.000028 ± 0.0000005
					#N/A		Central functions	Cofactors, Vitamins, Prosthetic Groups, Pigments	Quinone cofactors	Cofactors, Vitamins, Prosthetic Groups, Pigments	4-hydroxyphenylpyruvate dioxygenase (EC 1.13.11.27)	0.000173 ± 0.0000018
					#N/A		Central functions	Cofactors, Vitamins, Prosthetic Groups, Pigments	Quinone cofactors	Cofactors, Vitamins, Prosthetic Groups, Pigments	Coenzyme PQQ synthesis protein C	0.000009 ± 0.0000004
					#N/A		Central functions	Cofactors, Vitamins, Prosthetic Groups, Pigments	Quinone cofactors	Cofactors, Vitamins, Prosthetic Groups, Pigments	Coenzyme PQQ synthesis protein C	0.000008 ± 0.0000002
					#N/A		Central functions	Cofactors, Vitamins, Prosthetic Groups, Pigments	Quinone cofactors	Cofactors, Vitamins, Prosthetic Groups, Pigments	Coenzyme PQQ synthesis protein F (EC 3.4.99.-)	0.000074 ± 0.0000012
					#N/A		Central functions	Cofactors, Vitamins, Prosthetic Groups, Pigments	Quinone cofactors	Cofactors, Vitamins, Prosthetic Groups, Pigments	Gene SCO4494, often clustered with other genes in menaquinone via futalosine pathway	0.000069 ± 0.0000007
					#N/A		Central functions	Cofactors, Vitamins, Prosthetic Groups, Pigments	Quinone cofactors	Cofactors, Vitamins, Prosthetic Groups, Pigments	Menaquinone via futalosine step 3	0.000146 ± 0.0000015
					#N/A		Central functions	Cofactors, Vitamins, Prosthetic Groups, Pigments	Quinone cofactors	Cofactors, Vitamins, Prosthetic Groups, Pigments	Menaquinone-specific isochorismate synthase (EC 5.4.4.2)	0.000043 ± 0.0000011
					#N/A		Central functions	Cofactors, Vitamins, Prosthetic Groups, Pigments	Quinone cofactors	Cofactors, Vitamins, Prosthetic Groups, Pigments	O-succinylbenzoate-CoA synthase (EC 4.2.1.-)	0.000052 ± 0.0000012
					#N/A		Central functions	Cofactors, Vitamins, Prosthetic Groups, Pigments	Quinone cofactors	Cofactors, Vitamins, Prosthetic Groups, Pigments	O-succinylbenzoic acid--CoA ligase (EC 6.2.1.26)	0.000014 ± 0.0000007
					#N/A		Central functions	Cofactors, Vitamins, Prosthetic Groups, Pigments	Quinone cofactors	Cofactors, Vitamins, Prosthetic Groups, Pigments	Protein YigP (COG3165) clustered with ubiquinone biosynthetic genes	0.000046 ± 0.0000023
					#N/A		Central functions	Cofactors, Vitamins, Prosthetic Groups, Pigments	Quinone cofactors	Cofactors, Vitamins, Prosthetic Groups, Pigments	Ubiquinone/menaquinone biosynthesis methyltransferase UbiE (EC 2.1.1.-)	0.000046 ± 0.0000008
					#N/A		Central functions	Cofactors, Vitamins, Prosthetic Groups, Pigments	Quinone cofactors	Cofactors, Vitamins, Prosthetic Groups, Pigments	Ubiquinone/menaquinone biosynthesis methyltransferase UbiE (EC 2.1.1.-)	0.00001 ± 0.0000005
					#N/A		Central functions	Cofactors, Vitamins, Prosthetic Groups, Pigments	Riboflavin, FMN, FAD	Cofactors, Vitamins, Prosthetic Groups, Pigments	5-amino-6-(5-phosphoribosylamino)uracil reductase (EC 1.1.1.193)	0.000008 ± 0.0000004
					#N/A		Central functions	Cofactors, Vitamins, Prosthetic Groups, Pigments	Riboflavin, FMN, FAD	Cofactors, Vitamins, Prosthetic Groups, Pigments	6,7-dimethyl-8-ribityllumazine synthase (EC 2.5.1.9)	0.000069 ± 0.0000011
					#N/A		Central functions	Cofactors, Vitamins, Prosthetic Groups, Pigments	Riboflavin, FMN, FAD	Cofactors, Vitamins, Prosthetic Groups, Pigments	Diaminohydroxyphosphoribosylaminopyrimidine deaminase (EC 3.5.4.26)	0.000007 ± 0.0000003
					#N/A		Central functions	Cofactors, Vitamins, Prosthetic Groups, Pigments	Riboflavin, FMN, FAD	Cofactors, Vitamins, Prosthetic Groups, Pigments	Flavoprotein MioC	0.000013 ± 0.0000006
					#N/A		Central functions	Cofactors, Vitamins, Prosthetic Groups, Pigments	Riboflavin, FMN, FAD	Cofactors, Vitamins, Prosthetic Groups, Pigments	FMN adenylyltransferase (EC 2.7.7.2)	0.000069 ± 0.0000005
					#N/A		Central functions	Cofactors, Vitamins, Prosthetic Groups, Pigments	Riboflavin, FMN, FAD	Cofactors, Vitamins, Prosthetic Groups, Pigments	Pyrimidine deaminase archaeal predicted (EC 3.5.4.26)	0.000024 ± 0.0000008
					#N/A		Central functions	Cofactors, Vitamins, Prosthetic Groups, Pigments	Riboflavin, FMN, FAD	Cofactors, Vitamins, Prosthetic Groups, Pigments	Riboflavin synthase alpha chain (EC 2.5.1.9)	0.000029 ± 0.0000006
					#N/A		Central functions	Cofactors, Vitamins, Prosthetic Groups, Pigments	Riboflavin, FMN, FAD	Cofactors, Vitamins, Prosthetic Groups, Pigments	Riboflavin synthase alpha chain (EC 2.5.1.9)	0.000012 ± 0.0000005
					#N/A		Central functions	Cofactors, Vitamins, Prosthetic Groups, Pigments	Riboflavin, FMN, FAD	Cofactors, Vitamins, Prosthetic Groups, Pigments	Riboflavin transporter PnuX	0.000126 ± 0.0000011
					#N/A		Central functions	Cofactors, Vitamins, Prosthetic Groups, Pigments	Tetrapyrroles	Cofactors, Vitamins, Prosthetic Groups, Pigments	5-aminolevulinate synthase (EC 2.3.1.37)	0.000084 ± 0.000001
					#N/A		Central functions	Cofactors, Vitamins, Prosthetic Groups, Pigments	Tetrapyrroles	Cofactors, Vitamins, Prosthetic Groups, Pigments	Additional lipoprotein component of predicted cobalamin ECF transporter	0.000013 ± 0.0000004
					#N/A		Central functions	Cofactors, Vitamins, Prosthetic Groups, Pigments	Tetrapyrroles	Cofactors, Vitamins, Prosthetic Groups, Pigments	Additional substrate-specific component CbiN of cobalt ECF transporter	0.000017 ± 0.0000007
					#N/A		Central functions	Cofactors, Vitamins, Prosthetic Groups, Pigments	Tetrapyrroles	Cofactors, Vitamins, Prosthetic Groups, Pigments	Adenosylcobinamide amidohydrolase (EC 3.5.1.90)	0.000018 ± 0.0000006
					#N/A		Central functions	Cofactors, Vitamins, Prosthetic Groups, Pigments	Tetrapyrroles	Cofactors, Vitamins, Prosthetic Groups, Pigments	Adenosylcobinamide-phosphate guanylyltransferase (EC 2.7.7.62)	0.000028 ± 0.0000005
					#N/A		Central functions	Cofactors, Vitamins, Prosthetic Groups, Pigments	Tetrapyrroles	Cofactors, Vitamins, Prosthetic Groups, Pigments	Adenosylcobinamide-phosphate guanylyltransferase (EC 2.7.7.62)	0.000017 ± 0.0000006
					#N/A		Central functions	Cofactors, Vitamins, Prosthetic Groups, Pigments	Tetrapyrroles	Cofactors, Vitamins, Prosthetic Groups, Pigments	Adenosylcobinamide-phosphate synthase	0.000028 ± 0.0000008
					#N/A		Central functions	Cofactors, Vitamins, Prosthetic Groups, Pigments	Tetrapyrroles	Cofactors, Vitamins, Prosthetic Groups, Pigments	Alpha-ribazole-5'-phosphate phosphatase (EC 3.1.3.73)	0.000078 ± 0.0000009
					#N/A		Central functions	Cofactors, Vitamins, Prosthetic Groups, Pigments	Tetrapyrroles	Cofactors, Vitamins, Prosthetic Groups, Pigments	ATPase component CbiO of energizing module of cobalt ECF transporter	0.000043 ± 0.0000007
					#N/A		Central functions	Cofactors, Vitamins, Prosthetic Groups, Pigments	Tetrapyrroles	Cofactors, Vitamins, Prosthetic Groups, Pigments	CblZ, a non-orthologous displasment for Alpha-ribazole-5'-phosphate phosphatase	0.000023 ± 0.0000006
					#N/A		Central functions	Cofactors, Vitamins, Prosthetic Groups, Pigments	Tetrapyrroles	Cofactors, Vitamins, Prosthetic Groups, Pigments	ChlD component of cobalt chelatase involved in B12 biosynthesis	0.000033 ± 0.0000008
					#N/A		Central functions	Cofactors, Vitamins, Prosthetic Groups, Pigments	Tetrapyrroles	Cofactors, Vitamins, Prosthetic Groups, Pigments	ChlI component of cobalt chelatase involved in B12 biosynthesis	0.000009 ± 0.0000004
					#N/A		Central functions	Cofactors, Vitamins, Prosthetic Groups, Pigments	Tetrapyrroles	Cofactors, Vitamins, Prosthetic Groups, Pigments	Chlorophyllide reductase subunit BchY (EC 1.18.-.-)	0.000042 ± 0.0000009
					#N/A		Central functions	Cofactors, Vitamins, Prosthetic Groups, Pigments	Tetrapyrroles	Cofactors, Vitamins, Prosthetic Groups, Pigments	Chlorophyllide reductase subunit BchZ (EC 1.18.-.-)	0.000019 ± 0.0000004
					#N/A		Central functions	Cofactors, Vitamins, Prosthetic Groups, Pigments	Tetrapyrroles	Cofactors, Vitamins, Prosthetic Groups, Pigments	Cob(I)alamin adenosyltransferase (EC 2.5.1.17)	0.000158 ± 0.0000017
					#N/A		Central functions	Cofactors, Vitamins, Prosthetic Groups, Pigments	Tetrapyrroles	Cofactors, Vitamins, Prosthetic Groups, Pigments	Cob(I)alamin adenosyltransferase (EC 2.5.1.17)	0.000038 ± 0.0000008
					#N/A		Central functions	Cofactors, Vitamins, Prosthetic Groups, Pigments	Tetrapyrroles	Cofactors, Vitamins, Prosthetic Groups, Pigments	Cobalamin biosynthesis protein CbiG	0.000025 ± 0.0000006
					#N/A		Central functions	Cofactors, Vitamins, Prosthetic Groups, Pigments	Tetrapyrroles	Cofactors, Vitamins, Prosthetic Groups, Pigments	Cobalamin biosynthesis protein CobG	0.000026 ± 0.0000008
					#N/A		Central functions	Cofactors, Vitamins, Prosthetic Groups, Pigments	Tetrapyrroles	Cofactors, Vitamins, Prosthetic Groups, Pigments	Cobalamin synthase	0.00001 ± 0.0000004
					#N/A		Central functions	Cofactors, Vitamins, Prosthetic Groups, Pigments	Tetrapyrroles	Cofactors, Vitamins, Prosthetic Groups, Pigments	Cobalamin synthase	0.000009 ± 0.0000003
					#N/A		Central functions	Cofactors, Vitamins, Prosthetic Groups, Pigments	Tetrapyrroles	Cofactors, Vitamins, Prosthetic Groups, Pigments	Cobalt-precorrin-2 C20-methyltransferase (EC 2.1.1.130)	0.000025 ± 0.0000006
					#N/A		Central functions	Cofactors, Vitamins, Prosthetic Groups, Pigments	Tetrapyrroles	Cofactors, Vitamins, Prosthetic Groups, Pigments	Cobalt-precorrin-3b C17-methyltransferase	0.000031 ± 0.0000005
					#N/A		Central functions	Cofactors, Vitamins, Prosthetic Groups, Pigments	Tetrapyrroles	Cofactors, Vitamins, Prosthetic Groups, Pigments	Cobalt-precorrin-4 C11-methyltransferase (EC 2.1.1.133)	0.000009 ± 0.0000003
					#N/A		Central functions	Cofactors, Vitamins, Prosthetic Groups, Pigments	Tetrapyrroles	Cofactors, Vitamins, Prosthetic Groups, Pigments	Cobalt-precorrin-6 synthase, anaerobic	0.000009 ± 0.0000003
					#N/A		Central functions	Cofactors, Vitamins, Prosthetic Groups, Pigments	Tetrapyrroles	Cofactors, Vitamins, Prosthetic Groups, Pigments	Cobalt-precorrin-6x reductase (EC 1.3.1.54)	0.000245 ± 0.0000035
					#N/A		Central functions	Cofactors, Vitamins, Prosthetic Groups, Pigments	Tetrapyrroles	Cofactors, Vitamins, Prosthetic Groups, Pigments	Cobalt-precorrin-6y C5-methyltransferase (EC 2.1.1.-)	0.000054 ± 0.0000013
					#N/A		Central functions	Cofactors, Vitamins, Prosthetic Groups, Pigments	Tetrapyrroles	Cofactors, Vitamins, Prosthetic Groups, Pigments	CobN component of cobalt chelatase involved in B12 biosynthesis	0.000028 ± 0.0000007
					#N/A		Central functions	Cofactors, Vitamins, Prosthetic Groups, Pigments	Tetrapyrroles	Cofactors, Vitamins, Prosthetic Groups, Pigments	Cobyric acid synthase	0.000083 ± 0.0000007
					#N/A		Central functions	Cofactors, Vitamins, Prosthetic Groups, Pigments	Tetrapyrroles	Cofactors, Vitamins, Prosthetic Groups, Pigments	Cobyrinic acid A,C-diamide synthase	0.000038 ± 0.0000009
					#N/A		Central functions	Cofactors, Vitamins, Prosthetic Groups, Pigments	Tetrapyrroles	Cofactors, Vitamins, Prosthetic Groups, Pigments	Coproporphyrinogen III oxidase, aerobic (EC 1.3.3.3)	0.000054 ± 0.000001
					#N/A		Central functions	Cofactors, Vitamins, Prosthetic Groups, Pigments	Tetrapyrroles	Cofactors, Vitamins, Prosthetic Groups, Pigments	Coproporphyrinogen III oxidase, oxygen-independent (EC 1.3.99.22)	0.000039 ± 0.0000006
					#N/A		Central functions	Cofactors, Vitamins, Prosthetic Groups, Pigments	Tetrapyrroles	Cofactors, Vitamins, Prosthetic Groups, Pigments	Divinyl protochlorophyllide a 8-vinyl-reductase (EC 1.3.1.75)	0.000015 ± 0.0000005
					#N/A		Central functions	Cofactors, Vitamins, Prosthetic Groups, Pigments	Tetrapyrroles	Cofactors, Vitamins, Prosthetic Groups, Pigments	Duplicated ATPase component CbrU of energizing module of predicted cobalamin ECF transporter	0.000024 ± 0.0000006
					#N/A		Central functions	Cofactors, Vitamins, Prosthetic Groups, Pigments	Tetrapyrroles	Cofactors, Vitamins, Prosthetic Groups, Pigments	Ferrochelatase, protoheme ferro-lyase (EC 4.99.1.1)	0.000079 ± 0.0000011
					#N/A		Central functions	Cofactors, Vitamins, Prosthetic Groups, Pigments	Tetrapyrroles	Cofactors, Vitamins, Prosthetic Groups, Pigments	Glutamate-1-semialdehyde aminotransferase (EC 5.4.3.8)	0.000084 ± 0.0000009
					#N/A		Central functions	Cofactors, Vitamins, Prosthetic Groups, Pigments	Tetrapyrroles	Cofactors, Vitamins, Prosthetic Groups, Pigments	Glutamyl-tRNA synthetase (EC 6.1.1.17)	0.000105 ± 0.0000014
					#N/A		Central functions	Cofactors, Vitamins, Prosthetic Groups, Pigments	Tetrapyrroles	Cofactors, Vitamins, Prosthetic Groups, Pigments	Heme biosynthesis protein related to NirD and NirG	0.000172 ± 0.0000017
					#N/A		Central functions	Cofactors, Vitamins, Prosthetic Groups, Pigments	Tetrapyrroles	Cofactors, Vitamins, Prosthetic Groups, Pigments	Heme biosynthesis protein related to NirL and NirH	0.000171 ± 0.0000016
					#N/A		Central functions	Cofactors, Vitamins, Prosthetic Groups, Pigments	Tetrapyrroles	Cofactors, Vitamins, Prosthetic Groups, Pigments	Heme d1 biosynthesis protein NirD	0.000096 ± 0.0000009
					#N/A		Central functions	Cofactors, Vitamins, Prosthetic Groups, Pigments	Tetrapyrroles	Cofactors, Vitamins, Prosthetic Groups, Pigments	Heme d1 biosynthesis protein NirG	0.000177 ± 0.0000024
					#N/A		Central functions	Cofactors, Vitamins, Prosthetic Groups, Pigments	Tetrapyrroles	Cofactors, Vitamins, Prosthetic Groups, Pigments	Heme d1 biosynthesis protein NirL	0.000034 ± 0.0000011
					#N/A		Central functions	Cofactors, Vitamins, Prosthetic Groups, Pigments	Tetrapyrroles	Cofactors, Vitamins, Prosthetic Groups, Pigments	Heme oxygenase (EC 1.14.99.3)	0.000177 ± 0.0000011
					#N/A		Central functions	Cofactors, Vitamins, Prosthetic Groups, Pigments	Tetrapyrroles	Cofactors, Vitamins, Prosthetic Groups, Pigments	Hypothetical radical SAM family enzyme in heat shock gene cluster, similarity with CPO of BS HemN-type	0.000034 ± 0.0000006
					#N/A		Central functions	Cofactors, Vitamins, Prosthetic Groups, Pigments	Tetrapyrroles	Cofactors, Vitamins, Prosthetic Groups, Pigments	L-threonine 3-O-phosphate decarboxylase (EC 4.1.1.81)	0.00002 ± 0.0000007
					#N/A		Central functions	Cofactors, Vitamins, Prosthetic Groups, Pigments	Tetrapyrroles	Cofactors, Vitamins, Prosthetic Groups, Pigments	Mg protoporphyrin IX monomethyl ester oxidative cyclase (aerobic) (EC 1.14.13.81)	0.000013 ± 0.0000006
					#N/A		Central functions	Cofactors, Vitamins, Prosthetic Groups, Pigments	Tetrapyrroles	Cofactors, Vitamins, Prosthetic Groups, Pigments	Nicotinate-nucleotide--dimethylbenzimidazole phosphoribosyltransferase (EC 2.4.2.21)	0.000057 ± 0.0000008
					#N/A		Central functions	Cofactors, Vitamins, Prosthetic Groups, Pigments	Tetrapyrroles	Cofactors, Vitamins, Prosthetic Groups, Pigments	Optional hypothetical component of the B12 transporter BtuN	0.000014 ± 0.0000007
					#N/A		Central functions	Cofactors, Vitamins, Prosthetic Groups, Pigments	Tetrapyrroles	Cofactors, Vitamins, Prosthetic Groups, Pigments	Outer membrane vitamin B12 receptor BtuB	0.000022 ± 0.0000006
					#N/A		Central functions	Cofactors, Vitamins, Prosthetic Groups, Pigments	Tetrapyrroles	Cofactors, Vitamins, Prosthetic Groups, Pigments	Pheophorbide a oxygenase (EC 1.14.-.-)	0.000016 ± 0.0000007
					#N/A		Central functions	Cofactors, Vitamins, Prosthetic Groups, Pigments	Tetrapyrroles	Cofactors, Vitamins, Prosthetic Groups, Pigments	Porphobilinogen deaminase (EC 2.5.1.61)	0.000033 ± 0.0000012
					#N/A		Central functions	Cofactors, Vitamins, Prosthetic Groups, Pigments	Tetrapyrroles	Cofactors, Vitamins, Prosthetic Groups, Pigments	Porphobilinogen synthase (EC 4.2.1.24)	0.00002 ± 0.0000005
					#N/A		Central functions	Cofactors, Vitamins, Prosthetic Groups, Pigments	Tetrapyrroles	Cofactors, Vitamins, Prosthetic Groups, Pigments	Precorrin-2 oxidase (EC 1.3.1.76)	0.000025 ± 0.0000008
					#N/A		Central functions	Cofactors, Vitamins, Prosthetic Groups, Pigments	Tetrapyrroles	Cofactors, Vitamins, Prosthetic Groups, Pigments	Predicted cobalt transporter CbtC	0.000033 ± 0.0000007
					#N/A		Central functions	Cofactors, Vitamins, Prosthetic Groups, Pigments	Tetrapyrroles	Cofactors, Vitamins, Prosthetic Groups, Pigments	Predicted cobalt transporter in Bacteroides_Porphyromonas	0.000024 ± 0.0000005
[truncated: 35,004 more rows]
