# Supplementary material for: Comparative metagenomics reveals taxonomically idiosyncratic yet functionally congruent communities in periodontitis
Source: Sci Rep. 2016 Dec 19;6:38993. doi: 10.1038/srep38993 (PMC5172196; doi:10.1038/srep38993)
Supplement: Supplementary Dataset 3 [file srep38993-s3.xls]

## Sheet: Sheet1
Supplementary Table 3: Difference in abundances of functional units between deep-diseased, shallo-diseased and shallow-healthy sites. Data is derived from DESeq, and is graphically represented as Bland-Altman plots in Figure 2, and as KEGG maps in Figure 5.
Deep-diseased versus shallow-healthy					Shallow-diseased versus shallow-healthy
Functional family (SEED classification)	Functional unit	Fold Change (log 2)	FDR adjusted p-value (Wald test)		Functional family (SEED classification)	Functional unit	Fold Change (log 2)	FDR adjusted p-value (Wald test)
Amino Acids and Derivatives	Branched-chain amino acid aminotransferase (EC 2.6.1.42)	-0.305481	0.00372435		Amino Acids and Derivatives	N-methylhydantoinase A (EC 3.5.2.14)	2.79132	0.0255003
Amino Acids and Derivatives	Cysteine desulfurase (EC 2.8.1.7)	0.242593	0.00200354		Amino Acids and Derivatives	Cysteine desulfurase (EC 2.8.1.7), NifS subfamily	3.95252	0.000170501
Amino Acids and Derivatives	Cysteine desulfurase (EC 2.8.1.7), NifS subfamily	3.74212	4.68463e-05		Amino Acids and Derivatives	Glycine dehydrogenase [decarboxylating] (glycine cleavage system P2 protein) (EC 1.4.4.2)	1.29091	0.0315856
Amino Acids and Derivatives	Iron-sulfur cluster assembly scaffold protein IscU	0.689649	0.0434539		Amino Acids and Derivatives	Low-specificity L-threonine aldolase (EC 4.1.2.5)	1.12648	0.00526511
Amino Acids and Derivatives	D-serine dehydratase (EC 4.3.1.18)	0.847222	0.0475387		Amino Acids and Derivatives	Serine hydroxymethyltransferase 1 (EC 2.1.2.1)	-2.71892	0.048188
Amino Acids and Derivatives	D-serine/D-alanine/glycine transporter	-1.48684	1.96272e-06		Amino Acids and Derivatives	Agmatine deiminase (EC 3.5.3.12)	1.60723	0.000103145
Amino Acids and Derivatives	Glycerate kinase (EC 2.7.1.31)	-0.476528	0.0203829		Amino Acids and Derivatives	Arginine decarboxylase (EC 4.1.1.19)	0.676331	0.0248462
Amino Acids and Derivatives	Glycine dehydrogenase [decarboxylating] (glycine cleavage system P1 protein) (EC 1.4.4.2)	2.12602	0.00020652		Amino Acids and Derivatives	Arginine deiminase (EC 3.5.3.6)	-0.914104	0.000924362
Amino Acids and Derivatives	Glycine dehydrogenase [decarboxylating] (glycine cleavage system P2 protein) (EC 1.4.4.2)	1.35384	0.00923379		Amino Acids and Derivatives	Arginine/ornithine antiporter ArcD	-0.612554	0.00863119
Amino Acids and Derivatives	L-serine dehydratase 1 (EC 4.3.1.17)	-2.70625	0.00151288		Amino Acids and Derivatives	N-carbamoylputrescine amidase (3.5.1.53)	1.15168	0.00567391
Amino Acids and Derivatives	Phosphoserine phosphatase (EC 3.1.3.3)	-0.576184	0.00131779		Amino Acids and Derivatives	Acetylornithine deacetylase (EC 3.5.1.16)	0.834991	0.00634902
Amino Acids and Derivatives	Low-specificity L-threonine aldolase (EC 4.1.2.5)	1.16457	0.000457236		Amino Acids and Derivatives	N-acetylornithine carbamoyltransferase (EC 2.1.3.9)	2.17066	0.0414983
Amino Acids and Derivatives	Sodium/glycine symporter GlyP	-0.654722	0.00200354		Amino Acids and Derivatives	4-aminobutyraldehyde dehydrogenase (EC 1.2.1.19)	-1.43166	0.0463058
Amino Acids and Derivatives	Serine hydroxymethyltransferase 1 (EC 2.1.2.1)	-2.559	0.0215026		Amino Acids and Derivatives	Arginine/ornithine antiporter	-0.60823	0.00852901
Amino Acids and Derivatives	D-Ornithine 4,5-aminomutase E subunit (EC 5.4.3.5)	1.29272	0.0397583		Amino Acids and Derivatives	Carboxynorspermidine decarboxylase, putative (EC 4.1.1.-)	1.73319	0.0154644
Amino Acids and Derivatives	Ornithine racemase (EC 5.1.1.12)	1.84464	0.00432496		Amino Acids and Derivatives	Putrescine transport ATP-binding protein PotA (TC 3.A.1.11.1)	0.527883	0.0351906
Amino Acids and Derivatives	Agmatine deiminase (EC 3.5.3.12)	1.61986	6.79231e-06		Amino Acids and Derivatives	Spermidine Putrescine ABC transporter permease component PotB (TC 3.A.1.11.1)	0.67343	0.0414983
Amino Acids and Derivatives	Arginine decarboxylase (EC 4.1.1.19)	0.91397	7.99522e-05		Amino Acids and Derivatives	Spermidine synthase (EC 2.5.1.16)	-0.732132	0.0231859
Amino Acids and Derivatives	Arginine deiminase (EC 3.5.3.6)	-0.798482	0.000243044		Amino Acids and Derivatives	Transcriptional regulator, MerR family, near polyamine transporter	3.15315	0.00278155
Amino Acids and Derivatives	Arginine utilization protein RocB	1.43678	0.0132721		Amino Acids and Derivatives	Gamma-aminobutyrate:alpha-ketoglutarate aminotransferase (EC 2.6.1.19)	-1.45204	0.0259871
Amino Acids and Derivatives	Arginine utilization regulatory protein RocR	3.96504	5.98154e-05		Amino Acids and Derivatives	Allophanate hydrolase 2 subunit 1 (EC 3.5.1.54)	1.89153	0.000352549
Amino Acids and Derivatives	Arginine/ornithine antiporter ArcD	-0.636227	0.00078844		Amino Acids and Derivatives	Allophanate hydrolase 2 subunit 2 (EC 3.5.1.54)	1.49698	0.00107344
Amino Acids and Derivatives	Delta-1-pyrroline-5-carboxylate dehydrogenase (EC 1.5.1.12)	-0.683699	0.00824399		Amino Acids and Derivatives	Urea carboxylase (EC 6.3.4.6)	2.08753	0.0133058
Amino Acids and Derivatives	N-carbamoylputrescine amidase (3.5.1.53)	1.1488	0.0011769		Amino Acids and Derivatives	Urea ABC transporter, ATPase protein UrtE	3.68221	0.00125695
Amino Acids and Derivatives	NADP-specific glutamate dehydrogenase (EC 1.4.1.4)	-0.725203	0.00730481		Amino Acids and Derivatives	Urea carboxylase-related ABC transporter, periplasmic substrate-binding protein	2.8195	0.0196759
Amino Acids and Derivatives	Ornithine carbamoyltransferase (EC 2.1.3.3)	-0.409101	0.0114927		Amino Acids and Derivatives	5-carboxymethyl-2-hydroxymuconate delta-isomerase (EC 5.3.3.10)	-2.3087	0.043778
Amino Acids and Derivatives	Ornithine cyclodeaminase (EC 4.3.1.12)	-1.21102	0.0132721		Amino Acids and Derivatives	Aromatic amino acid transport protein AroP	-1.3069	0.0481096
Amino Acids and Derivatives	Ornithine decarboxylase (EC 4.1.1.17)	0.902534	0.00116676		Amino Acids and Derivatives	Kynurenine formamidase, bacterial (EC 3.5.1.9)	3.80782	0.00192199
Amino Acids and Derivatives	Succinylglutamic semialdehyde dehydrogenase (EC 1.2.1.71)	-2.77667	0.0225452		Amino Acids and Derivatives	Tryptophanase (EC 4.1.99.1)	0.852309	0.0415559
Amino Acids and Derivatives	Transcriptional regulator ArcR essential for anaerobic expression of the ADI pathway, Crp/Fnr family	-1.3771	0.0492511		Amino Acids and Derivatives	Amino acid-binding ACT	2.74266	0.0223395
Amino Acids and Derivatives	Acetylglutamate kinase (EC 2.7.2.8)	-0.516783	0.0210612		Amino Acids and Derivatives	Indolepyruvate oxidoreductase subunit IorA (EC 1.2.7.8)	2.55757	0.000780651
Amino Acids and Derivatives	Acetylornithine deacetylase (EC 3.5.1.16)	0.868507	0.000438406		Amino Acids and Derivatives	Indolepyruvate oxidoreductase subunit IorB (EC 1.2.7.8)	2.42287	0.0118918
Amino Acids and Derivatives	Argininosuccinate lyase (EC 4.3.2.1)	-0.336172	0.0404326		Amino Acids and Derivatives	Phenylacetate-coenzyme A ligase (EC 6.2.1.30)	1.54443	0.00111512
Amino Acids and Derivatives	Argininosuccinate synthase (EC 6.3.4.5)	-0.39746	0.0217312		Amino Acids and Derivatives	2-keto-3-deoxy-D-arabino-heptulosonate-7-phosphate synthase I beta (EC 2.5.1.54)	1.02094	0.000362463
Amino Acids and Derivatives	Glutamate N-acetyltransferase (EC 2.3.1.35)	-0.585223	0.028189		Amino Acids and Derivatives	Prephenate and/or arogenate dehydrogenase (unknown specificity) (EC 1.3.1.12)(EC 1.3.1.43)	1.22522	0.0193249
Amino Acids and Derivatives	N-acetyl-gamma-glutamyl-phosphate reductase (EC 1.2.1.38)	-0.440539	0.049349		Amino Acids and Derivatives	Shikimate 5-dehydrogenase I alpha (EC 1.1.1.25)	0.898491	0.0472744
Amino Acids and Derivatives	N-acetylornithine carbamoyltransferase (EC 2.1.3.9)	2.8444	1.14431e-05		Amino Acids and Derivatives	Shikimate 5-dehydrogenase I gamma (EC 1.1.1.25)	-1.31562	0.0401045
Amino Acids and Derivatives	N-succinyl-L,L-diaminopimelate desuccinylase (EC 3.5.1.18)	-1.58759	2.24891e-08		Amino Acids and Derivatives	Tryptophan synthase beta chain (EC 4.2.1.20)	-0.503142	0.0479436
Amino Acids and Derivatives	Predicted arginine uptake transporter	3.26696	0.00078755		Amino Acids and Derivatives	Tryptophan synthase beta chain like (EC 4.2.1.20)	0.67674	0.00848267
Amino Acids and Derivatives	4-aminobutyraldehyde dehydrogenase (EC 1.2.1.19)	-3.97898	2.75361e-11		Amino Acids and Derivatives	Biosynthetic Aromatic amino acid aminotransferase alpha (EC 2.6.1.57)	0.492139	0.037803
Amino Acids and Derivatives	Arginine/ornithine antiporter	-0.633843	0.000829146		Amino Acids and Derivatives	Branched-chain alpha-keto acid dehydrogenase, E1 component, beta subunit (EC 1.2.4.4)	-1.34563	0.0410888
Amino Acids and Derivatives	Carboxynorspermidine decarboxylase, putative (EC 4.1.1.-)	2.09226	7.0482e-06		Amino Acids and Derivatives	Dihydrolipoamide acyltransferase component of branched-chain alpha-keto acid dehydrogenase complex (EC 2.3.1.168)	-1.29805	0.00748063
Amino Acids and Derivatives	S-adenosylmethionine decarboxylase proenzyme (EC 4.1.1.50), prokaryotic class 1A	1.23698	0.00324681		Amino Acids and Derivatives	Electron transfer flavoprotein, alpha subunit	1.12318	1.09947e-07
Amino Acids and Derivatives	Spermidine Putrescine ABC transporter permease component potC (TC_3.A.1.11.1)	0.617946	0.0186828		Amino Acids and Derivatives	Electron transfer flavoprotein, beta subunit	0.909742	0.000592535
Amino Acids and Derivatives	Spermidine synthase (EC 2.5.1.16)	-0.630171	0.00950023		Amino Acids and Derivatives	Enoyl-CoA hydratase [isoleucine degradation] (EC 4.2.1.17)	2.49544	0.0152049
Amino Acids and Derivatives	Transcriptional regulator, MerR family, near polyamine transporter	3.48466	5.15187e-08		Amino Acids and Derivatives	Hydroxymethylglutaryl-CoA lyase (EC 4.1.3.4)	2.66141	0.0401045
Amino Acids and Derivatives	Gamma-aminobutyrate:alpha-ketoglutarate aminotransferase (EC 2.6.1.19)	-2.90169	1.48143e-08		Amino Acids and Derivatives	Succinyl-CoA:3-ketoacid-coenzyme A transferase subunit B (EC 2.8.3.5)	1.77987	0.0148019
Amino Acids and Derivatives	Monoamine/putrescine oxidase (EC 1.4.3.10)	-3.27562	5.92384e-05		Amino Acids and Derivatives	3-isopropylmalate dehydratase large subunit (EC 4.2.1.33)	-0.446307	0.0328643
Amino Acids and Derivatives	Allophanate hydrolase 2 subunit 1 (EC 3.5.1.54)	1.39316	0.000291872		Amino Acids and Derivatives	3-hydroxyacyl-CoA dehydrogenase (EC 1.1.1.35)	2.3845	4.22024e-05
Amino Acids and Derivatives	Allophanate hydrolase 2 subunit 2 (EC 3.5.1.54)	1.27302	2.24203e-05		Amino Acids and Derivatives	3-ketoacyl-CoA thiolase (EC 2.3.1.16)	1.33032	8.22724e-05
Amino Acids and Derivatives	Urea ABC transporter, ATPase protein UrtE	3.32365	0.000594596		Amino Acids and Derivatives	Butyryl-CoA dehydrogenase (EC 1.3.99.2)	1.22006	4.6651e-05
Amino Acids and Derivatives	Urease accessory protein UreD	-1.92514	0.0492721		Amino Acids and Derivatives	Dihydrolipoamide dehydrogenase of branched-chain alpha-keto acid dehydrogenase (EC 1.8.1.4)	-1.36455	8.213e-05
Amino Acids and Derivatives	Urease accessory protein UreE	-2.17848	0.00587183		Amino Acids and Derivatives	Glutamine synthetase type I (EC 6.3.1.2)	-1.04432	3.15716e-06
Amino Acids and Derivatives	Urease accessory protein UreG	-2.35018	2.16994e-06		Amino Acids and Derivatives	Asparagine synthetase [glutamine-hydrolyzing] (EC 6.3.5.4) AsnH	3.19015	0.0187723
Amino Acids and Derivatives	Urease alpha subunit (EC 3.5.1.5)	-1.99036	6.37729e-08		Amino Acids and Derivatives	Aspartate--ammonia ligase (EC 6.3.1.1)	0.714409	0.0374795
Amino Acids and Derivatives	Urease beta subunit (EC 3.5.1.5)	-2.44288	0.000297889		Amino Acids and Derivatives	Glutamate synthase [NADPH] small chain (EC 1.4.1.13)	1.00225	0.0198149
Amino Acids and Derivatives	Urease gamma subunit (EC 3.5.1.5)	-2.45595	3.78995e-05		Amino Acids and Derivatives	glutamine synthetase family protein	4.21437	0.00211073
Amino Acids and Derivatives	5-carboxymethyl-2-hydroxymuconate delta-isomerase (EC 5.3.3.10)	-3.63626	0.000495822		Amino Acids and Derivatives	Poly-gamma-glutamate synthase subunit PgsB/CapB (EC 6.3.2.-)	2.96426	0.0434229
Amino Acids and Derivatives	Phenylalanine-specific permease	-3.26349	1.94669e-06		Amino Acids and Derivatives	Histidinol-phosphatase [alternative form] (EC 3.1.3.15)	-1.68491	0.000649811
Amino Acids and Derivatives	Tryptophanase (EC 4.1.99.1)	1.28906	5.83872e-05		Amino Acids and Derivatives	Glutamate formiminotransferase (EC 2.1.2.5)	1.5747	0.000152409
Amino Acids and Derivatives	Amino acid-binding ACT	2.64397	0.00211332		Amino Acids and Derivatives	Histidine ammonia-lyase (EC 4.3.1.3)	0.734734	0.0123691
Amino Acids and Derivatives	Indolepyruvate oxidoreductase subunit IorA (EC 1.2.7.8)	2.67303	5.42767e-06		Amino Acids and Derivatives	Imidazolonepropionase (EC 3.5.2.7)	1.28762	3.8866e-05
Amino Acids and Derivatives	Indolepyruvate oxidoreductase subunit IorB (EC 1.2.7.8)	2.79739	1.55539e-05		Amino Acids and Derivatives	Urocanate hydratase (EC 4.2.1.49)	0.708494	0.0223395
Amino Acids and Derivatives	Phenylacetate-coenzyme A ligase (EC 6.2.1.30)	1.49008	2.83686e-05		Amino Acids and Derivatives	Adenylylsulfate kinase (EC 2.7.1.25)	1.78673	0.0421572
Amino Acids and Derivatives	2-keto-3-deoxy-D-arabino-heptulosonate-7-phosphate synthase I alpha (EC 2.5.1.54)	-0.891375	0.00496432		Amino Acids and Derivatives	Cysteine synthase A (EC 2.5.1.47)	2.33072	0.00211073
Amino Acids and Derivatives	2-keto-3-deoxy-D-arabino-heptulosonate-7-phosphate synthase I beta (EC 2.5.1.54)	1.11208	2.45906e-05		Amino Acids and Derivatives	Cysteine synthase B (EC 2.5.1.47)	1.41985	0.0494213
Amino Acids and Derivatives	2-keto-3-deoxy-D-arabino-heptulosonate-7-phosphate synthase II (EC 2.5.1.54)	-1.6482	4.58554e-07		Amino Acids and Derivatives	Phosphoadenylyl-sulfate reductase [thioredoxin] (EC 1.8.4.8)	-1.22807	0.0308518
Amino Acids and Derivatives	Arogenate dehydrogenase (EC 1.3.1.43)	-2.81221	3.81967e-05		Amino Acids and Derivatives	Sulfate adenylyltransferase subunit 2 (EC 2.7.7.4)	-1.0891	0.0190135
Amino Acids and Derivatives	Prephenate and/or arogenate dehydrogenase (unknown specificity) (EC 1.3.1.12)(EC 1.3.1.43)	1.13591	0.00486571		Amino Acids and Derivatives	N-succinyl-L,L-diaminopimelate aminotransferase alternative (EC 2.6.1.17)	-0.952603	0.0337504
Amino Acids and Derivatives	Prephenate dehydratase (EC 4.2.1.51)	-0.453531	0.0174361		Amino Acids and Derivatives	L-beta-lysine 5,6-aminomutase alpha subunit (EC 5.4.3.3)	1.75063	0.00152246
Amino Acids and Derivatives	Shikimate 5-dehydrogenase I alpha (EC 1.1.1.25)	0.885653	0.0172721		Amino Acids and Derivatives	L-beta-lysine 5,6-aminomutase beta subunit (EC 5.4.3.3)	1.84871	0.00311978
Amino Acids and Derivatives	Shikimate 5-dehydrogenase I gamma (EC 1.1.1.25)	-2.0195	0.000133316		Amino Acids and Derivatives	Lysine 2,3-aminomutase (EC 5.4.3.2)	2.06911	5.28213e-06
Amino Acids and Derivatives	Shikimate kinase I (EC 2.7.1.71)	0.588338	0.00323593		Amino Acids and Derivatives	Lysine decarboxylase (EC 4.1.1.18)	0.953975	0.0348439
Amino Acids and Derivatives	Aminodeoxychorismate lyase (EC 4.1.3.38)	-0.64335	0.01375		Amino Acids and Derivatives	3-aminobutyrl-CoA ammonia lyase (EC 4.3.1.14)	1.97276	0.00391761
Amino Acids and Derivatives	Anthranilate phosphoribosyltransferase (EC 2.4.2.18)	-0.466254	0.0477228		Amino Acids and Derivatives	3-keto-5-aminohexanoate cleavage enzyme	1.78919	0.00162973
Amino Acids and Derivatives	Anthranilate synthase, aminase component (EC 4.1.3.27)	-0.936988	1.44309e-05		Amino Acids and Derivatives	3,5-diaminobexanoate dehydrogenase (EC 1.4.1.11)	2.46021	5.22032e-05
Amino Acids and Derivatives	Indole-3-glycerol phosphate synthase (EC 4.1.1.48)	-0.681026	0.0263964		Amino Acids and Derivatives	Acetyl-CoA acetyltransferase (EC 2.3.1.9)	1.38489	1.08113e-05
Amino Acids and Derivatives	Isochorismate synthase (EC 5.4.4.2) of siderophore biosynthesis	-3.03753	0.00785398		Amino Acids and Derivatives	Butyrate-acetoacetate CoA-transferase subunit A (EC 2.8.3.9)	2.03518	0.00107388
Amino Acids and Derivatives	Phosphoribosylformimino-5-aminoimidazole carboxamide ribotide isomerase (EC 5.3.1.16)	-0.550624	0.0419008		Amino Acids and Derivatives	Adenosylhomocysteinase (EC 3.3.1.1)	0.661248	0.0320709
Amino Acids and Derivatives	Tryptophan synthase alpha chain (EC 4.2.1.20)	-0.611132	0.0112495		Amino Acids and Derivatives	Methionine transporter MetT	1.26092	0.0232517
Amino Acids and Derivatives	Tryptophan synthase beta chain (EC 4.2.1.20)	-1.06337	7.3654e-08		Amino Acids and Derivatives	Methionine gamma-lyase (EC 4.4.1.11)	1.41281	0.0494213
Amino Acids and Derivatives	Tryptophan synthase beta chain like (EC 4.2.1.20)	0.758588	0.000234067		Amino Acids and Derivatives	Pyruvate dehydrogenase E1 component (EC 1.2.4.1)	-1.343	3.8866e-05
Amino Acids and Derivatives	Aromatic amino acid aminotransferase gamma (EC 2.6.1.57)	-1.10314	0.00432496		Amino Acids and Derivatives	Pyruvate-flavodoxin oxidoreductase (EC 1.2.7.-)	1.01867	0.00440758
Amino Acids and Derivatives	Biosynthetic Aromatic amino acid aminotransferase alpha (EC 2.6.1.57)	0.539938	0.00202948		Amino Acids and Derivatives	5-methylthioribose kinase (EC 2.7.1.100)	2.35515	0.00497821
Amino Acids and Derivatives	Acetaldehyde dehydrogenase (EC 1.2.1.10)	-0.44697	0.0474255		Amino Acids and Derivatives	Methylthioribose-1-phosphate isomerase (EC 5.3.1.23)	0.888915	0.0428668
Amino Acids and Derivatives	Acting phosphoribosylanthranilate isomerase (EC 5.3.1.24)	-2.9442	1.75484e-07		Amino Acids and Derivatives	FIG003492: Threonine dehydrogenase and related Zn-dependent dehydrogenases	3.07683	0.040699
Amino Acids and Derivatives	3-hydroxyisobutyryl-CoA hydrolase (EC 3.1.2.4)	-2.17667	0.0439497		Amino Acids and Derivatives	Hypothetical protein YggS, proline synthase co-transcribed bacterial homolog PROSC	0.466414	0.00903191
Amino Acids and Derivatives	Branched-chain alpha-keto acid dehydrogenase, E1 component, alpha subunit (EC 1.2.4.4)	-1.54251	0.00837554		Amino Acids and Derivatives	Microbial collagenase, secreted (EC 3.4.24.3)	2.97702	0.0494213
Amino Acids and Derivatives	Branched-chain alpha-keto acid dehydrogenase, E1 component, beta subunit (EC 1.2.4.4)	-1.72256	0.000478855		Amino Acids and Derivatives	Ureidoglycolate/malate/sulfolactate dehydrogenase family (EC 1.1.1.-)	-3.00167	0.0418827
Amino Acids and Derivatives	Branched-chain amino acid aminotransferase (EC 2.6.1.42)	-0.305481	0.00372435		Carbohydrates	Lacto-N-biose phosphorylase (EC 2.4.1.211)	-1.13203	0.0344991
Amino Acids and Derivatives	Dihydrolipoamide acyltransferase component of branched-chain alpha-keto acid dehydrogenase complex (EC 2.3.1.168)	-2.22344	3.28891e-08		Carbohydrates	Predicted galacto-N-biose-/lacto-N-biose I ABC transporter, permease component 1	-2.53081	0.000343638
Amino Acids and Derivatives	Electron transfer flavoprotein, alpha subunit	1.17318	5.96682e-12		Carbohydrates	Predicted galacto-N-biose-/lacto-N-biose I ABC transporter, permease component 2	-2.82891	0.000343638
Amino Acids and Derivatives	Electron transfer flavoprotein, beta subunit	1.0583	4.47841e-08		Carbohydrates	6-phosphogluconate dehydrogenase, decarboxylating (EC 1.1.1.44)	-0.699181	0.00166078
Amino Acids and Derivatives	Hydroxymethylglutaryl-CoA lyase (EC 4.1.3.4)	2.13382	0.0292743		Carbohydrates	Beta-xylosidase (EC 3.2.1.37)	1.86838	0.0348439
Amino Acids and Derivatives	Succinyl-CoA:3-ketoacid-coenzyme A transferase subunit B (EC 2.8.3.5)	1.73738	0.00313908		Carbohydrates	Cellobiose phosphorylase (EC 2.4.1.-)	2.82218	0.0261373
Amino Acids and Derivatives	(R)-citramalate synthase (EC 2.3.1.182)	1.21465	0.00119168		Carbohydrates	Endoglucanase (EC 3.2.1.4)	2.94289	0.0299932
Amino Acids and Derivatives	2-isopropylmalate synthase (EC 2.3.3.13)	-0.799947	1.794e-06		Carbohydrates	Glucose-6-phosphate 1-dehydrogenase (EC 1.1.1.49)	-0.717714	0.00450375
Amino Acids and Derivatives	3-isopropylmalate dehydratase large subunit (EC 4.2.1.33)	-0.899611	9.33085e-09		Carbohydrates	Glycerol uptake facilitator protein	-0.609857	0.0454627
Amino Acids and Derivatives	3-isopropylmalate dehydratase small subunit (EC 4.2.1.33)	-0.744739	0.00116419		Carbohydrates	Glycerol uptake operon antiterminator regulatory protein	2.85957	0.00142514
Amino Acids and Derivatives	3-isopropylmalate dehydrogenase (EC 1.1.1.85)	-0.634426	0.000324653		Carbohydrates	Glycerol-3-phosphate ABC transporter, periplasmic glycerol-3-phosphate-binding protein (TC 3.A.1.1.3)	2.35199	0.0244331
Amino Acids and Derivatives	Acetolactate synthase large subunit (EC 2.2.1.6)	-0.549405	0.00338402		Carbohydrates	Glycerol-3-phosphate ABC transporter, permease protein UgpA (TC 3.A.1.1.3)	2.89921	0.00926495
Amino Acids and Derivatives	Acetolactate synthase small subunit (EC 2.2.1.6)	-0.602225	0.00755836		Carbohydrates	Maltodextrin glucosidase (EC 3.2.1.20)	-0.783955	0.0232114
Amino Acids and Derivatives	Dihydroxy-acid dehydratase (EC 4.2.1.9)	-0.78199	4.90056e-07		Carbohydrates	Predicted beta-glucoside-regulated ABC transport system, permease component 2, COG0395	-2.62734	0.00357222
Amino Acids and Derivatives	Ketol-acid reductoisomerase (EC 1.1.1.86)	-0.778719	3.05025e-06		Carbohydrates	Predicted D-mannonate epimerase	1.63953	0.0303103
Amino Acids and Derivatives	Threonine dehydratase biosynthetic (EC 4.3.1.19)	-1.91184	1.8308e-07		Carbohydrates	Ribose ABC transport system, ATP-binding protein RbsA (TC 3.A.1.2.1)	0.779474	0.015442
Amino Acids and Derivatives	3-hydroxyacyl-CoA dehydrogenase (EC 1.1.1.35)	1.74386	0.000372542		Carbohydrates	Ribose ABC transport system, permease protein RbsC (TC 3.A.1.2.1)	0.505817	0.0397132
Amino Acids and Derivatives	3-ketoacyl-CoA thiolase (EC 2.3.1.16)	0.896319	0.00600641		Carbohydrates	GlcNAc phosphomutase (EC 5.4.2.3)	-1.63012	0.00963691
Amino Acids and Derivatives	Butyrate kinase (EC 2.7.2.7)	1.18744	0.0390154		Carbohydrates	N-Acetyl-D-glucosamine ABC transport system, permease protein 2	-1.684	0.00122365
Amino Acids and Derivatives	Butyryl-CoA dehydrogenase (EC 1.3.99.2)	1.41491	1.57561e-09		Carbohydrates	2-oxoglutarate dehydrogenase E1 component (EC 1.2.4.2)	-0.982141	0.00578438
Amino Acids and Derivatives	Dihydrolipoamide dehydrogenase of branched-chain alpha-keto acid dehydrogenase (EC 1.8.1.4)	-1.77524	8.46546e-09		Carbohydrates	Dihydrolipoamide succinyltransferase component (E2) of 2-oxoglutarate dehydrogenase complex (EC 2.3.1.61)	-1.1968	0.000731406
Amino Acids and Derivatives	Phosphate butyryltransferase (EC 2.3.1.19)	1.56065	0.0217959		Carbohydrates	2,3-bisphosphoglycerate-independent phosphoglycerate mutase (EC 5.4.2.1)	0.826573	0.0322949
Amino Acids and Derivatives	Acetyl-coenzyme A synthetase (EC 6.2.1.1)	-2.82848	1.44387e-07		Carbohydrates	Gluconolactonase (EC 3.1.1.17)	1.85185	0.0371731
Amino Acids and Derivatives	Sodium/glutamate symport protein	0.42204	0.0259527		Carbohydrates	Polyphosphate glucokinase (EC 2.7.1.63)	-1.99434	1.47682e-05
Amino Acids and Derivatives	NAD-specific glutamate dehydrogenase (EC 1.4.1.2), large form	-2.94619	6.89428e-10		Carbohydrates	Glycolate permease	2.79371	0.00806233
Amino Acids and Derivatives	Glutamine synthetase type I (EC 6.3.1.2)	-1.70414	2.55897e-14		Carbohydrates	Glyoxylate reductase (EC 1.1.1.26)	1.3466	0.00612864
Amino Acids and Derivatives	Glutamine synthetase type III, GlnN (EC 6.3.1.2)	1.14152	9.54284e-05		Carbohydrates	Hydroxypyruvate reductase (EC 1.1.1.81)	0.988987	0.0137093
Amino Acids and Derivatives	Glutamine synthetase, clostridia type (EC 6.3.1.2)	1.04745	0.00466473		Carbohydrates	6-phosphofructokinase, eukaryotic type (EC 2.7.1.11)	-2.19725	2.40178e-05
Amino Acids and Derivatives	Asparagine synthetase [glutamine-hydrolyzing] (EC 6.3.5.4) AsnH	3.06339	0.00570281		Carbohydrates	Fructose-bisphosphate aldolase class II (EC 4.1.2.13)	-0.293337	0.0437931
Amino Acids and Derivatives	Aspartate--ammonia ligase (EC 6.3.1.1)	0.804543	0.00281159		Carbohydrates	Pyrophosphate--fructose 6-phosphate 1-phosphotransferase, alpha subunit (EC 2.7.1.90)	-1.38035	6.91787e-05
Amino Acids and Derivatives	Glutaminase (EC 3.5.1.2)	1.13987	0.0013215		Carbohydrates	Aconitate hydratase (EC 4.2.1.3)	-0.644198	0.0027821
Amino Acids and Derivatives	L-asparaginase I, cytoplasmic (EC 3.5.1.1)	1.34707	0.000124264		Carbohydrates	Malate synthase (EC 2.3.3.9)	3.17374	0.032945
Amino Acids and Derivatives	Hypothetical protein in predicted poly-gamma-glutamate synthase operon	2.2335	0.0155296		Carbohydrates	Prolipoprotein diacylglyceryl transferase (EC 2.4.99.-)	0.284573	0.037362
Amino Acids and Derivatives	Poly-gamma-glutamate synthase subunit PgsB/CapB (EC 6.3.2.-)	3.75053	0.000829146		Carbohydrates	Fructose-6-phosphate phosphoketolase (EC 4.1.2.22)	-0.890182	0.0304076
Amino Acids and Derivatives	Transition state regulatory protein AbrB	3.40959	0.00508351		Carbohydrates	Xylulose-5-phosphate phosphoketolase (EC 4.1.2.9)	-0.890182	0.0304076
Amino Acids and Derivatives	Histidinol-phosphatase (EC 3.1.3.15)	0.732632	0.00993687		Carbohydrates	Malate Na(+) symporter	2.09098	0.0293417
Amino Acids and Derivatives	Histidinol-phosphatase [alternative form] (EC 3.1.3.15)	-2.82648	2.01211e-10		Carbohydrates	Phosphoenolpyruvate carboxykinase [ATP] (EC 4.1.1.49)	0.822409	0.00278175
Amino Acids and Derivatives	Imidazole glycerol phosphate synthase amidotransferase subunit (EC 2.4.2.-)	-0.755118	0.0114901		Carbohydrates	Pyruvate carboxyl transferase subunit B (EC 6.4.1.1)	0.977706	0.048231
Amino Acids and Derivatives	Glutamate formiminotransferase (EC 2.1.2.5)	1.77182	2.60726e-07		Carbohydrates	Acetyl-CoA synthetase (ADP-forming) alpha and beta chains, putative	2.13655	0.0302662
Amino Acids and Derivatives	Histidine ammonia-lyase (EC 4.3.1.3)	0.856085	0.000282786		Carbohydrates	Fumarate hydratase class I (EC 4.2.1.2)	2.58784	0.000343638
Amino Acids and Derivatives	Histidine transport protein (permease)	-2.7757	0.00107352		Carbohydrates	Isocitrate dehydrogenase [NAD] (EC 1.1.1.41)	2.18107	0.00389297
Amino Acids and Derivatives	Imidazolonepropionase (EC 3.5.2.7)	1.24612	4.25647e-06		Carbohydrates	Succinyl-CoA ligase [ADP-forming] alpha chain (EC 6.2.1.5)	-0.590777	0.0418827
Amino Acids and Derivatives	Urocanate hydratase (EC 4.2.1.49)	0.964334	0.000461768		Carbohydrates	Succinyl-CoA ligase [ADP-forming] beta chain (EC 6.2.1.5)	-0.773788	0.0043921
Amino Acids and Derivatives	Cysteine synthase A (EC 2.5.1.47)	3.04608	1.99726e-06		Carbohydrates	Phosphoribulokinase (EC 2.7.1.19)	3.85025	0.00589781
Amino Acids and Derivatives	Phosphoadenylyl-sulfate reductase [thioredoxin] (EC 1.8.4.8)	-1.75153	0.000203765		Carbohydrates	probable RuBisCo-expression protein CbbX	2.81353	0.0293302
Amino Acids and Derivatives	Serine acetyltransferase (EC 2.3.1.30)	-0.630322	0.000133378		Carbohydrates	putative sodium-dependent bicarbonate transporter	2.94795	0.0321493
Amino Acids and Derivatives	Sulfate adenylyltransferase subunit 1 (EC 2.7.7.4)	-1.60415	4.95819e-05		Carbohydrates	RuBisCO operon transcriptional regulator	3.30166	0.0252399
Amino Acids and Derivatives	Sulfate adenylyltransferase subunit 2 (EC 2.7.7.4)	-1.74163	6.16479e-07		Carbohydrates	Glyoxylate carboligase (EC 4.1.1.47)	-2.37561	0.00441133
Amino Acids and Derivatives	Sulfate transport system permease protein CysT	-1.37236	0.0469604		Carbohydrates	Cellobiose phosphotransferase system YdjC-like protein	3.49283	0.00473443
Amino Acids and Derivatives	Sulfite reductase [NADPH] flavoprotein alpha-component (EC 1.8.1.2)	-1.42273	0.0431387		Carbohydrates	Predicted beta-glucoside transporter, GPH family	-1.8004	0.0343236
Amino Acids and Derivatives	Sulfite reductase [NADPH] hemoprotein beta-component (EC 1.8.1.2)	-1.50643	0.0256153		Carbohydrates	Multiple sugar ABC transporter, membrane-spanning permease protein MsmG	-0.90647	0.0122514
Amino Acids and Derivatives	2,3,4,5-tetrahydropyridine-2,6-dicarboxylate N-succinyltransferase (EC 2.3.1.117)	-1.39573	1.02379e-05		Carbohydrates	Galactose/methyl galactoside ABC transport system, D-galactose-binding periplasmic protein MglB (TC 3.A.1.2.3)	1.02383	0.0111265
Amino Acids and Derivatives	L,L-diaminopimelate aminotransferase (EC 2.6.1.83)	1.12642	0.00839266		Carbohydrates	Evolved beta-D-galactosidase, alpha subunit	-2.51831	0.00735835
Amino Acids and Derivatives	N-acetyl-L,L-diaminopimelate aminotransferase (EC 2.6.1.-)	-0.850072	0.0125396		Carbohydrates	Alpha-glucosidase (EC 3.2.1.20)	-0.891028	0.00698906
Amino Acids and Derivatives	N-acetyl-L,L-diaminopimelate deacetylase (EC 3.5.1.47)	-0.672943	0.0454283		Carbohydrates	Malto-oligosyltrehalose synthase (EC 5.4.99.15)	-1.55291	0.0198149
Amino Acids and Derivatives	N-succinyl-L,L-diaminopimelate aminotransferase alternative (EC 2.6.1.17)	-2.07404	2.02534e-07		Carbohydrates	Oligo-1,6-glucosidase (EC 3.2.1.10)	-1.23915	0.000616485
Amino Acids and Derivatives	L-beta-lysine 5,6-aminomutase alpha subunit (EC 5.4.3.3)	2.00213	2.84756e-06		Carbohydrates	Glycogen debranching enzyme (EC 3.2.1.-)	-1.02551	0.000179536
Amino Acids and Derivatives	L-beta-lysine 5,6-aminomutase beta subunit (EC 5.4.3.3)	2.45279	8.02612e-07		Carbohydrates	Malto-oligosyltrehalose trehalohydrolase (EC 3.2.1.141)	-1.65669	0.000449631
Amino Acids and Derivatives	Lysine 2,3-aminomutase (EC 5.4.3.2)	2.11846	1.34204e-08		Carbohydrates	Putative glucanase glgE (EC 3.2.1.-)	-1.96023	0.00471762
Amino Acids and Derivatives	Lysine decarboxylase (EC 4.1.1.18)	1.4116	4.16856e-05		Carbohydrates	Trehalose synthase (EC 5.4.99.16)	-2.41225	2.91079e-06
Amino Acids and Derivatives	3-aminobutyrl-CoA ammonia lyase (EC 4.3.1.14)	2.33252	1.8746e-06		Carbohydrates	Trehalose-6-phosphate hydrolase (EC 3.2.1.93)	-0.789228	0.0123691
Amino Acids and Derivatives	3-keto-5-aminohexanoate cleavage enzyme	2.50267	6.89382e-09		Carbohydrates	Acetoin catabolism protein X	2.80584	0.0283907
Amino Acids and Derivatives	3,5-diaminobexanoate dehydrogenase (EC 1.4.1.11)	2.90628	2.32663e-11		Carbohydrates	3-hydroxybutyryl-CoA dehydratase (EC 4.2.1.55)	1.56341	0.00402845
Amino Acids and Derivatives	Acetyl-CoA acetyltransferase (EC 2.3.1.9)	1.12813	9.92938e-06		Carbohydrates	3-hydroxybutyryl-CoA dehydrogenase (EC 1.1.1.157)	1.35705	0.00505075
Amino Acids and Derivatives	Butyrate-acetoacetate CoA-transferase subunit A (EC 2.8.3.9)	2.69882	4.47041e-11		Carbohydrates	Acetoacetate metabolism regulatory protein AtoC	2.71785	0.000179536
Amino Acids and Derivatives	Butyrate-acetoacetate CoA-transferase subunit B (EC 2.8.3.9)	1.63343	5.81319e-05		Carbohydrates	NADH-dependent butanol dehydrogenase A (EC 1.1.1.-)	0.861189	0.0120178
Amino Acids and Derivatives	5-methyltetrahydrofolate--homocysteine methyltransferase (EC 2.1.1.13)	0.482389	0.0209805		Carbohydrates	3-hydroxybutyryl-CoA epimerase (EC 5.1.2.3)	2.46709	0.02331
Amino Acids and Derivatives	5-methyltetrahydropteroyltriglutamate--homocysteine methyltransferase (EC 2.1.1.14)	-1.39259	1.80249e-08		Carbohydrates	Ferredoxin-like protein	2.39215	0.000170501
Amino Acids and Derivatives	Adenosylhomocysteinase (EC 3.3.1.1)	0.859502	3.73075e-05		Carbohydrates	Carbohydrate Esterase Family 4	2.71895	5.28213e-06
Amino Acids and Derivatives	Cystathionine gamma-synthase (EC 2.5.1.48)	-1.00629	0.000168544		Carbohydrates	COG1649 predicted glycoside hydrolase	1.50504	0.00414174
Amino Acids and Derivatives	Duplicated ATPase component MtsB of energizing module of methionine-regulated ECF transporter	-0.952684	0.00551945		Carbohydrates	Polysaccharide deacetylase	0.844148	0.00736284
Amino Acids and Derivatives	Homoserine O-acetyltransferase (EC 2.3.1.31)	-1.12137	4.2921e-05		Carbohydrates	D-galactarate dehydratase (EC 4.2.1.42)	3.08159	0.0402044
Amino Acids and Derivatives	Methionine transporter MetT	1.57452	7.11953e-05		Carbohydrates	Sugar diacid utilization regulator SdaR	2.15514	0.0050948
Amino Acids and Derivatives	O-acetylhomoserine sulfhydrylase (EC 2.5.1.49)	-0.405022	0.00302448		Carbohydrates	Altronate hydrolase (EC 4.2.1.7)	1.59517	0.0381007
Amino Acids and Derivatives	O-succinylhomoserine sulfhydrylase (EC 2.5.1.48)	-0.410962	0.00250919		Carbohydrates	Gluconate transporter family protein	-2.50148	0.00946223
Amino Acids and Derivatives	Substrate-specific component MtsA of methionine-regulated ECF transporter	-1.04179	0.0377469		Carbohydrates	D-tagatose 3-epimerase (EC 5.3.1.-)	2.55942	0.0245913
Amino Acids and Derivatives	Transmembrane component MtsC of energizing module of methionine-regulated ECF transporter	-1.19988	0.00682239		Carbohydrates	Tagatose-6-phosphate kinase GatZ (EC 2.7.1.144)	3.02396	0.0451276
Amino Acids and Derivatives	Methionine gamma-lyase (EC 4.4.1.11)	2.22388	1.29076e-05		Carbohydrates	Purine nucleoside phosphorylase (EC 2.4.2.1)	0.432479	0.00993083
Amino Acids and Derivatives	Pyruvate dehydrogenase E1 component (EC 1.2.4.1)	-2.08305	6.93199e-11		Carbohydrates	Thymidine phosphorylase (EC 2.4.2.4)	-1.57905	0.00208534
Amino Acids and Derivatives	Pyruvate-flavodoxin oxidoreductase (EC 1.2.7.-)	1.39609	1.18827e-06		Carbohydrates	Fructose-specific phosphocarrier protein HPr (EC 2.7.1.69)	1.69153	0.0256832
Amino Acids and Derivatives	5-methylthioribose kinase (EC 2.7.1.100)	2.23705	0.000497063		Carbohydrates	Transcriptional repressor of the fructose operon, DeoR family	-0.877807	0.0256832
Amino Acids and Derivatives	Methylthioribose-1-phosphate isomerase (EC 5.3.1.23)	1.24277	5.59224e-05		Carbohydrates	Arabinan endo-1,5-alpha-L-arabinosidase (EC 3.2.1.99)	-1.47976	0.0423893
Amino Acids and Derivatives	Predicted functional analog of homoserine kinase (EC 2.7.1.-)	1.94712	2.25724e-05		Carbohydrates	L-xylulose 5-phosphate 3-epimerase (EC 5.1.3.-) homolog	-1.92555	0.019693
Amino Acids and Derivatives	Threonine synthase (EC 4.2.3.1)	-0.535058	0.000455325		Carbohydrates	Putative 2-keto-3-deoxygluconate kinase (EC 2.7.1.45)	-2.68999	0.00888572
Amino Acids and Derivatives	Threonine dehydrogenase and related Zn-dependent dehydrogenases	-0.589494	0.0233375		Carbohydrates	L-fuconolactone hydrolase	3.46049	0.0167998
Amino Acids and Derivatives	Hypothetical protein YggS, proline synthase co-transcribed bacterial homolog PROSC	0.546773	5.83872e-05		Carbohydrates	L-lactate dehydrogenase (EC 1.1.2.3)	-1.17548	0.00601199
Amino Acids and Derivatives	NAD-specific glutamate dehydrogenase (EC 1.4.1.2), large	-2.94619	6.89428e-10		Carbohydrates	Predicted L-rhamnose isomerase RhaI (EC 5.3.1.14)	-1.98672	0.000471997
Amino Acids and Derivatives	Predicted regulator PutR for proline utilization, GntR family	3.91161	0.000835966		Carbohydrates	Beta-mannosidase (EC 3.2.1.25)	1.68952	0.0140913
Amino Acids and Derivatives	Proline dehydrogenase (EC 1.5.99.8) (Proline oxidase)	-2.13419	6.76985e-09		Carbohydrates	PTS system, mannose-specific IIC component (EC 2.7.1.69)	-0.655794	0.02845
Amino Acids and Derivatives	Proline-specific permease proY	-2.91781	0.0155296		Carbohydrates	PTS system, mannose-specific IID component (EC 2.7.1.69)	-0.691365	0.0191011
Amino Acids and Derivatives	Proline/sodium symporter PutP (TC 2.A.21.2.1)	-0.917895	0.0355939		Carbohydrates	Xylanase	2.33704	0.00960576
Carbohydrates	Glucuronide transporter UidB	-1.45054	0.015718		Carbohydrates	Xyloside transporter XynT	-1.9173	0.0166514
Carbohydrates	Carbon storage regulator	1.07034	0.0379207		Carbohydrates	CoB--CoM heterodisulfide reductase subunit A (EC 1.8.98.1)	3.04911	0.00189674
Carbohydrates	Lacto-N-biose phosphorylase (EC 2.4.1.211)	-1.79468	3.01384e-06		Carbohydrates	CoB--CoM heterodisulfide reductase subunit C (EC 1.8.98.1)	3.60738	0.0114229
Carbohydrates	Predicted galacto-N-biose-/lacto-N-biose I ABC transporter, periplasmic substrate-binding protein	-3.05439	0.000304246		Carbohydrates	Formiminotetrahydrofolate cyclodeaminase (EC 4.3.1.4)	1.16516	0.00301255
Carbohydrates	Predicted galacto-N-biose-/lacto-N-biose I ABC transporter, permease component 1	-4.10974	1.15666e-09		Carbohydrates	Formyltetrahydrofolate deformylase (EC 3.5.1.10)	-1.1272	0.0299932
Carbohydrates	Predicted galacto-N-biose-/lacto-N-biose I ABC transporter, permease component 2	-4.07851	2.89154e-08		Carbohydrates	decarboxylase	0.364889	6.72636e-07
Carbohydrates	2-dehydro-3-deoxygluconate kinase (EC 2.7.1.45)	0.701672	0.0429744		Carbohydrates	ethylmalonyl-CoA mutase	0.650833	0.0351491
Carbohydrates	6-phosphogluconate dehydrogenase, decarboxylating (EC 1.1.1.44)	-1.09704	6.19717e-12		Carbohydrates	Fumarate hydratase class I, anaerobic (EC 4.2.1.2)	1.5433	0.0328914
Carbohydrates	Alcohol dehydrogenase, zinc-containing	-1.66653	0.00469591		Carbohydrates	Methylmalonyl-CoA mutase (EC 5.4.99.2)	0.660633	0.0414983
Carbohydrates	Alpha-galactosidase (EC 3.2.1.22)	-0.622395	0.00952783		Carbohydrates	Propionyl-CoA carboxylase beta chain (EC 6.4.1.3)	-0.64814	0.0304076
Carbohydrates	D-glycerate 2-kinase (EC 2.7.1.-)	2.18767	0.0010573		Carbohydrates	Serine--pyruvate aminotransferase (EC 2.6.1.51)	4.34072	3.28556e-06
Carbohydrates	Fructokinase (EC 2.7.1.4)	-0.604899	0.0297994		Carbohydrates	Malonate decarboxylase gamma subunit	3.11	0.037013
Carbohydrates	Gluconokinase (EC 2.7.1.12)	-1.33968	0.0115779		Carbohydrates	Malonate utilization transcriptional regulator	3.13271	0.0364817
Carbohydrates	Glucose-6-phosphate 1-dehydrogenase (EC 1.1.1.49)	-1.35937	8.89833e-12		Carbohydrates	Malonyl CoA acyl carrier protein transacylase (EC 2.3.1.39)	3.00691	0.0465653
Carbohydrates	Glycerol kinase (EC 2.7.1.30)	-0.450959	0.000635447		Carbohydrates	Triphosphoribosyl-dephospho-CoA synthetase (EC 2.7.8.25)	2.35589	0.0120178
Carbohydrates	Glycerol uptake facilitator protein	-0.714135	0.00144188		Carbohydrates	2-methylisocitrate dehydratase (EC 4.2.1.99)	-1.25253	0.00140515
Carbohydrates	Glycerol uptake operon antiterminator regulatory protein	3.45988	2.80791e-06		Carbohydrates	Propionate catabolism operon regulatory protein PrpR	2.54722	0.0428154
Carbohydrates	Glycerol-3-phosphate dehydrogenase (EC 1.1.5.3)	-0.918248	0.000124264		Carbohydrates	Methylmalonyl-CoA epimerase (EC 5.1.99.1)	1.06633	0.0142588
Carbohydrates	Iron-containing alcohol dehydrogenase	1.24017	0.0279803		Carbohydrates	Glucose-1-phosphate adenylyltransferase (EC 2.7.7.27)	-0.544318	0.00604186
Carbohydrates	L-arabinose isomerase (EC 5.3.1.4)	-1.02644	0.0330775		Carbohydrates	Glycogen synthase, ADP-glucose transglucosylase (EC 2.4.1.21)	0.486151	0.0209079
Carbohydrates	L-ribulose-5-phosphate 4-epimerase (EC 5.1.3.4)	-0.789761	0.00291612		Carbohydrates	Predicted glycogen synthase, ADP-glucose transglucosylase (EC 2.4.1.21), Actinobacterial type	-2.00839	1.76477e-06
Carbohydrates	Maltodextrin glucosidase (EC 3.2.1.20)	-1.49536	8.01802e-09		Carbohydrates	Acetaldehyde dehydrogenase, ethanolamine utilization cluster	1.12654	0.0129126
Carbohydrates	Mannose-6-phosphate isomerase (EC 5.3.1.8)	-0.339004	0.0253974		Carbohydrates	ATP:Cob(I)alamin adenosyltransferase (EC 2.5.1.17), ethanolamine utilization	5.69031	1.60656e-08
Carbohydrates	Neopullulanase (EC 3.2.1.135)	-0.47283	0.0206486		Carbohydrates	Ethanolamine two-component response regulator	1.37135	0.00851724
Carbohydrates	Predicted beta-glucoside-regulated ABC transport system, permease component 2, COG0395	-2.74788	0.000136719		Carbohydrates	Ethanolamine utilization polyhedral-body-like protein EutM	-1.87117	0.0463598
Carbohydrates	Predicted D-mannonate epimerase	1.9809	0.000272807		Carbohydrates	Ethanolamine utilization protein similar to PduA/PduJ	1.5449	0.00140515
Carbohydrates	Pullulanase (EC 3.2.1.41)	-1.36807	3.38331e-06		Carbohydrates	Protein clustered with ethanolamine utilization	2.61947	0.00550098
Carbohydrates	Ribose ABC transport system, ATP-binding protein RbsA (TC 3.A.1.2.1)	1.08137	2.78534e-05		Carbohydrates	Aerobic glycerol-3-phosphate dehydrogenase (EC 1.1.5.3)	2.80823	0.00817786
Carbohydrates	Ribose ABC transport system, high affinity permease RbsD (TC 3.A.1.2.1)	0.999389	0.0339267		Carbohydrates	Glycerophosphoryl diester phosphodiesterase, periplasmic (EC 3.1.4.46)	2.26195	0.000199901
Carbohydrates	Transketolase (EC 2.2.1.1)	-0.52803	5.10565e-05		Carbohydrates	ATP:Cob(I)alamin adenosyltransferase (EC 2.5.1.17)	5.15955	3.10475e-08
Carbohydrates	Transketolase, C-terminal section (EC 2.2.1.1)	0.803765	0.00578614		Carbohydrates	Cob(I)alamin adenosyltransferase PduO (EC 2.5.1.17)	0.478441	0.0497079
Carbohydrates	Transketolase, N-terminal section (EC 2.2.1.1)	0.544106	0.0280213		Carbohydrates	5-keto-2-deoxy-D-gluconate-6 phosphate aldolase [form 2] (EC 4.1.2.29)	-3.25874	4.6651e-05
Carbohydrates	Trehalose synthase, nucleoside diphosphate glucose dependent	-2.60508	0.00462545		Carbohydrates	Glyceraldehyde-3-phosphate ketol-isomerase (EC 5.3.1.1)	-1.69169	0.0196312
Carbohydrates	Peptide methionine sulfoxide reductase MsrB (EC 1.8.4.12)	0.301294	0.0478684		Carbohydrates	Major myo-inositol transporter IolT	-2.11279	6.72636e-07
Carbohydrates	(GlcNAc)2 ABC transporter, permease component 1	-2.83119	0.0279413		Carbohydrates	Multiple polyol-specific dehydrogenase (EC 1.1.1.-)	-2.81815	2.11689e-06
Carbohydrates	GlcNAc phosphomutase (EC 5.4.2.3)	-2.85717	1.31776e-07		Carbohydrates	Propanediol utilization polyhedral body protein PduA	2.57646	0.0235294
Carbohydrates	Glucosamine-6-phosphate deaminase (EC 3.5.99.6)	0.383185	0.0406842		Cell Division and Cell Cycle	Cell division protein FtsA	0.721172	0.00264564
Carbohydrates	N-Acetyl-D-glucosamine ABC transport system, permease protein 1	-0.787642	0.0273228		Cell Division and Cell Cycle	Cell division protein FtsI [Peptidoglycan synthetase] (EC 2.4.1.129)	0.273177	0.0292271
Carbohydrates	N-Acetyl-D-glucosamine ABC transport system, permease protein 2	-2.17907	6.07288e-07		Cell Division and Cell Cycle	Cell division protein FtsK	-0.270987	0.0172998
Carbohydrates	N-acetylglucosamine related transporter, NagX	0.997873	0.0496499		Cell Division and Cell Cycle	Cell division protein FtsW	-0.38863	0.018898
Carbohydrates	Fructoselysine 6-phosphate deglycase (EC 3.5.-.-)	2.32961	0.0118705		Cell Division and Cell Cycle	Cell division topological specificity factor MinE	1.47513	0.0270398
Carbohydrates	6-phosphofructokinase (EC 2.7.1.11)	0.360154	0.00219027		Cell Division and Cell Cycle	MreB-like protein (Mbl protein)	1.60269	0.00147143
Carbohydrates	Beta-galactosidase 3	-1.04837	0.00671879		Cell Division and Cell Cycle	Rod shape-determining protein MreB	0.757201	0.00341052
Carbohydrates	Predicted PTS system, galactosamine-specific IID component (EC 2.7.1.69)	-0.994751	0.043632		Cell Division and Cell Cycle	Rod shape-determining protein MreC	0.774211	0.00189333
Carbohydrates	PTS system, galactosamine-specific IID component (EC 2.7.1.69)	-1.00047	0.0484891		Cell Division and Cell Cycle	Rod shape-determining protein RodA	1.21389	4.68189e-06
Carbohydrates	PTS system, N-acetylgalactosamine-specific IIC component (EC 2.7.1.69)	-1.95753	0.00581928		Cell Division and Cell Cycle	Septum formation protein Maf	1.35344	0.00711487
Carbohydrates	PTS system, N-acetylgalactosamine-specific IID component (EC 2.7.1.69)	-1.56179	0.0100456		Cell Division and Cell Cycle	Septum site-determining protein MinC	2.17992	4.00646e-05
Carbohydrates	Tagatose-1,6-bisphosphate aldolase AgaY (EC 4.1.2.-)	2.84488	0.00372435		Cell Division and Cell Cycle	Endonuclease III (EC 4.2.99.18)	0.53911	0.000183928
Carbohydrates	2-oxoglutarate dehydrogenase E1 component (EC 1.2.4.2)	-1.746	2.71432e-07		Cell Division and Cell Cycle	Circadian clock protein KaiC	3.34405	0.0224218
Carbohydrates	Dihydrolipoamide succinyltransferase component (E2) of 2-oxoglutarate dehydrogenase complex (EC 2.3.1.61)	-2.10819	1.08333e-10		Cell Division and Cell Cycle	SSU ribosomal protein S21p	1.04654	0.00718126
Carbohydrates	Pyruvate dehydrogenase E1 component beta subunit (EC 1.2.4.1)	-1.24782	0.00276657		Cell Division and Cell Cycle	Inactive homolog of metal-dependent proteases, putative molecular chaperone	0.648498	0.0116338
Carbohydrates	DHA-specific phosphocarrier protein HPr	2.68176	0.0211103		Cell Wall and Capsule	N-acetylmuramoyl-L-alanine amidase (EC 3.5.1.28)	0.529067	0.00626284
Carbohydrates	Putative dihydroxyacetone kinase (EC 2.7.1.29), ADP-binding subunit	3.29173	0.00109499		Cell Wall and Capsule	N-acetylglucosamine-1-phosphate uridyltransferase eukaryotic (EC 2.7.7.23)	4.27893	0.00122484
Carbohydrates	2,3-bisphosphoglycerate-independent phosphoglycerate mutase (EC 5.4.2.1)	0.951173	0.000222801		Cell Wall and Capsule	Penicillin-insensitive transglycosylase (EC 2.4.2.-) & transpeptidase PBP-1C	1.75921	0.000974476
Carbohydrates	6-phosphogluconolactonase (EC 3.1.1.31)	-0.77858	0.0161082		Cell Wall and Capsule	UDP-N-acetylglucosamine 1-carboxyvinyltransferase (EC 2.5.1.7)	-0.372512	0.0116338
Carbohydrates	Gluconolactonase (EC 3.1.1.17)	2.39376	0.000871182		Cell Wall and Capsule	UDP-N-acetylglucosamine--N-acetylmuramyl-(pentapeptide) pyrophosphoryl-undecaprenol N-acetylglucosamine transferase (EC 2.4.1.227)	0.362207	0.0227982
Carbohydrates	NAD-dependent glyceraldehyde-3-phosphate dehydrogenase (EC 1.2.1.12)	-0.277825	0.00161887		Cell Wall and Capsule	UDP-N-acetylmuramoylalanyl-D-glutamate--2,6-diaminopimelate ligase (EC 6.3.2.13)	0.428675	0.0224218
Carbohydrates	OpcA, an allosteric effector of glucose-6-phosphate dehydrogenase, actinobacterial	-2.19806	0.00372855		Cell Wall and Capsule	UDP-N-acetylmuramoylalanyl-D-glutamyl-2,6-diaminopimelate--D-alanyl-D-alanine ligase (EC 6.3.2.10)	0.754121	7.60278e-08
Carbohydrates	Polyphosphate glucokinase (EC 2.7.1.63)	-2.77713	1.08333e-10		Cell Wall and Capsule	Aminoacyl-histidine dipeptidase (Peptidase D) (EC 3.4.13.3)	0.92443	0.00886283
Carbohydrates	Glyoxylate reductase (EC 1.1.1.26)	1.51811	0.000291872		Cell Wall and Capsule	L-alanine-DL-glutamate epimerase	1.40948	0.0256832
Carbohydrates	Hydroxypyruvate reductase (EC 1.1.1.81)	1.27466	3.4495e-05		Cell Wall and Capsule	O-antigen flippase Wzx	2.24571	0.0418913
Carbohydrates	6-phosphofructokinase, eukaryotic type (EC 2.7.1.11)	-2.83638	6.83062e-11		Cell Wall and Capsule	Oligosaccharide repeat unit polymerase Wzy	2.70627	0.00626284
Carbohydrates	Fructose-1,6-bisphosphatase, Bacillus type (EC 3.1.3.11)	1.14571	0.000207916		Cell Wall and Capsule	Tyrosine-protein kinase Wzc (EC 2.7.10.2)	3.69137	5.28213e-06
Carbohydrates	Fructose-1,6-bisphosphatase, GlpX type (EC 3.1.3.11)	0.50681	0.0144284		Cell Wall and Capsule	dTDP-4-dehydrorhamnose reductase (EC 1.1.1.133)	-0.480486	0.0358802
Carbohydrates	Fructose-bisphosphate aldolase class II (EC 4.1.2.13)	-0.53461	6.58767e-06		Cell Wall and Capsule	dTDP-glucose 4,6-dehydratase (EC 4.2.1.46)	-0.341041	0.0450039
Carbohydrates	NADPH-dependent glyceraldehyde-3-phosphate dehydrogenase (EC 1.2.1.13)	-1.32196	0.000928208		Cell Wall and Capsule	Glucose-1-phosphate thymidylyltransferase (EC 2.7.7.24)	-0.671782	9.45519e-05
Carbohydrates	Pyrophosphate--fructose 6-phosphate 1-phosphotransferase, alpha subunit (EC 2.7.1.90)	-1.71967	2.70833e-08		Cell Wall and Capsule	Capsular polysaccharide synthesis enzyme CpsD, exopolysaccharide synthesis	3.23569	0.0235246
Carbohydrates	Pyrophosphate--fructose 6-phosphate 1-phosphotransferase, beta subunit (EC 2.7.1.90)	1.25973	0.00466473		Cell Wall and Capsule	Tyrosine-protein phosphatase CpsB (EC 3.1.3.48)	-1.62473	0.0247394
Carbohydrates	Aconitate hydratase (EC 4.2.1.3)	-1.06757	2.2716e-09		Cell Wall and Capsule	Bacillosamine/Legionaminic acid biosynthesis aminotransferase PglE	2.1433	0.0251731
Carbohydrates	Citrate synthase (si) (EC 2.3.3.1)	-0.665093	0.000120262		Cell Wall and Capsule	Pyruvate phosphate dikinase	1.52096	0.0450039
Carbohydrates	Malate synthase G (EC 2.3.3.9)	-1.73244	0.0231034		Cell Wall and Capsule	Alpha-L-Rha alpha-1,2-L-rhamnosyltransferase/alpha-L-Rha alpha-1,3-L- rhamnosyltransferase (EC 2.4.1.-)	-2.14006	1.47682e-05
Carbohydrates	Aldehyde dehydrogenase B (EC 1.2.1.22)	0.747962	0.00298028		Cell Wall and Capsule	capsular polysaccharide biosynthesis protein	1.06284	0.00604305
Carbohydrates	Fructose-6-phosphate phosphoketolase (EC 4.1.2.22)	-0.923435	0.00923379		Cell Wall and Capsule	Glycerol-3-phosphate cytidylyltransferase (EC 2.7.7.39)	-1.17367	0.000805417
Carbohydrates	Xylulose-5-phosphate phosphoketolase (EC 4.1.2.9)	-0.923435	0.00923379		Cell Wall and Capsule	putative glycosyltransferase - possibly involved in cell wall localization and side chain formation of rhamnose-glucose polysaccharide	-1.59067	0.0423893
Carbohydrates	Alanine dehydrogenase (EC 1.4.1.1)	-0.794949	0.00249222		Cell Wall and Capsule	TRAP-type transport system, large permease component, predicted N-acetylneuraminate transporter	1.43622	0.00250592
Carbohydrates	Oxaloacetate decarboxylase beta chain (EC 4.1.1.3)	0.906977	0.00993365		Cell Wall and Capsule	TRAP-type transport system, small permease component, predicted N-acetylneuraminate transporter	1.28835	0.0125568
Carbohydrates	Phosphoenolpyruvate carboxykinase [ATP] (EC 4.1.1.49)	0.914031	3.78995e-05		Cell Wall and Capsule	UDP-glucose dehydrogenase (EC 1.1.1.22)	0.693804	0.0143914
Carbohydrates	Phosphoenolpyruvate carboxykinase [GTP] (EC 4.1.1.32)	-1.80983	1.14054e-10		Cell Wall and Capsule	3-oxoacyl-[acyl-carrier protein] reductase (EC 1.1.1.100)	0.374099	0.00956247
Carbohydrates	Phosphoenolpyruvate carboxylase (EC 4.1.1.31)	-0.691269	0.0241035		Cell Wall and Capsule	3-OXOACYL-[ACYL-CARRIER-PROTEIN] SYNTHASE III FABH (BETA-KETOACYL-ACP SYNTHASE III) (KAS III)	-2.32336	0.0392689
Carbohydrates	Pyruvate carboxyl transferase (EC 6.4.1.1)	0.990752	0.000626689		Cell Wall and Capsule	Acyl carrier protein	-0.908042	0.00122484
Carbohydrates	Pyruvate carboxyl transferase subunit B (EC 6.4.1.1)	1.05271	0.00291523		Cell Wall and Capsule	2-Keto-3-deoxy-D-manno-octulosonate-8-phosphate synthase (EC 2.5.1.55)	0.762154	0.00863119
Carbohydrates	Acetyl-CoA synthetase (ADP-forming) alpha and beta chains, putative	1.81741	0.00471616		Cell Wall and Capsule	3-deoxy-D-manno-octulosonate 8-phosphate phosphatase (EC 3.1.3.45)	0.729994	0.0494213
Carbohydrates	NAD-dependent protein deacetylase of SIR2 family	0.598394	8.16615e-05		Cell Wall and Capsule	3-deoxy-D-manno-octulosonic-acid transferase (EC 2.-.-.-)	1.01101	0.000215205
Carbohydrates	Citrate lyase gamma chain, acyl carrier protein (EC 4.1.3.6)	2.06407	0.000204234		Cell Wall and Capsule	3-deoxy-manno-octulosonate cytidylyltransferase (EC 2.7.7.38)	0.923433	0.00183168
Carbohydrates	Fumarate hydratase class I (EC 4.2.1.2)	3.04462	3.5455e-07		Cell Wall and Capsule	Lipid A biosynthesis lauroyl acyltransferase (EC 2.3.1.-)	0.844891	0.00545722
Carbohydrates	Isocitrate dehydrogenase [NAD] (EC 1.1.1.41)	2.05369	0.000127272		Cell Wall and Capsule	Lipid-A-disaccharide synthase (EC 2.4.1.182)	0.841412	0.0256832
Carbohydrates	Isocitrate dehydrogenase [NADP] (EC 1.1.1.42)	-1.30944	3.7539e-08		Cell Wall and Capsule	Protein of unknown function DUF1009 clustered with KDO2-Lipid A biosynthesis genes	3.04798	0.000101964
Carbohydrates	Malate:quinone oxidoreductase (EC 1.1.99.16)	-1.27201	0.0206242		Cell Wall and Capsule	Tetraacyldisaccharide 4'-kinase (EC 2.7.1.130)	0.829307	0.0233482
Carbohydrates	Putative malate dehydrogenase (EC 1.1.1.37), similar to archaeal MJ1425	2.28934	0.00496296		Cell Wall and Capsule	UDP-3-O-[3-hydroxymyristoyl] glucosamine N-acyltransferase (EC 2.3.1.-)	0.736954	0.016282
Carbohydrates	Succinate dehydrogenase flavoprotein subunit (EC 1.3.99.1)	-0.590958	0.000247148		Cell Wall and Capsule	Fe(2+)/alpha-ketoglutarate-dependent dioxygenase LpxO	3.36927	0.0219719
Carbohydrates	Succinate dehydrogenase iron-sulfur protein (EC 1.3.99.1)	-0.45656	0.0132721		Cell Wall and Capsule	Polymyxin resistance protein ArnT, undecaprenyl phosphate-alpha-L-Ara4N transferase	2.42912	0.0198149
Carbohydrates	Succinyl-CoA ligase [ADP-forming] alpha chain (EC 6.2.1.5)	-0.864475	0.000324658		Cell Wall and Capsule	Polymyxin resistance protein PmrJ, predicted deacetylase	3.0961	0.00830516
Carbohydrates	Succinyl-CoA ligase [ADP-forming] beta chain (EC 6.2.1.5)	-1.16781	4.54355e-09		Cell Wall and Capsule	UDP-4-amino-4-deoxy-L-arabinose--oxoglutarate aminotransferase (EC 2.6.1.-)	-0.575934	0.0201809
Carbohydrates	Carbonic anhydrase (EC 4.2.1.1)	-1.02521	8.04922e-05		Cell Wall and Capsule	Lipoprotein releasing system transmembrane protein LolC	1.60956	5.60977e-05
Carbohydrates	NADH dehydrogenase (EC 1.6.99.3)	-0.720055	0.000142239		Cell Wall and Capsule	Outer membrane protein YfgL, lipoprotein component of the protein assembly complex (forms a complex with YaeT, YfiO, and NlpB)	4.00167	0.00362739
Carbohydrates	probable RuBisCo-expression protein CbbX	2.85597	0.00830946		Cell Wall and Capsule	Survival protein SurA precursor (Peptidyl-prolyl cis-trans isomerase SurA) (EC 5.2.1.8)	1.47015	0.0154484
Carbohydrates	2-hydroxy-3-oxopropionate reductase (EC 1.1.1.60)	1.10776	0.0418861		Cell Wall and Capsule	TldE/PmbA protein, part of proposed TldE/TldD proteolytic complex (PMID 12029038)	1.23248	0.0351913
Carbohydrates	Catalase (EC 1.11.1.6)	-1.22203	8.6517e-05		Cell Wall and Capsule	ADP-heptose synthase (EC 2.7.-.-)	1.18339	4.22024e-05
Carbohydrates	Glyoxylate carboligase (EC 4.1.1.47)	-2.92101	3.99311e-05		Cell Wall and Capsule	ADP-heptose--lipooligosaccharide heptosyltransferase II (EC 2.4.1.-)	1.16428	0.037803
Carbohydrates	6-phospho-beta-glucosidase (EC 3.2.1.86)	-0.890799	0.000124133		Cell Wall and Capsule	ADP-L-glycero-D-manno-heptose-6-epimerase (EC 5.1.3.20)	0.677531	0.0420717
Carbohydrates	Beta-glucanase precursor (EC 3.2.1.73)	1.74425	0.0252852		Cell Wall and Capsule	D-glycero-beta-D-manno-heptose 7-phosphate kinase	1.18339	4.22024e-05
Carbohydrates	Cellobiose phosphotransferase system YdjC-like protein	2.54934	0.0332228		Cell Wall and Capsule	Lipopolysaccharide core biosynthesis protein RfaY	3.10329	0.00167649
Carbohydrates	PTS system, beta-glucoside-specific IIA component (EC 2.7.1.69)	-1.46488	8.10038e-10		Cell Wall and Capsule	O-antigen ligase	1.37761	0.0333301
Carbohydrates	PTS system, beta-glucoside-specific IIB component (EC 2.7.1.69)	-1.46488	8.10038e-10		Cell Wall and Capsule	UDP-galactopyranose mutase (EC 5.4.99.9)	-0.868813	0.00156927
Carbohydrates	PTS system, beta-glucoside-specific IIC component (EC 2.7.1.69)	-1.46488	8.10038e-10		Cell Wall and Capsule	Osmolarity sensory histidine kinase EnvZ	2.58241	0.0451276
Carbohydrates	Multiple sugar ABC transporter, membrane-spanning permease protein MsmF	-1.1045	0.000316605		Cell Wall and Capsule	Outer membrane protein H precursor	1.75886	0.00441133
Carbohydrates	Multiple sugar ABC transporter, membrane-spanning permease protein MsmG	-1.24775	3.58209e-05		Cell Wall and Capsule	Outer membrane protein W precursor	3.9179	0.00549066
Carbohydrates	Sucrose-6-phosphate hydrolase (EC 3.2.1.26)	-0.945389	2.94104e-06		Cell Wall and Capsule	Lipoteichoic acid synthase LtaS Type IIIa	3.62116	0.0113907
Carbohydrates	Galactose/methyl galactoside ABC transport system, D-galactose-binding periplasmic protein MglB (TC 3.A.1.2.3)	0.804354	0.037871		Cell Wall and Capsule	Sortase C, subfamily 3, QVPTGV specific	-2.44082	0.0256832
Carbohydrates	Galactose/methyl galactoside ABC transport system, permease protein MglC (TC 3.A.1.2.3)	0.803251	0.0288869		Cell Wall and Capsule	2-C-methyl-D-erythritol 4-phosphate cytidylyltransferase (EC 2.7.7.60)	0.643858	0.0027978
Carbohydrates	Tagatose 1,6-diphosphate aldolase (EC 4.1.2.40)	-0.805012	0.0274021		Cell Wall and Capsule	CDP-glycerol: N-acetyl-beta-D-mannosaminyl-1,4-N-acetyl-D-glucosaminyldiphosphoundecaprenyl glycerophosphotransferase	-2.09333	0.02331
Carbohydrates	Evolved beta-D-galactosidase, alpha subunit	-1.47877	0.0490406		Cell Wall and Capsule	COG1887: Putative glycosyl/glycerophosphate transferases involved in teichoic acid biosynthesis TagF/TagB/EpsJ/RodC	-2.59981	0.0030149
Carbohydrates	4-alpha-glucanotransferase (amylomaltase) (EC 2.4.1.25)	0.410444	0.00628578		Cell Wall and Capsule	ribitol-5-phosphate cytidylyltransferase (EC 2.7.7.40)	3.21526	0.0120178
Carbohydrates	Alpha-glucosidase (EC 3.2.1.20)	-1.5019	1.46397e-08		Cofactors, Vitamins, Prosthetic Groups, Pigments	CTP:molybdopterin cytidylyltransferase	3.9737	0.00467462
Carbohydrates	Cytoplasmic alpha-amylase (EC 3.2.1.1)	-1.10255	0.000220532		Cofactors, Vitamins, Prosthetic Groups, Pigments	Predicted thiamin transporter PnuT	2.00014	0.0240286
Carbohydrates	Malto-oligosyltrehalose synthase (EC 5.4.99.15)	-2.77339	4.32687e-08		Cofactors, Vitamins, Prosthetic Groups, Pigments	Substrate-specific component ThiT of thiamin ECF transporter	1.21474	0.0435389
Carbohydrates	Maltodextrin phosphorylase (EC 2.4.1.1)	-0.808961	0.0319161		Cofactors, Vitamins, Prosthetic Groups, Pigments	Sulfur carrier protein ThiS	1.88439	0.0191011
Carbohydrates	Maltose operon transcriptional repressor MalR, LacI family	-1.22808	0.000139729		Cofactors, Vitamins, Prosthetic Groups, Pigments	Thiamin biosynthesis protein ThiC	0.978028	0.00718126
Carbohydrates	Maltose/maltodextrin ABC transporter, permease protein MalF	-1.09262	7.51267e-05		Cofactors, Vitamins, Prosthetic Groups, Pigments	Thiamin-phosphate pyrophosphorylase (EC 2.5.1.3)	0.767791	0.0339183
Carbohydrates	Maltose/maltodextrin ABC transporter, permease protein MalG	-1.1634	7.89482e-07		Cofactors, Vitamins, Prosthetic Groups, Pigments	Thiamin-regulated outer membrane receptor Omr1	1.3225	0.0184751
Carbohydrates	Maltose/maltodextrin ABC transporter, substrate binding periplasmic protein MalE	-0.783247	0.00382554		Cofactors, Vitamins, Prosthetic Groups, Pigments	8-amino-7-oxononanoate synthase (EC 2.3.1.47)	1.30972	0.000272501
Carbohydrates	Oligo-1,6-glucosidase (EC 3.2.1.10)	-2.08422	1.99961e-13		Cofactors, Vitamins, Prosthetic Groups, Pigments	Adenosylmethionine-8-amino-7-oxononanoate aminotransferase (EC 2.6.1.62)	1.17432	9.71475e-06
Carbohydrates	PTS system, maltose and glucose-specific IIA component (EC 2.7.1.69)	-0.949035	0.00903991		Cofactors, Vitamins, Prosthetic Groups, Pigments	Biotin synthesis protein bioC	2.1407	0.000886185
Carbohydrates	PTS system, maltose and glucose-specific IIB component (EC 2.7.1.69)	-0.523369	0.0388086		Cofactors, Vitamins, Prosthetic Groups, Pigments	Biotin synthesis protein bioG	3.47611	4.99239e-07
Carbohydrates	PTS system, maltose and glucose-specific IIC component (EC 2.7.1.69)	-0.523369	0.0388086		Cofactors, Vitamins, Prosthetic Groups, Pigments	Dethiobiotin synthetase (EC 6.3.3.3)	1.30425	0.00755943
Carbohydrates	Sucrose operon repressor ScrR, LacI family	-0.924914	0.0289189		Cofactors, Vitamins, Prosthetic Groups, Pigments	Pantoate--beta-alanine ligase (EC 6.3.2.1)	0.517548	0.02331
Carbohydrates	Glycogen debranching enzyme (EC 3.2.1.-)	-1.31896	2.32914e-09		Cofactors, Vitamins, Prosthetic Groups, Pigments	Pantothenate kinase type III, CoaX-like (EC 2.7.1.33)	0.936352	0.0312878
Carbohydrates	Malto-oligosyltrehalose trehalohydrolase (EC 3.2.1.141)	-2.10186	1.21036e-06		Cofactors, Vitamins, Prosthetic Groups, Pigments	Phosphopantothenoylcysteine decarboxylase (EC 4.1.1.36)	0.348562	0.00383172
Carbohydrates	Putative glucanase glgE (EC 3.2.1.-)	-2.06031	0.000946747		Cofactors, Vitamins, Prosthetic Groups, Pigments	Phosphopantothenoylcysteine synthetase (EC 6.3.2.5)	0.351962	0.00458864
Carbohydrates	Trehalose synthase (EC 5.4.99.16)	-3.12793	5.96682e-12		Cofactors, Vitamins, Prosthetic Groups, Pigments	Triphosphoribosyl-dephospho-CoA synthetase	2.33698	0.0120472
Carbohydrates	Glucose/mannose:H+ symporter GlcP	-2.77978	1.83527e-06		Cofactors, Vitamins, Prosthetic Groups, Pigments	GTP cyclohydrolase II (EC 3.5.4.25)	0.503366	0.00526475
Carbohydrates	PTS system, glucose-specific IIB component (EC 2.7.1.69)	0.955403	0.0297948		Cofactors, Vitamins, Prosthetic Groups, Pigments	Adenosylcobinamide-phosphate synthase	1.12141	0.000753688
Carbohydrates	PTS system, glucose-specific IIC component (EC 2.7.1.69)	0.955403	0.0297948		Cofactors, Vitamins, Prosthetic Groups, Pigments	Dihydroorotate dehydrogenase, catalytic subunit (EC 1.3.3.1)	0.780989	0.000924362
Carbohydrates	PTS system, trehalose-specific IIA component (EC 2.7.1.69)	-1.1046	0.000252542		Cofactors, Vitamins, Prosthetic Groups, Pigments	GTPase and tRNA-U34 5-formylation enzyme TrmE	0.904725	1.09947e-07
Carbohydrates	PTS system, trehalose-specific IIB component (EC 2.7.1.69)	-0.958883	0.000478855		Cofactors, Vitamins, Prosthetic Groups, Pigments	Iron-sulfur cluster assembly ATPase protein SufC	-0.407493	0.0209079
Carbohydrates	PTS system, trehalose-specific IIC component (EC 2.7.1.69)	-0.958883	0.000478855		Cofactors, Vitamins, Prosthetic Groups, Pigments	L-aspartate oxidase (EC 1.4.3.16)	1.01632	0.00239307
Carbohydrates	Trehalose-6-phosphate hydrolase (EC 3.2.1.93)	-1.37469	8.24758e-08		Cofactors, Vitamins, Prosthetic Groups, Pigments	Phosphoribosylformylglycinamidine cyclo-ligase (EC 6.3.3.1)	0.27677	0.0347806
Carbohydrates	2,3-butanediol dehydrogenase, R-alcohol forming, (R)- and (S)-acetoin-specific (EC 1.1.1.4)	-1.42452	0.00277508		Cofactors, Vitamins, Prosthetic Groups, Pigments	Putative hydrolase in cluster with formaldehyde/S-nitrosomycothiol reductase MscR	-3.28961	0.000924362
Carbohydrates	Acetoin catabolism protein X	2.39603	0.0364435		Cofactors, Vitamins, Prosthetic Groups, Pigments	Quinolinate synthetase (EC 2.5.1.72)	1.27005	0.0133058
Carbohydrates	Alpha-acetolactate decarboxylase (EC 4.1.1.5)	-1.18327	0.00597318		Cofactors, Vitamins, Prosthetic Groups, Pigments	YgfY COG2938	2.09056	0.0481096
Carbohydrates	3-hydroxybutyryl-CoA dehydratase (EC 4.2.1.55)	1.96603	1.14361e-06		Cofactors, Vitamins, Prosthetic Groups, Pigments	Tricarboxylate transport membrane protein TctA	1.01509	0.0304076
Carbohydrates	3-hydroxybutyryl-CoA dehydrogenase (EC 1.1.1.157)	1.27713	0.000333815		Cofactors, Vitamins, Prosthetic Groups, Pigments	Tricarboxylate transport protein TctB	2.93903	0.00292361
Carbohydrates	Acetoacetate metabolism regulatory protein AtoC	2.71198	1.14865e-05		Cofactors, Vitamins, Prosthetic Groups, Pigments	Niacin transporter NiaP	-1.84007	0.000805417
Carbohydrates	Alcohol dehydrogenase (EC 1.1.1.1)	-0.607246	0.00098199		Cofactors, Vitamins, Prosthetic Groups, Pigments	Nicotinamide phosphoribosyltransferase (EC 2.4.2.12)	1.95601	0.0256832
Carbohydrates	NADH-dependent butanol dehydrogenase A (EC 1.1.1.-)	1.10577	4.45679e-06		Cofactors, Vitamins, Prosthetic Groups, Pigments	Quinolinate phosphoribosyltransferase [decarboxylating] (EC 2.4.2.19)	1.20323	0.0067522
Carbohydrates	Ferredoxin-like protein	2.03627	0.000291767		Cofactors, Vitamins, Prosthetic Groups, Pigments	Erythronate-4-phosphate dehydrogenase (EC 1.1.1.290)	1.94217	0.0278112
Carbohydrates	Alcohol dehydrogenase (EC 1.1.1.1); Acetaldehyde dehydrogenase (EC 1.2.1.10)	-0.44697	0.0474255		Cofactors, Vitamins, Prosthetic Groups, Pigments	2-succinyl-5-enolpyruvyl-6-hydroxy-3-cyclohexene-1-carboxylic-acid synthase (EC 2.2.1.9)	0.719625	0.0205721
Carbohydrates	NADPH-dependent butanol dehydrogenase (EC 1.1.1.-)	1.45302	0.00565356		Cofactors, Vitamins, Prosthetic Groups, Pigments	Menaquinone-specific isochorismate synthase (EC 5.4.4.2)	1.41401	0.00103895
Carbohydrates	D-lactate dehydrogenase (EC 1.1.1.28)	0.892395	0.00721607		Cofactors, Vitamins, Prosthetic Groups, Pigments	2-octaprenyl-6-methoxyphenol hydroxylase (EC 1.14.13.-)	2.9095	0.00718126
Carbohydrates	L-lactate dehydrogenase (EC 1.1.1.27)	-0.513074	0.00478981		Cofactors, Vitamins, Prosthetic Groups, Pigments	Flavodoxin	0.800398	6.83905e-06
Carbohydrates	Sugar/maltose fermentation stimulation protein homolog	1.01127	0.0337096		Cofactors, Vitamins, Prosthetic Groups, Pigments	3,4-dihydroxy-2-butanone 4-phosphate synthase	0.439089	0.0299298
Carbohydrates	Carbohydrate Esterase Family 4	3.27274	3.59835e-13		Cofactors, Vitamins, Prosthetic Groups, Pigments	Riboflavin synthase alpha chain (EC 2.5.1.9)	0.615109	0.00891938
Carbohydrates	COG1306 predicted glycoside hydrolase	1.67648	0.00195197		Cofactors, Vitamins, Prosthetic Groups, Pigments	5-amino-6-(5-phosphoribosylamino)uracil reductase (EC 1.1.1.193)	0.897375	3.35681e-05
Carbohydrates	COG1649 predicted glycoside hydrolase	1.80121	4.51847e-06		Cofactors, Vitamins, Prosthetic Groups, Pigments	6,7-dimethyl-8-ribityllumazine synthase (EC 2.5.1.9)	0.72072	0.00626284
Carbohydrates	Polysaccharide deacetylase	1.12927	3.67389e-06		Cofactors, Vitamins, Prosthetic Groups, Pigments	Diaminohydroxyphosphoribosylaminopyrimidine deaminase (EC 3.5.4.26)	0.865238	2.96655e-05
Carbohydrates	Sugar diacid utilization regulator SdaR	1.5519	0.00794504		Cofactors, Vitamins, Prosthetic Groups, Pigments	Riboflavin transporter PnuX	-2.15546	0.00469983
Carbohydrates	Altronate hydrolase (EC 4.2.1.7)	1.68405	0.00395226		Cofactors, Vitamins, Prosthetic Groups, Pigments	Adenosylcobinamide-phosphate guanylyltransferase (EC 2.7.7.62)	0.894759	0.00189333
Carbohydrates	Hexuronate transporter	1.52545	0.0114241		Cofactors, Vitamins, Prosthetic Groups, Pigments	Alpha-ribazole-5'-phosphate phosphatase (EC 3.1.3.73)	2.1175	0.0145708
Carbohydrates	2,5-diketo-D-gluconate reductase A (EC 1.1.1.274)	-2.53333	0.0261161		Cofactors, Vitamins, Prosthetic Groups, Pigments	Cobalamin biosynthesis protein CbiG	1.36615	2.84437e-06
Carbohydrates	Gluconate transporter family protein	-1.97408	0.00917402		Cofactors, Vitamins, Prosthetic Groups, Pigments	Cobalt-precorrin-3b C17-methyltransferase	0.827171	0.00325874
Carbohydrates	High-affinity gluconate transporter GntT	1.77963	0.00984816		Cofactors, Vitamins, Prosthetic Groups, Pigments	Cobalt-precorrin-4 C11-methyltransferase (EC 2.1.1.133)	1.03007	0.000294293
Carbohydrates	PTS system, glucitol/sorbitol-specific IIB component and second of two IIC components (EC 2.7.1.69)	-1.35771	1.40932e-05		Cofactors, Vitamins, Prosthetic Groups, Pigments	Cobalt-precorrin-6 synthase, anaerobic	0.950843	0.00122365
Carbohydrates	PTS system, glucitol/sorbitol-specific IIC component (EC 2.7.1.69)	-0.92504	0.0397515		Cofactors, Vitamins, Prosthetic Groups, Pigments	Cobalt-precorrin-6x reductase (EC 1.3.1.54)	1.17808	0.000152409
Carbohydrates	Sorbitol-6-phosphate 2-dehydrogenase (EC 1.1.1.140)	-0.759738	0.0259615		Cofactors, Vitamins, Prosthetic Groups, Pigments	Cobalt-precorrin-8x methylmutase (EC 5.4.1.2)	0.900448	0.0034993
Carbohydrates	D-tagatose 3-epimerase (EC 5.3.1.-)	2.63081	0.00292328		Cofactors, Vitamins, Prosthetic Groups, Pigments	Cobyric acid synthase	0.942007	1.74251e-05
Carbohydrates	Deoxyribose-phosphate aldolase (EC 4.1.2.4)	0.336057	0.0366426		Cofactors, Vitamins, Prosthetic Groups, Pigments	Cobyrinic acid A,C-diamide synthase	0.720624	0.000685295
Carbohydrates	Purine nucleoside phosphorylase (EC 2.4.2.1)	0.42702	0.00122169		Cofactors, Vitamins, Prosthetic Groups, Pigments	L-threonine 3-O-phosphate decarboxylase (EC 4.1.1.81)	1.58688	7.60278e-08
Carbohydrates	Putative deoxyribonuclease YjjV	1.62973	0.00975595		Cofactors, Vitamins, Prosthetic Groups, Pigments	Nicotinate-nucleotide--dimethylbenzimidazole phosphoribosyltransferase (EC 2.4.2.21)	0.683087	0.0289859
Carbohydrates	Thymidine phosphorylase (EC 2.4.2.4)	-2.11769	1.70277e-06		Cofactors, Vitamins, Prosthetic Groups, Pigments	Sirohydrochlorin cobaltochelatase CbiK (EC 4.99.1.3)	0.761754	0.0423859
Carbohydrates	Transcriptional repressor of the fructose operon, DeoR family	-0.774805	0.0135835		Cofactors, Vitamins, Prosthetic Groups, Pigments	Adenosylcobinamide amidohydrolase (EC 3.5.1.90)	3.0911	0.000916541
Carbohydrates	Homolog of fucose/glucose/galactose permeases	-0.960657	0.0341176		Cofactors, Vitamins, Prosthetic Groups, Pigments	Cobalt-precorrin-6y C15-methyltransferase [decarboxylating] (EC 2.1.1.-)	1.1919	0.00495454
Carbohydrates	Arabinan endo-1,5-alpha-L-arabinosidase (EC 3.2.1.99)	-1.33794	0.0188409		Cofactors, Vitamins, Prosthetic Groups, Pigments	Cobalt-precorrin-6y C5-methyltransferase (EC 2.1.1.-)	1.07966	0.0232537
Carbohydrates	Protein AraJ precursor	2.93005	0.0025527		Cofactors, Vitamins, Prosthetic Groups, Pigments	Outer membrane vitamin B12 receptor BtuB	1.49066	0.0265427
Carbohydrates	Ribulokinase (EC 2.7.1.16)	-0.998448	0.0100062		Cofactors, Vitamins, Prosthetic Groups, Pigments	Predicted cobalt ABC transporter periplasmic component	2.01624	0.0280933
Carbohydrates	3-keto-L-gulonate 6-phosphate decarboxylase homolog	-3.0275	0.000667458		Cofactors, Vitamins, Prosthetic Groups, Pigments	Vitamin B12 ABC transporter, permease component BtuC	0.507877	0.0423893
Carbohydrates	L-xylulose 5-phosphate 3-epimerase (EC 5.1.3.-)	-0.759088	0.049991		Cofactors, Vitamins, Prosthetic Groups, Pigments	Hypothetical radical SAM family enzyme, NOT coproporphyrinogen III oxidase, oxygen-independent	1.62205	0.000337666
Carbohydrates	Putative 2-keto-3-deoxygluconate kinase (EC 2.7.1.45)	-2.42451	0.00256148		DNA Metabolism	CRISPR-associated RAMP Cmr2	5.60384	4.15684e-06
Carbohydrates	Lactaldehyde reductase (EC 1.1.1.77)	-0.810898	0.0488355		DNA Metabolism	CRISPR-associated RAMP Cmr3	5.32307	1.33987e-05
Carbohydrates	L-lactate dehydrogenase (EC 1.1.2.3)	-2.46442	5.74762e-11		DNA Metabolism	CRISPR-associated RAMP Cmr4	2.53092	0.0453989
Carbohydrates	Predicted L-rhamnose isomerase RhaI (EC 5.3.1.14)	-2.51668	6.14267e-07		DNA Metabolism	CRISPR-associated RAMP Cmr6	4.24168	0.00166078
Carbohydrates	Predicted L-rhamnose permease RhaY	-2.90388	0.00362195		DNA Metabolism	corresponds to STY3070 from Accession AL513382: Salmonella typhi CT18	-3.15213	8.55492e-06
Carbohydrates	Alpha-1,2-mannosidase	0.822623	0.00164481		DNA Metabolism	CRISPR-associated RecB family exonuclease Cas4a	1.90486	0.0104706
Carbohydrates	Beta-mannosidase (EC 3.2.1.25)	2.21021	1.8573e-05		DNA Metabolism	DNA polymerase II (EC 2.7.7.7)	3.19409	0.0321493
Carbohydrates	Mannose-1-phosphate guanylyltransferase (GDP) (EC 2.7.7.22)	-0.555978	0.0170088		DNA Metabolism	Single-stranded-DNA-specific exonuclease RecJ (EC 3.1.-.-)	0.54604	0.000581397
Carbohydrates	PTS system, mannose-specific IIA component (EC 2.7.1.69)	-0.639478	0.0258879		DNA Metabolism	DNA repair protein RadC	0.759245	0.00211462
Carbohydrates	PTS system, mannose-specific IIC component (EC 2.7.1.69)	-1.02336	5.05697e-05		DNA Metabolism	Exonuclease SbcC	0.791424	0.00886283
Carbohydrates	PTS system, mannose-specific IID component (EC 2.7.1.69)	-1.34269	9.59087e-08		DNA Metabolism	Methylated-DNA--protein-cysteine methyltransferase (EC 2.1.1.63)	0.489061	0.0072108
Carbohydrates	Alpha-xylosidase (EC 3.2.1.-)	-1.24109	0.0449412		DNA Metabolism	DinG family ATP-dependent helicase CPE1197	3.68009	0.00931655
Carbohydrates	Possible alpha-xyloside ABC transporter, ATP-binding component	-2.17936	0.0372729		DNA Metabolism	DNA mismatch repair protein MutL	0.620539	1.25515e-05
Carbohydrates	Possible alpha-xyloside ABC transporter, permease component	-2.00553	0.000806071		DNA Metabolism	DNA mismatch repair protein MutS	0.451762	0.00923343
Carbohydrates	Xylanase	2.29902	0.00109499		DNA Metabolism	MutS domain protein, family 2	2.86815	6.91787e-05
Carbohydrates	Xyloside transporter XynT	-2.21696	0.00267677		DNA Metabolism	Recombination inhibitory protein MutS2	0.648953	0.00125695
Carbohydrates	CoB--CoM heterodisulfide reductase subunit A (EC 1.8.98.1)	3.29655	2.45906e-05		DNA Metabolism	Protease III precursor (EC 3.4.24.55)	3.95968	0.000909486
Carbohydrates	CoB--CoM heterodisulfide reductase subunit B (EC 1.8.98.1)	4.14246	6.25374e-05		DNA Metabolism	RecD-like DNA helicase Atu2026	2.26583	3.8866e-05
Carbohydrates	CoB--CoM heterodisulfide reductase subunit C (EC 1.8.98.1)	4.63368	2.45906e-05		DNA Metabolism	ATP-dependent DNA helicase, RecQ family	1.03353	0.0293417
Carbohydrates	Formiminotetrahydrofolate cyclodeaminase (EC 4.3.1.4)	1.61079	6.48754e-09		DNA Metabolism	Error-prone repair protein UmuD	2.3277	0.0117366
Carbohydrates	Formyltetrahydrofolate deformylase (EC 3.5.1.10)	-1.86745	2.135e-06		DNA Metabolism	Error-prone, lesion bypass DNA polymerase V (UmuC)	1.99091	0.00505075
Carbohydrates	decarboxylase	0.421504	1.98197e-10		DNA Metabolism	ATP-dependent DNA helicase UvrD/PcrA	-0.328522	0.000379611
Carbohydrates	ethylmalonyl-CoA mutase	1.02183	1.98992e-05		DNA Metabolism	ATP-dependent DNA helicase UvrD/PcrA, actinomycete paralog	-1.65988	0.000360792
Carbohydrates	Fumarate hydratase class I, anaerobic (EC 4.2.1.2)	2.12228	0.000222674		DNA Metabolism	ATP-dependent DNA helicase UvrD/PcrA, clostridial paralog	-3.80572	0.00435955
Carbohydrates	Methylmalonyl-CoA mutase (EC 5.4.99.2)	1.02208	1.95125e-05		DNA Metabolism	putative ATP-dependent DNA helicase YjcD	2.44559	0.0211893
Carbohydrates	Methylmalonyl-CoA mutase, small subunit (EC 5.4.99.2)	1.00624	0.00021327		DNA Metabolism	Excinuclease ABC subunit A paralog in greater Bacteroides group	0.962222	0.0394399
Carbohydrates	Propionyl-CoA carboxylase beta chain (EC 6.4.1.3)	-1.12655	1.28649e-07		DNA Metabolism	Excinuclease ABC subunit B	-0.281838	0.00667601
Carbohydrates	Serine--pyruvate aminotransferase (EC 2.6.1.51)	4.45588	1.76947e-09		DNA Metabolism	Domain often clustered or fused with uracil-DNA glycosylase	2.02406	0.000135366
Carbohydrates	Lactate-responsive regulator LldR in Actinobacteria, GntR family	-4.32122	0.000118358		DNA Metabolism	Uracil-DNA glycosylase, family 5	-2.41352	0.00239307
Carbohydrates	Predicted L-lactate dehydrogenase, Fe-S oxidoreductase subunit YkgE	0.444532	0.0203571		DNA Metabolism	DNA topoisomerase III (EC 5.99.1.2)	1.3602	8.50107e-08
Carbohydrates	Predicted L-lactate dehydrogenase, hypothetical protein subunit SO1518	2.56926	0.000112391		DNA Metabolism	Topoisomerase IV subunit A (EC 5.99.1.-)	-0.466017	0.00381289
Carbohydrates	Predicted Lactate-responsive regulator, IclR family	-2.63982	0.0431054		DNA Metabolism	ATP-dependent DNA helicase RecG (EC 3.6.1.-)	0.365196	0.000174438
Carbohydrates	Triphosphoribosyl-dephospho-CoA synthetase (EC 2.7.8.25)	2.54595	0.000593966		DNA Metabolism	DNA polymerase III subunits gamma and tau (EC 2.7.7.7)	0.329993	0.0109219
Carbohydrates	2-methylisocitrate dehydratase (EC 4.2.1.99)	-2.18126	6.48754e-09		DNA Metabolism	Helicase PriA essential for oriC/DnaA-independent DNA replication	0.401368	0.0058946
Carbohydrates	Methylmalonyl-CoA decarboxylase, alpha chain (EC 4.1.1.41)	1.04798	0.00669038		DNA Metabolism	FIG000557: hypothetical protein co-occurring with RecR	0.823774	0.0292271
Carbohydrates	Methylmalonyl-CoA decarboxylase, beta chain (EC 4.1.1.41)	1.16958	0.00258513		Dormancy and Sporulation	HipB protein	3.1533	0.0313573
Carbohydrates	Methylmalonyl-CoA epimerase (EC 5.1.99.1)	1.65365	7.31934e-07		Dormancy and Sporulation	Nucleoside triphosphate pyrophosphohydrolase MazG	0.802815	0.0107553
Carbohydrates	Glucose-1-phosphate adenylyltransferase (EC 2.7.7.27)	-0.535309	0.000258552		Dormancy and Sporulation	RNA polymerase sporulation specific sigma factor SigF	2.98354	0.0464743
Carbohydrates	Glycogen [starch] synthase, eukaryotic (EC 2.4.1.11)	1.40073	0.00131091		Dormancy and Sporulation	Stage V sporulation protein D (Sporulation-specific penicillin-binding protein)	3.27954	0.000925028
Carbohydrates	Predicted glycogen debranching enzyme (pullulanase-like, but lacking signal peptide)	-1.0709	0.00292879		Fatty Acids, Lipids, and Isoprenoids	Short chain fatty acids transporter	2.39072	6.05767e-05
Carbohydrates	Predicted glycogen synthase, ADP-glucose transglucosylase (EC 2.4.1.21), Actinobacterial type	-2.27464	1.30246e-08		Fatty Acids, Lipids, and Isoprenoids	[Acyl-carrier-protein] acetyl transferase of FASI (EC 2.3.1.38)	-1.51394	0.00131379
Carbohydrates	Acetaldehyde dehydrogenase, ethanolamine utilization cluster	1.08148	0.0017236		Fatty Acids, Lipids, and Isoprenoids	[Acyl-carrier-protein] malonyl transferase of FASI (EC 2.3.1.39)	-1.51394	0.00131379
Carbohydrates	ATP:Cob(I)alamin adenosyltransferase (EC 2.5.1.17), ethanolamine utilization	5.26287	1.75994e-09		Fatty Acids, Lipids, and Isoprenoids	[Acyl-carrier-protein] palmitoyl transferase of FASI (EC 2.3.1.-)	-1.53749	0.00107344
Carbohydrates	Ethanolamine ammonia-lyase heavy chain (EC 4.3.1.7)	1.06903	0.000326667		Fatty Acids, Lipids, and Isoprenoids	3-hydroxypalmitoyl-[acyl-carrier-protein] dehydratase of FASI (EC 4.2.1.61)	-1.51394	0.00131379
Carbohydrates	Ethanolamine ammonia-lyase light chain (EC 4.3.1.7)	1.19605	0.00291523		Fatty Acids, Lipids, and Isoprenoids	3-oxoacyl-[acyl-carrier-protein] reductase of FASI (EC 1.1.1.100)	-1.51394	0.00131379
Carbohydrates	Ethanolamine two-component response regulator	1.40217	0.000670568		Fatty Acids, Lipids, and Isoprenoids	3-oxoacyl-[acyl-carrier-protein] synthase of FASI (EC 2.3.1.41)	-1.51394	0.00131379
Carbohydrates	Ethanolamine utilization polyhedral-body-like protein EutM	-1.55133	0.048343		Fatty Acids, Lipids, and Isoprenoids	Acyl carrier protein of FASI	-1.51394	0.00131379
Carbohydrates	Ethanolamine utilization protein EutA	0.902943	0.00922178		Fatty Acids, Lipids, and Isoprenoids	Enoyl-[acyl-carrier-protein] reductase of FASI (EC 1.3.1.9)	-1.51394	0.00131379
Carbohydrates	Ethanolamine utilization protein EutJ	1.83604	0.000236411		Fatty Acids, Lipids, and Isoprenoids	(3R)-hydroxymyristoyl-[acyl carrier protein] dehydratase (EC 4.2.1.-)	0.683981	0.00963691
Carbohydrates	Ethanolamine utilization protein EutQ	1.20638	0.019213		Fatty Acids, Lipids, and Isoprenoids	3-oxoacyl-[acyl-carrier-protein] synthase, KASIII (EC 2.3.1.41)	0.444969	0.0129126
Carbohydrates	Ethanolamine utilization protein similar to PduA/PduJ	1.66817	3.69009e-05		Fatty Acids, Lipids, and Isoprenoids	Enoyl-[acyl-carrier-protein] reductase [FMN] (EC 1.3.1.9)	0.865141	3.59125e-06
Carbohydrates	Ethanolamine utilization protein similar to PduV	2.25145	0.00495854		Fatty Acids, Lipids, and Isoprenoids	Predicted transcriptional regulator for fatty acid degradation FadQ, TetR family	3.18215	0.0328933
Carbohydrates	Protein clustered with ethanolamine utilization	2.95473	6.20083e-05		Fatty Acids, Lipids, and Isoprenoids	Isopentenyl-diphosphate delta-isomerase (EC 5.3.3.2)	-1.16045	0.000648409
Carbohydrates	Alpha-glycerophosphate oxidase (EC 1.1.3.21)	-1.19752	0.046535		Fatty Acids, Lipids, and Isoprenoids	Phytoene desaturase, neurosporene or lycopene producing (EC 1.3.-.-)	2.14432	0.0437931
Carbohydrates	Glycerol-3-phosphate ABC transporter, ATP-binding protein UgpC (TC 3.A.1.1.3)	-0.987082	0.00449758		Fatty Acids, Lipids, and Isoprenoids	1-deoxy-D-xylulose 5-phosphate reductoisomerase (EC 1.1.1.267)	0.395654	0.0315856
Carbohydrates	Glycerol-3-phosphate transporter	-0.999126	0.00858731		Fatty Acids, Lipids, and Isoprenoids	1-hydroxy-2-methyl-2-(E)-butenyl 4-diphosphate synthase (EC 1.17.7.1)	0.454646	0.0292382
Carbohydrates	Glycerophosphoryl diester phosphodiesterase, periplasmic (EC 3.1.4.46)	1.89685	0.000252542		Fatty Acids, Lipids, and Isoprenoids	4-diphosphocytidyl-2-C-methyl-D-erythritol kinase (EC 2.7.1.148)	1.19173	0.0145708
Carbohydrates	ATP:Cob(I)alamin adenosyltransferase (EC 2.5.1.17)	4.72308	3.23785e-09		Fatty Acids, Lipids, and Isoprenoids	4-hydroxy-3-methylbut-2-enyl diphosphate reductase (EC 1.17.1.2)	0.52402	0.00507729
Carbohydrates	Cob(I)alamin adenosyltransferase PduO (EC 2.5.1.17)	0.770378	0.000539628		Fatty Acids, Lipids, and Isoprenoids	Dehydrosqualene desaturase (EC 1.14.99.-) (Diapophytoene desaturase) (4,4'-diapophytoene desaturase)	3.37014	0.0198149
Carbohydrates	5-keto-2-deoxy-D-gluconate-6 phosphate aldolase [form 2] (EC 4.1.2.29)	-3.26889	4.15987e-06		Fatty Acids, Lipids, and Isoprenoids	Heptaprenyl diphosphate synthase component I (EC 2.5.1.30)	2.59677	0.00634902
Carbohydrates	5-keto-2-deoxygluconokinase (EC 2.7.1.92)	-1.07427	0.035176		Fatty Acids, Lipids, and Isoprenoids	CDP-diacylglycerol--serine O-phosphatidyltransferase (EC 2.7.8.8)	0.70565	0.0196759
Carbohydrates	Epi-inositol hydrolase (EC 3.7.1.-)	-1.82719	1.06639e-06		Fatty Acids, Lipids, and Isoprenoids	Glycerol-3-phosphate acyltransferase (EC 2.3.1.15)	1.83028	0.0218326
Carbohydrates	Glyceraldehyde-3-phosphate ketol-isomerase (EC 5.3.1.1)	-2.95311	5.38185e-06		Fatty Acids, Lipids, and Isoprenoids	Phosphate:acyl-ACP acyltransferase PlsX	0.436834	0.0223395
Carbohydrates	Inosose dehydratase (EC 4.2.1.44)	-2.26033	2.2494e-08		Iron acquisition and metabolism	Ferric siderophore transport system, periplasmic binding protein TonB	1.83732	0.00427895
Carbohydrates	Major myo-inositol transporter IolT	-3.28005	4.64075e-16		Iron acquisition and metabolism	Ferric uptake regulation protein	0.805397	0.0143914
Carbohydrates	Methylmalonate-semialdehyde dehydrogenase [inositol] (EC 1.2.1.27)	-1.50952	2.32757e-06		Iron acquisition and metabolism	Ferrous iron transport protein B	0.522996	0.0313573
Carbohydrates	uncharacterized domain	0.873414	0.0362194		Iron acquisition and metabolism	Haemin uptake system ATP-binding protein	2.35482	7.97253e-05
Carbohydrates	Mannitol operon activator, BglG family	-2.32728	0.00570281		Iron acquisition and metabolism	Haemin uptake system outer membrane receptor	1.90036	0.000925028
Carbohydrates	Multiple polyol-specific dehydrogenase (EC 1.1.1.-)	-2.95948	1.46397e-08		Iron acquisition and metabolism	Haemin uptake system periplasmic haemin-binding protein	2.37835	0.00246769
Carbohydrates	Phosphoenolpyruvate-protein phosphotransferase of PTS system (EC 2.7.3.9)	-0.461883	0.00643119		Iron acquisition and metabolism	Haemin uptake system permease protein	1.39567	0.0498468
Carbohydrates	PTS system, mannitol-specific IIB component (EC 2.7.1.69)	-0.847887	0.0110194		Iron acquisition and metabolism	Encapsulating protein for a DyP-type peroxidase or ferritin-like protein oligomers	-1.62355	0.0368851
Carbohydrates	PTS system, mannitol-specific IIC component (EC 2.7.1.69)	-0.847887	0.0110194		Iron acquisition and metabolism	Ferrous iron transport peroxidase EfeB	-1.00055	0.0359621
Carbohydrates	Cob(II)alamin reductase	2.80659	0.000356707		Iron acquisition and metabolism	ABC-type hemin transport system, ATPase component	1.89156	0.0485759
Carbohydrates	Cob(III)alamin reductase	2.80659	0.000356707		Iron acquisition and metabolism	Hemin ABC transporter, permease protein	1.80972	0.015894
Carbohydrates	Propanediol diffusion facilitator	-1.63155	0.0431054		Iron acquisition and metabolism	Hemin transport protein	2.97288	0.0237049
Carbohydrates	Propanediol utilization polyhedral body protein PduJ	2.0363	0.000302514		Iron acquisition and metabolism	Periplasmic hemin-binding protein	2.04094	0.0238608
Carbohydrates	Propanediol utilization protein PduV	-1.59857	0.0263746		Iron acquisition and metabolism	FIG039061: hypothetical protein related to heme utilization	0.931422	0.0403793
Cell Division and Cell Cycle	Cell division protein FtsA	0.659916	0.00272199		Iron acquisition and metabolism	Iron-dependent repressor IdeR/DtxR	-1.82639	0.00160492
Cell Division and Cell Cycle	Cell division protein FtsK	-0.291209	0.000135567		Iron acquisition and metabolism	Ferric iron ABC transporter, ATP-binding protein	0.857854	0.0103363
Cell Division and Cell Cycle	Cell division protein FtsW	-0.417152	0.00391772		Iron acquisition and metabolism	TonB-dependent receptor	0.88919	0.0020143
Cell Division and Cell Cycle	Cell division topological specificity factor MinE	1.63513	0.000290491		Iron acquisition and metabolism	Probable thiol oxidoreductase with 2 cytochrome c heme-binding sites	2.64152	0.0380032
Cell Division and Cell Cycle	MreB-like protein (Mbl protein)	1.97573	3.82607e-10		Iron acquisition and metabolism	ABC-type Fe3+-siderophore transport system, ATPase component	-1.31994	0.0145757
Cell Division and Cell Cycle	Rod shape-determining protein MreB	0.894359	1.42609e-05		Iron acquisition and metabolism	Ferric enterobactin transport system permease protein FepD (TC 3.A.1.14.2)	-3.4743	0.0126536
Cell Division and Cell Cycle	Rod shape-determining protein MreC	0.690013	0.00197429		Iron acquisition and metabolism	Non-ribosomal peptide synthetase modules, pyoverdine	5.14673	1.20858e-05
Cell Division and Cell Cycle	Rod shape-determining protein RodA	1.42814	1.8934e-11		Iron acquisition and metabolism	Pyoverdine chromophore precursor synthetase PvdL	3.20144	0.0198033
Cell Division and Cell Cycle	Septum formation protein Maf	1.31844	0.00164366		Iron acquisition and metabolism	Pyoverdine sidechain non-ribosomal peptide synthetase PvdD	2.97293	0.0397029
Cell Division and Cell Cycle	Septum site-determining protein MinC	2.13187	5.00692e-07		Membrane Transport	Substrate-specific component BL0695 of predicted ECF transporter	0.941514	0.0283815
Cell Division and Cell Cycle	Septum site-determining protein MinD	0.75339	0.000311227		Membrane Transport	4-hydroxybenzoyl-CoA thioesterase family active site	1.31999	0.0145708
Cell Division and Cell Cycle	Endonuclease III (EC 4.2.99.18)	0.296241	0.0211221		Membrane Transport	MotA/TolQ/ExbB proton channel family protein	0.878342	0.00121423
Cell Division and Cell Cycle	Penicillin-binding protein 1A/1B (PBP1)	-0.996873	0.00553029		Membrane Transport	Manganese ABC transporter, inner membrane permease protein SitC	1.27381	0.0129126
Cell Division and Cell Cycle	Carbamoyl-phosphate synthase large chain (EC 6.3.5.5)	-0.225019	0.0320809		Membrane Transport	Mn-dependent transcriptional regulator MntR	-0.742914	0.0423893
Cell Division and Cell Cycle	SSU ribosomal protein S21p	1.33656	1.22549e-06		Membrane Transport	Nickel ABC transporter, periplasmic nickel-binding protein NikA (TC 3.A.1.5.3)	1.01321	0.00634902
Cell Division and Cell Cycle	Pseudouridine synthase family protein	-1.95449	0.00142045		Membrane Transport	Nickel transport ATP-binding protein NikD (TC 3.A.1.5.3)	1.87826	0.0157569
Cell Division and Cell Cycle	Signal recognition particle associated protein	0.839089	0.0499785		Membrane Transport	Nickel transport ATP-binding protein NikE (TC 3.A.1.5.3)	3.71303	3.1927e-05
Cell Wall and Capsule	Membrane-bound lytic murein transglycosylase B precursor (EC 3.2.1.-)	-1.17303	0.0297965		Membrane Transport	Nickel transport system permease protein NikB (TC 3.A.1.5.3)	1.89995	0.00358433
Cell Wall and Capsule	Membrane-bound lytic murein transglycosylase D precursor (EC 3.2.1.-)	1.19552	0.00101867		Membrane Transport	Nickel transport system permease protein NikC (TC 3.A.1.5.3)	1.45625	0.0451276
Cell Wall and Capsule	N-acetylmuramoyl-L-alanine amidase (EC 3.5.1.28)	0.522289	0.00308416		Membrane Transport	Zinc ABC transporter, periplasmic-binding protein ZnuA	0.451402	0.0191854
Cell Wall and Capsule	Monofunctional biosynthetic peptidoglycan transglycosylase (EC 2.4.2.-)	0.881926	0.00847895		Membrane Transport	Zinc-regulated outer membrane receptor	3.36747	0.0222188
Cell Wall and Capsule	Multimodular transpeptidase-transglycosylase (EC 2.4.1.129) (EC 3.4.-.-)	-0.411333	0.000556679		Membrane Transport	Tricarboxylate transport sensor protein TctE	3.76481	0.00510651
Cell Wall and Capsule	Penicillin-binding protein 2 (PBP-2)	0.700415	0.0359278		Membrane Transport	Phosphonate ABC transporter permease protein phnE (TC 3.A.1.9.1)	2.70491	0.00717901
Cell Wall and Capsule	Penicillin-insensitive transglycosylase (EC 2.4.2.-) & transpeptidase PBP-1C	1.91767	1.42081e-05		Membrane Transport	Phosphonate ABC transporter permease protein phnE2 (TC 3.A.1.9.1)	1.41575	0.0244331
Cell Wall and Capsule	UDP-N-acetylglucosamine 1-carboxyvinyltransferase (EC 2.5.1.7)	-0.263027	0.0353458		Membrane Transport	Branched-chain amino acid transport ATP-binding protein LivF (TC 3.A.1.4.1)	0.602594	0.00489503
Cell Wall and Capsule	UDP-N-acetylglucosamine--N-acetylmuramyl-(pentapeptide) pyrophosphoryl-undecaprenol N-acetylglucosamine transferase (EC 2.4.1.227)	0.309166	0.00671879		Membrane Transport	Branched-chain amino acid transport ATP-binding protein LivG (TC 3.A.1.4.1)	0.45245	0.0336096
Cell Wall and Capsule	UDP-N-acetylmuramate--alanine ligase (EC 6.3.2.8)	0.226883	0.0182523		Membrane Transport	High-affinity branched-chain amino acid transport system permease protein LivH (TC 3.A.1.4.1)	0.561882	0.010155
Cell Wall and Capsule	UDP-N-acetylmuramoylalanine--D-glutamate ligase (EC 6.3.2.9)	0.241339	0.0193256		Membrane Transport	Dipeptide transport ATP-binding protein DppD (TC 3.A.1.5.2)	0.678024	0.0308518
Cell Wall and Capsule	UDP-N-acetylmuramoylalanyl-D-glutamate--2,6-diaminopimelate ligase (EC 6.3.2.13)	0.498752	0.0011017		Membrane Transport	Dipeptide transport ATP-binding protein DppF (TC 3.A.1.5.2)	1.06811	0.000540282
Cell Wall and Capsule	UDP-N-acetylmuramoylalanyl-D-glutamyl-2,6-diaminopimelate--D-alanyl-D-alanine ligase (EC 6.3.2.10)	0.715812	2.23059e-08		Membrane Transport	Dipeptide transport system permease protein DppB (TC 3.A.1.5.2)	1.01737	4.22024e-05
Cell Wall and Capsule	UDP-N-acetylmuramoylalanyl-D-glutamate--L-ornithine ligase	-1.26344	0.00169011		Membrane Transport	Dipeptide transport system permease protein DppC (TC 3.A.1.5.2)	1.17422	4.57757e-06
Cell Wall and Capsule	Aminoacyl-histidine dipeptidase (Peptidase D) (EC 3.4.13.3)	1.35084	2.66067e-07		Membrane Transport	Dipeptide-binding ABC transporter, periplasmic substrate-binding component (TC 3.A.1.5.2)	1.09075	0.00105782
Cell Wall and Capsule	L-alanine-DL-glutamate epimerase	1.4849	0.00164247		Membrane Transport	Oligopeptide transport ATP-binding protein OppD (TC 3.A.1.5.1)	1.05878	6.41987e-08
Cell Wall and Capsule	N-acetylmuramic acid 6-phosphate etherase (EC 4.2.-.-)	1.05796	0.00100348		Membrane Transport	Oligopeptide transport ATP-binding protein OppF (TC 3.A.1.5.1)	0.786169	0.00141489
Cell Wall and Capsule	tRNA-dependent lipid II--L-alanine ligase	-1.27124	0.00871337		Membrane Transport	Oligopeptide transport system permease protein OppC (TC 3.A.1.5.1)	0.512764	0.0201809
Cell Wall and Capsule	tRNA-dependent lipid II-Ala--L-alanine ligase	-1.40633	0.00369218		Membrane Transport	IncF plasmid conjugative transfer surface exclusion protein TraT	2.75937	0.000616485
Cell Wall and Capsule	YjeF protein, function unknown	1.63526	0.0179236		Membrane Transport	ATPase required for both assembly of type IV secretion complex and secretion of T-DNA complex, VirB4	1.38044	0.0284712
Cell Wall and Capsule	Probable poly(beta-D-mannuronate) O-acetylase (EC 2.3.1.-)	1.08954	0.000307606		Membrane Transport	General secretion pathway protein D	1.31307	0.0208832
Cell Wall and Capsule	dTDP-4-dehydrorhamnose 3,5-epimerase (EC 5.1.3.13)	-0.451063	0.0306492		Membrane Transport	General secretion pathway protein F	3.73753	1.11125e-06
Cell Wall and Capsule	GDP-L-fucose synthetase (EC 1.1.1.271)	0.888493	0.00170509		Membrane Transport	General secretion pathway protein G	1.94333	0.0410888
Cell Wall and Capsule	GDP-mannose 4,6-dehydratase (EC 4.2.1.47)	0.828431	0.0287935		Membrane Transport	Cell division transporter, ATP-binding protein FtsE (TC 3.A.5.1.1)	-0.357854	0.0293417
Cell Wall and Capsule	Phosphoheptose isomerase (EC 5.3.1.-)	0.947241	0.00508159		Membrane Transport	Type II/IV secretion system ATP hydrolase TadA/VirB11/CpaF, TadA subfamily	-0.753537	0.0235246
Cell Wall and Capsule	O-antigen flippase Wzx	3.17901	2.83686e-05		Membrane Transport	Type IV prepilin peptidase TadV/CpaA	2.93296	0.0467351
Cell Wall and Capsule	Oligosaccharide repeat unit polymerase Wzy	2.82716	0.000153515		Membrane Transport	Immunoglobulin A1 protease	2.38046	0.00111512
Cell Wall and Capsule	Tyrosine-protein kinase Wzc (EC 2.7.10.2)	3.75923	1.00862e-09		Membrane Transport	Putative large exoprotein involved in heme utilization or adhesion of ShlA/HecA/FhaA family	0.832516	0.0276986
Cell Wall and Capsule	dTDP-glucose 4,6-dehydratase (EC 4.2.1.46)	-0.375343	0.00235761		Membrane Transport	Preprotein translocase secY subunit (TC 3.A.5.1.1)	-0.252175	0.00774833
Cell Wall and Capsule	dTDP-Rha:A-D-GlcNAc-diphosphoryl polyprenol, A-3-L-rhamnosyl transferase WbbL	-1.3526	0.0436329		Membrane Transport	Na+/H+ antiporter NhaD type	1.32966	0.00736284
Cell Wall and Capsule	Glucose-1-phosphate thymidylyltransferase (EC 2.7.7.24)	-0.488182	0.000450807		Membrane Transport	Sodium-dependent phosphate transporter	1.00581	0.0036261
Cell Wall and Capsule	Exopolysaccharide biosynthesis glycosyltransferase EpsF (EC 2.4.1.-)	3.28704	0.00189667		Metabolism of Aromatic Compounds	Benzoyl-CoA reductase subunit BadD (EC 1.3.99.15)	1.36745	0.0418415
Cell Wall and Capsule	Capsular polysaccharide biosynthesis protein Cps4E	-2.27823	0.00119028		Metabolism of Aromatic Compounds	Benzoyl-CoA reductase subunit BadE (EC 1.3.99.15)	1.44646	0.00559038
Cell Wall and Capsule	Bacillosamine/Legionaminic acid biosynthesis aminotransferase PglE	2.19506	0.00137089		Metabolism of Aromatic Compounds	Benzoyl-CoA reductase subunit BadF (EC 1.3.99.15)	2.89925	0.0431673
Cell Wall and Capsule	UDP-Bac2Ac4Ac hydrolyzing 2-epimerase NeuC homolog	2.45418	0.00537287		Metabolism of Aromatic Compounds	Benzoyl-CoA reductase subunit BadG (EC 1.3.99.15)	1.78406	0.00147143
Cell Wall and Capsule	UDP-N-acetylglucosamine 4,6-dehydratase (EC 4.2.1.-)	0.769445	0.000121108		Metabolism of Aromatic Compounds	3-oxoadipate CoA-transferase subunit B (EC 2.8.3.6)	4.11979	0.00219195
Cell Wall and Capsule	Alpha-D-GlcNAc alpha-1,2-L-rhamnosyltransferase (EC 2.4.1.-)	-0.99796	7.45494e-05		Metabolism of Aromatic Compounds	Muconate cycloisomerase (EC 5.5.1.1)	1.99256	0.0227471
Cell Wall and Capsule	Alpha-L-Rha alpha-1,2-L-rhamnosyltransferase/alpha-L-Rha alpha-1,3-L- rhamnosyltransferase (EC 2.4.1.-)	-2.41914	1.48961e-08		Metabolism of Aromatic Compounds	Isoquinoline 1-oxidoreductase beta subunit (EC 1.3.99.16)	4.11686	0.000925028
Cell Wall and Capsule	Alpha-L-Rha alpha-1,3-L-rhamnosyltransferase (EC 2.4.1.-)	-1.07661	0.03154		Metabolism of Aromatic Compounds	Pca regulon regulatory protein PcaR	3.50625	0.0157409
Cell Wall and Capsule	capsular polysaccharide biosynthesis protein	1.32191	2.18489e-05		Metabolism of Aromatic Compounds	Benzoate transport protein	3.09386	0.0299932
Cell Wall and Capsule	Glycerol-3-phosphate cytidylyltransferase (EC 2.7.7.39)	-1.17887	0.000113651		Metabolism of Aromatic Compounds	Delta(3)-cis-delta(2)-trans-enoyl-CoA isomerase (EC 5.3.3.8)	2.38075	0.0402508
Cell Wall and Capsule	putative glycosyltransferase - possibly involved in cell wall localization and side chain formation of rhamnose-glucose polysaccharide	-1.25481	0.0476829		Motility and Chemotaxis	Chemotaxis protein CheD	1.80415	0.0163415
Cell Wall and Capsule	Teichoic acid export ATP-binding protein TagH (EC 3.6.3.40)	-0.921728	0.00952783		Motility and Chemotaxis	Chemotaxis protein methyltransferase CheR (EC 2.1.1.80)	1.31484	0.0402044
Cell Wall and Capsule	Sialic acid transporter (permease) NanT	-1.66758	0.0132035		Motility and Chemotaxis	Predicted signal transduction protein	2.2499	0.014595
Cell Wall and Capsule	Sialic acid-induced transmembrane protein YjhT(NanM), possible mutarotase	1.75911	0.000316152		Motility and Chemotaxis	Flagellar biosynthesis protein FliS	2.1325	0.0244432
Cell Wall and Capsule	TRAP-type transport system, large permease component, predicted N-acetylneuraminate transporter	1.55198	5.83872e-05		Motility and Chemotaxis	Flagellar hook-length control protein FliK	5.46147	3.45411e-10
Cell Wall and Capsule	TRAP-type transport system, periplasmic component, predicted N-acetylneuraminate-binding protein	1.50887	0.000151063		Motility and Chemotaxis	Flagellar P-ring protein FlgI	1.35327	0.0256015
Cell Wall and Capsule	TRAP-type transport system, small permease component, predicted N-acetylneuraminate transporter	1.26174	0.00234732		Motility and Chemotaxis	Flagellar regulatory protein FleQ	2.88017	0.00742194
Cell Wall and Capsule	Hyaluronan synthase (EC 2.4.1.212)	1.6109	0.0418629		Nitrogen Metabolism	Ammonium transporter	2.0077	0.0170546
Cell Wall and Capsule	UDP-glucose dehydrogenase (EC 1.1.1.22)	0.648352	0.00308917		Nitrogen Metabolism	Nitric-oxide reductase (EC 1.7.99.7), quinol-dependent	-0.822919	0.00716904
Cell Wall and Capsule	N-acetylmannosaminyltransferase (EC 2.4.1.187)	0.862082	0.0418861		Nitrogen Metabolism	Nitrate ABC transporter, ATP-binding protein	3.0914	0.00614523
Cell Wall and Capsule	polysaccharide biosynthesis protein, putative	1.70988	0.00425069		Nitrogen Metabolism	Nitrate/nitrite transporter	-0.785178	0.0380032
Cell Wall and Capsule	3-oxoacyl-[acyl-carrier protein] reductase (EC 1.1.1.100)	0.265541	0.0145933		Nitrogen Metabolism	Nitrite reductase probable [NAD(P)H] subunit (EC 1.7.1.4)	3.36165	0.0224218
Cell Wall and Capsule	3-oxoacyl-[acyl-carrier-protein] synthase, KASII (EC 2.3.1.41)	0.297053	0.0274021		Nitrogen Metabolism	Respiratory nitrate reductase alpha chain (EC 1.7.99.4)	-0.886403	0.00593295
Cell Wall and Capsule	Acyl carrier protein	-1.40796	2.0391e-09		Nitrogen Metabolism	Respiratory nitrate reductase beta chain (EC 1.7.99.4)	-1.00485	0.00179995
Cell Wall and Capsule	POSSIBLE LINOLEOYL-CoA DESATURASE (DELTA(6)-DESATURASE)	-3.37645	0.00249219		Nitrogen Metabolism	Respiratory nitrate reductase gamma chain (EC 1.7.99.4)	-0.951429	0.0145079
Cell Wall and Capsule	2-Keto-3-deoxy-D-manno-octulosonate-8-phosphate synthase (EC 2.5.1.55)	1.06354	1.79604e-07		Nitrogen Metabolism	Nitrogenase (molybdenum-iron) alpha chain (EC 1.18.6.1)	4.62602	5.60977e-05
Cell Wall and Capsule	3-deoxy-D-manno-octulosonate 8-phosphate phosphatase (EC 3.1.3.45)	0.913636	3.69009e-05		Nitrogen Metabolism	Nitrogenase (molybdenum-iron) beta chain (EC 1.18.6.1)	4.24201	0.00189333
Cell Wall and Capsule	3-deoxy-D-manno-octulosonic-acid transferase (EC 2.-.-.-)	0.947748	0.000117908		Nitrogen Metabolism	Nitrogenase (molybdenum-iron)-specific transcriptional regulator NifA	2.01404	0.0312401
Cell Wall and Capsule	3-deoxy-manno-octulosonate cytidylyltransferase (EC 2.7.7.38)	1.02104	1.37751e-06		Nitrogen Metabolism	Nitrogenase (vanadium-iron) transcriptional regulator VnfA	3.11035	0.0377606
Cell Wall and Capsule	Acyl-[acyl-carrier-protein]--UDP-N-acetylglucosamine O-acyltransferase (EC 2.3.1.129)	0.766063	0.00512444		Nitrogen Metabolism	Nitrogenase FeMo-cofactor scaffold and assembly protein NifE	2.55419	0.0494878
Cell Wall and Capsule	Lipid A biosynthesis lauroyl acyltransferase (EC 2.3.1.-)	0.608582	0.0164303		Nitrogen Metabolism	Nitrogenase FeMo-cofactor scaffold and assembly protein NifN	4.02499	0.000179536
Cell Wall and Capsule	Lipid-A-disaccharide synthase (EC 2.4.1.182)	1.00904	0.00020652		Nitrogen Metabolism	Functional role page for Anaerobic nitric oxide reductase transcription regulator NorR	2.88857	0.0256832
Cell Wall and Capsule	Protein of unknown function DUF1009 clustered with KDO2-Lipid A biosynthesis genes	3.58845	4.95081e-09		Nitrogen Metabolism	Hcp transcriptional regulator HcpR (Crp/Fnr family)	2.1566	0.00204559
Cell Wall and Capsule	Tetraacyldisaccharide 4'-kinase (EC 2.7.1.130)	1.24352	1.99726e-06		Nitrogen Metabolism	Hydroxylamine reductase (EC 1.7.-.-)	0.937747	0.02331
Cell Wall and Capsule	UDP-2,3-diacylglucosamine hydrolase (EC 3.6.1.-)	1.44623	0.0273252		Nucleosides and Nucleotides	Ribonucleotide reductase of class Ib (aerobic), alpha subunit (EC 1.17.4.1)	-1.02601	0.00125695
Cell Wall and Capsule	UDP-3-O-[3-hydroxymyristoyl] glucosamine N-acyltransferase (EC 2.3.1.-)	0.670389	0.0102193		Nucleosides and Nucleotides	Ribonucleotide reductase of class Ib (aerobic), beta subunit (EC 1.17.4.1)	-1.37536	3.8866e-05
Cell Wall and Capsule	Polymyxin resistance protein ArnA_DH, UDP-glucuronic acid decarboxylase (EC 4.1.1.-)	1.89609	0.020674		Nucleosides and Nucleotides	Ribonucleotide reduction protein NrdI	-1.09708	0.00689585
Cell Wall and Capsule	Polymyxin resistance protein ArnA_FT, UDP-4-amino-4-deoxy-L-arabinose formylase (EC 2.1.2.-)	1.93381	0.0192058		Nucleosides and Nucleotides	5'-nucleotidase YjjG (EC 3.1.3.5)	2.51371	0.00313132
Cell Wall and Capsule	Polymyxin resistance protein ArnC, glycosyl transferase (EC 2.4.-.-)	1.39841	0.0195745		Nucleosides and Nucleotides	Cof protein, HD superfamily hydrolase	1.61738	0.00689585
Cell Wall and Capsule	Polymyxin resistance protein ArnT, undecaprenyl phosphate-alpha-L-Ara4N transferase	3.08797	1.99726e-06		Nucleosides and Nucleotides	Nucleoside 5-triphosphatase RdgB (dHAPTP, dITP, XTP-specific) (EC 3.6.1.15)	0.370034	0.0494999
Cell Wall and Capsule	Polymyxin resistance protein PmrJ, predicted deacetylase	3.40106	0.000145757		Nucleosides and Nucleotides	Mutator mutT protein (7,8-dihydro-8-oxoguanine-triphosphatase) (EC 3.6.1.-)	0.938873	0.00219528
Cell Wall and Capsule	UDP-4-amino-4-deoxy-L-arabinose--oxoglutarate aminotransferase (EC 2.6.1.-)	-0.521195	0.0102071		Nucleosides and Nucleotides	Phosphoribosylaminoimidazole-succinocarboxamide synthase (EC 6.3.2.6)	0.351107	0.0397132
Cell Wall and Capsule	Lipoprotein releasing system transmembrane protein LolC	1.59873	1.14336e-06		Nucleosides and Nucleotides	Phosphoribosylformylglycinamidine synthase, glutamine amidotransferase subunit (EC 6.3.5.3)	0.35576	0.00164097
Cell Wall and Capsule	Survival protein SurA precursor (Peptidyl-prolyl cis-trans isomerase SurA) (EC 5.2.1.8)	1.41485	0.00372435		Nucleosides and Nucleotides	Phosphoribosylglycinamide formyltransferase 2 (EC 2.1.2.-)	-1.14559	0.00904679
Cell Wall and Capsule	ADP-heptose synthase (EC 2.7.-.-)	1.34489	9.03391e-10		Nucleosides and Nucleotides	Adenosine deaminase (EC 3.5.4.4)	-1.25968	0.0058946
Cell Wall and Capsule	ADP-heptose--lipooligosaccharide heptosyltransferase II (EC 2.4.1.-)	1.54316	4.85127e-05		Nucleosides and Nucleotides	Inosine-uridine preferring nucleoside hydrolase (EC 3.2.2.1)	-1.24789	0.0154246
Cell Wall and Capsule	ADP-L-glycero-D-manno-heptose-6-epimerase (EC 5.1.3.20)	0.96529	3.0918e-05		Nucleosides and Nucleotides	Xanthine dehydrogenase iron-sulfur subunit (EC 1.17.1.4)	0.815834	0.040699
Cell Wall and Capsule	D-glycero-beta-D-manno-heptose 7-phosphate kinase	1.34489	9.03391e-10		Nucleosides and Nucleotides	Xanthine dehydrogenase, molybdenum binding subunit (EC 1.17.1.4)	0.989957	0.00885378
Cell Wall and Capsule	Lipopolysaccharide core biosynthesis protein RfaY	4.08207	1.78551e-08		Nucleosides and Nucleotides	Aspartate carbamoyltransferase regulatory chain (PyrI)	0.998733	0.0415559
Cell Wall and Capsule	UDP-galactopyranose mutase (EC 5.4.99.9)	-1.18375	1.26127e-07		Nucleosides and Nucleotides	Uracil permease	0.456667	0.0256832
Cell Wall and Capsule	Outer membrane protein H precursor	2.19727	1.08838e-06		Nucleosides and Nucleotides	Possible pyrimidine permease in reductive pathway	3.76999	0.00759425
Cell Wall and Capsule	O-antigen export system, ATP-binding protein	-1.51021	0.036714		Nucleosides and Nucleotides	Uridine kinase (EC 2.7.1.48)	0.723311	0.00963691
Cell Wall and Capsule	Poly(glycerophosphate chain) D-alanine transfer protein DltD	-0.859967	0.031358		Nucleosides and Nucleotides	Cytidylate kinase (EC 2.7.4.14)	0.292168	0.0495994
Cell Wall and Capsule	Lipoteichoic acid synthase LtaS Type IIc	-1.39893	0.00211332		Nucleosides and Nucleotides	Deoxycytidine triphosphate deaminase (EC 3.5.4.13)	-0.971065	0.00253994
Cell Wall and Capsule	Cell wall surface anchor family protein	-0.957718	0.0209042		Phages, Prophages, Transposable elements, Plasmids	Gene Transfer Agent host specificity protein	4.19012	0.00023828
Cell Wall and Capsule	Sortase A, LPXTG specific	-1.07411	0.00105351		Phages, Prophages, Transposable elements, Plasmids	Heat shock protein 60 family chaperone GroEL	-0.206009	0.0226711
Cell Wall and Capsule	2-C-methyl-D-erythritol 4-phosphate cytidylyltransferase (EC 2.7.7.60)	0.406046	0.0296002		Phages, Prophages, Transposable elements, Plasmids	Integrase, superantigen-encoding pathogenicity islands SaPI	1.82888	0.0439714
Cell Wall and Capsule	COG1887: Putative glycosyl/glycerophosphate transferases involved in teichoic acid biosynthesis TagF/TagB/EpsJ/RodC	-3.30392	1.60522e-05		Phages, Prophages, Transposable elements, Plasmids	Phage capsid and scaffold	4.35405	4.24311e-11
Cell Wall and Capsule	Teichoic acid biosynthesis protein	-2.23032	0.0310015		Phages, Prophages, Transposable elements, Plasmids	Phage major capsid protein	4.02661	5.63298e-11
Cofactors, Vitamins, Prosthetic Groups, Pigments	Periplasmic aromatic aldehyde oxidoreductase, FAD binding subunit YagS	-2.56996	0.0496499		Phages, Prophages, Transposable elements, Plasmids	Integrase	0.445729	0.015894
Cofactors, Vitamins, Prosthetic Groups, Pigments	Predicted thiamin transporter PnuT	2.20926	0.00107352		Phages, Prophages, Transposable elements, Plasmids	Phage collar	-4.2413	6.83905e-06
Cofactors, Vitamins, Prosthetic Groups, Pigments	Substrate-specific component ThiT of thiamin ECF transporter	1.83209	2.51828e-05		Phages, Prophages, Transposable elements, Plasmids	Phage DNA packaging	-3.18187	0.0004712
Cofactors, Vitamins, Prosthetic Groups, Pigments	Sulfur carrier protein ThiS	2.09271	0.00258857		Phages, Prophages, Transposable elements, Plasmids	Phage terminase	-0.765417	0.02331
Cofactors, Vitamins, Prosthetic Groups, Pigments	Thiamin ABC transporter, substrate-binding component	-1.9564	2.04778e-06		Phages, Prophages, Transposable elements, Plasmids	Phage terminase, large subunit	-1.05466	0.0141977
Cofactors, Vitamins, Prosthetic Groups, Pigments	Thiamin ABC transporter, transmembrane component	-1.234	0.0032848		Phages, Prophages, Transposable elements, Plasmids	DNA maturase, phage-associated	4.57193	1.03362e-06
Cofactors, Vitamins, Prosthetic Groups, Pigments	Thiamin biosynthesis protein ThiC	1.32969	3.52117e-06		Phages, Prophages, Transposable elements, Plasmids	Phage tail fibers	-2.97162	0.000239625
Cofactors, Vitamins, Prosthetic Groups, Pigments	Thiamin pyrophosphokinase (EC 2.7.6.2)	0.877845	0.0158187		Phages, Prophages, Transposable elements, Plasmids	site-specific recombinase, phage integrase family	1.26413	0.0138236
Cofactors, Vitamins, Prosthetic Groups, Pigments	Thiamin-phosphate pyrophosphorylase (EC 2.5.1.3)	0.784622	0.00600641		Phages, Prophages, Transposable elements, Plasmids	Iron-sulfur cluster assembly protein SufB	-0.564265	3.8866e-05
Cofactors, Vitamins, Prosthetic Groups, Pigments	Thiamin-regulated outer membrane receptor Omr1	1.51855	0.000158554		Phosphorus Metabolism	Metal-dependent hydrolase involved in phosphonate metabolism	3.01162	0.0463058
Cofactors, Vitamins, Prosthetic Groups, Pigments	Thiamine-monophosphate kinase (EC 2.7.4.16)	0.610389	0.0420778		Phosphorus Metabolism	PhnI protein	3.05484	0.0420444
Cofactors, Vitamins, Prosthetic Groups, Pigments	Thiazole biosynthesis protein ThiG	0.585306	0.0176871		Phosphorus Metabolism	Phosphate transport ATP-binding protein PstB (TC 3.A.1.7.1)	-0.864483	0.0138387
Cofactors, Vitamins, Prosthetic Groups, Pigments	Thiazole biosynthesis protein ThiH	1.24512	3.47116e-06		Phosphorus Metabolism	Alkaline phosphatase (EC 3.1.3.1)	1.33991	0.00638024
Cofactors, Vitamins, Prosthetic Groups, Pigments	8-amino-7-oxononanoate synthase (EC 2.3.1.47)	1.76938	1.49157e-09		Phosphorus Metabolism	Inorganic pyrophosphatase (EC 3.6.1.1)	-1.0556	0.000185121
Cofactors, Vitamins, Prosthetic Groups, Pigments	Adenosylmethionine-8-amino-7-oxononanoate aminotransferase (EC 2.6.1.62)	1.39304	2.77361e-11		Phosphorus Metabolism	Manganese-dependent inorganic pyrophosphatase (EC 3.6.1.1)	0.815275	0.00651638
Cofactors, Vitamins, Prosthetic Groups, Pigments	Biotin synthesis protein bioC	2.31108	2.45906e-05		Phosphorus Metabolism	Predicted ATPase related to phosphate starvation-inducible protein PhoH	1.17302	0.0397143
Cofactors, Vitamins, Prosthetic Groups, Pigments	Biotin synthesis protein bioG	3.47176	3.80873e-09		Phosphorus Metabolism	Pyrophosphate-energized proton pump (EC 3.6.1.1)	1.16821	0.0034993
Cofactors, Vitamins, Prosthetic Groups, Pigments	Biotin-protein ligase (EC 6.3.4.15)	0.56969	0.0454893		Phosphorus Metabolism	Soluble pyridine nucleotide transhydrogenase (EC 1.6.1.1)	3.86193	0.00595314
Cofactors, Vitamins, Prosthetic Groups, Pigments	Dethiobiotin synthetase (EC 6.3.3.3)	1.56832	3.30499e-05		Potassium metabolism	Glutathione-regulated potassium-efflux system ancillary protein KefF	-2.81533	0.0335576
Cofactors, Vitamins, Prosthetic Groups, Pigments	2-dehydropantoate 2-reductase (EC 1.1.1.169)	1.28846	0.00968783		Potassium metabolism	Glutathione-regulated potassium-efflux system ancillary protein KefG	-1.73047	0.00281142
Cofactors, Vitamins, Prosthetic Groups, Pigments	3-methyl-2-oxobutanoate hydroxymethyltransferase (EC 2.1.2.11)	0.504218	0.0448895		Potassium metabolism	FKBP-type peptidyl-prolyl cis-trans isomerase FkpA precursor (EC 5.2.1.8)	1.25106	0.0256832
Cofactors, Vitamins, Prosthetic Groups, Pigments	Pantoate--beta-alanine ligase (EC 6.3.2.1)	0.58604	0.000989372		Potassium metabolism	FKBP-type peptidyl-prolyl cis-trans isomerase SlyD (EC 5.2.1.8)	1.02325	0.0197834
Cofactors, Vitamins, Prosthetic Groups, Pigments	Pantothenate kinase (EC 2.7.1.33)	-1.39426	1.18938e-08		Potassium metabolism	Potassium uptake protein TrkH	0.638377	0.00550098
Cofactors, Vitamins, Prosthetic Groups, Pigments	Pantothenate kinase type III, CoaX-like (EC 2.7.1.33)	1.31223	1.38435e-05		Potassium metabolism	Potassium-transporting ATPase B chain (EC 3.6.3.12) (TC 3.A.3.7.1)	3.2405	0.00131379
Cofactors, Vitamins, Prosthetic Groups, Pigments	Pantothenate:Na+ symporter (TC 2.A.21.1.1)	0.786884	0.00947325		Protein Metabolism	Ribosome hibernation protein YhbH	1.68005	0.0209415
Cofactors, Vitamins, Prosthetic Groups, Pigments	Phosphopantetheine adenylyltransferase (EC 2.7.7.3)	0.328225	0.0336099		Protein Metabolism	16S rRNA processing protein RimM	0.602058	0.0137093
Cofactors, Vitamins, Prosthetic Groups, Pigments	Phosphopantothenoylcysteine synthetase (EC 6.3.2.5)	0.214589	0.0402117		Protein Metabolism	LSU m5C1962 methyltransferase RlmI	1.06856	0.00186992
Cofactors, Vitamins, Prosthetic Groups, Pigments	Dihydrofolate reductase (EC 1.5.1.3)	0.84455	0.00968783		Protein Metabolism	Ribonuclease M5 (EC 3.1.26.8)	0.701101	0.048231
Cofactors, Vitamins, Prosthetic Groups, Pigments	Phosphoribosylglycinamide formyltransferase (EC 2.1.2.2)	0.478232	0.000521985		Protein Metabolism	Ribosomal protein L11 methyltransferase (EC 2.1.1.-)	0.528383	0.0109838
Cofactors, Vitamins, Prosthetic Groups, Pigments	Folate biosynthesis protein PTPS-III, catalyzes a reaction that bypasses dihydroneopterin aldolase (FolB)	2.46058	0.0039323		Protein Metabolism	Ribosomal-protein-S5p-alanine acetyltransferase	-0.709727	0.0403793
Cofactors, Vitamins, Prosthetic Groups, Pigments	GTP cyclohydrolase I (EC 3.5.4.16) type 2	0.989309	0.0449412		Protein Metabolism	LSU ribosomal protein L23Ae (L23p)	2.30261	0.00282504
Cofactors, Vitamins, Prosthetic Groups, Pigments	Substrate-specific component FolT of folate ECF transporter	1.52324	0.0304808		Protein Metabolism	LSU ribosomal protein L3e (L3p)	3.55272	0.00381289
Cofactors, Vitamins, Prosthetic Groups, Pigments	Thymidylate synthase (EC 2.1.1.45)	-0.336528	0.0211704		Protein Metabolism	LSU ribosomal protein L7e (L30p)	3.10115	0.0154484
Cofactors, Vitamins, Prosthetic Groups, Pigments	Triphosphoribosyl-dephospho-CoA synthetase	2.37645	0.00197429		Protein Metabolism	SSU ribosomal protein S3p (S3e)	-0.395437	0.00215524
Cofactors, Vitamins, Prosthetic Groups, Pigments	GTP cyclohydrolase II (EC 3.5.4.25)	0.793393	1.57459e-07		Protein Metabolism	SSU ribosomal protein S12e	2.40691	0.0436176
Cofactors, Vitamins, Prosthetic Groups, Pigments	Molybdenum cofactor biosynthesis protein MoaE	-1.68818	0.000190084		Protein Metabolism	SSU ribosomal protein S3Ae	4.49879	2.25959e-05
Cofactors, Vitamins, Prosthetic Groups, Pigments	Molybdenum transport system protein ModD	2.77806	6.35849e-05		Protein Metabolism	SSU ribosomal protein S6e	4.02687	0.00343033
Cofactors, Vitamins, Prosthetic Groups, Pigments	Molybdopterin biosynthesis protein MoeA	1.29393	0.0225452		Protein Metabolism	SSU ribosomal protein SAe (S2p)	3.06358	0.000805417
Cofactors, Vitamins, Prosthetic Groups, Pigments	Dihydropteridine reductase (EC 1.5.1.34)	-0.616287	0.0305815		Protein Metabolism	Tetracycline resistance protein TetQ	-2.1664	0.00417852
Cofactors, Vitamins, Prosthetic Groups, Pigments	Adenosylcobinamide-phosphate synthase	1.53984	4.51839e-07		Protein Metabolism	Translation elongation factor G-related protein	1.41246	7.26134e-05
Cofactors, Vitamins, Prosthetic Groups, Pigments	Dihydroorotate dehydrogenase (EC 1.3.3.1)	-1.4208	1.06639e-06		Protein Metabolism	Translation elongation factor 1 alpha subunit	1.9718	0.0409344
Cofactors, Vitamins, Prosthetic Groups, Pigments	Dihydroorotate dehydrogenase electron transfer subunit (EC 1.3.3.1)	0.740673	0.00103771		Protein Metabolism	Methionyl-tRNA formyltransferase (EC 2.1.2.9)	0.28154	0.0256832
Cofactors, Vitamins, Prosthetic Groups, Pigments	Dihydroorotate dehydrogenase, catalytic subunit (EC 1.3.3.1)	0.883596	2.92112e-08		Protein Metabolism	Translation initiation factor SUI1-related protein	1.78355	0.0117366
Cofactors, Vitamins, Prosthetic Groups, Pigments	DUF1794	-2.09567	0.00206405		Protein Metabolism	Eukaryotic translation initiation factor 4B	4.29533	0.00131379
Cofactors, Vitamins, Prosthetic Groups, Pigments	Ferredoxin	-0.761594	8.02345e-06		Protein Metabolism	Translation initiation factor SUI1	1.77997	0.0108192
Cofactors, Vitamins, Prosthetic Groups, Pigments	FIG001341: Probable Fe(2+)-trafficking protein YggX	-1.64502	0.0286896		Protein Metabolism	Alanyl-tRNA synthetase domain protein	4.66069	0.000272501
Cofactors, Vitamins, Prosthetic Groups, Pigments	Folate-dependent protein for Fe/S cluster synthesis/repair in oxidative stress	-1.59393	0.000694559		Protein Metabolism	Alanyl-tRNA synthetase family protein	1.79879	0.0491015
Cofactors, Vitamins, Prosthetic Groups, Pigments	Formaldehyde dehydrogenase MscR, NAD/mycothiol-dependent (EC 1.2.1.66)	-3.12737	1.34613e-05		Protein Metabolism	Asparaginyl-tRNA synthetase (EC 6.1.1.22)	0.56876	0.0280933
Cofactors, Vitamins, Prosthetic Groups, Pigments	Glutamate--cysteine ligase (EC 6.3.2.2)	-1.07032	0.0372729		Protein Metabolism	Aspartyl-tRNA(Asn) amidotransferase subunit A (EC 6.3.5.6)	-0.377141	0.0178905
Cofactors, Vitamins, Prosthetic Groups, Pigments	Glutathione synthetase (EC 6.3.2.3)	-1.37931	0.0262447		Protein Metabolism	Aspartyl-tRNA(Asn) synthetase (EC 6.1.1.23)	-0.460156	0.0232114
Cofactors, Vitamins, Prosthetic Groups, Pigments	GTPase and tRNA-U34 5-formylation enzyme TrmE	0.880973	6.48754e-09		Protein Metabolism	Cysteinyl-tRNA synthetase paralog 2	3.33844	0.020076
Cofactors, Vitamins, Prosthetic Groups, Pigments	Iron-sulfur cluster assembly ATPase protein SufC	-0.337922	0.00961223		Protein Metabolism	Glutamyl-tRNA(Gln) amidotransferase subunit A (EC 6.3.5.7)	-0.375751	0.018385
Cofactors, Vitamins, Prosthetic Groups, Pigments	L-aspartate oxidase (EC 1.4.3.16)	1.29842	1.55379e-06		Protein Metabolism	Glycyl-tRNA synthetase alpha chain (EC 6.1.1.14)	0.629643	0.000328956
Cofactors, Vitamins, Prosthetic Groups, Pigments	Lipoate synthase	-0.697745	0.00363045		Protein Metabolism	Glycyl-tRNA synthetase beta chain (EC 6.1.1.14)	0.534927	0.00644066
Cofactors, Vitamins, Prosthetic Groups, Pigments	NADH-ubiquinone oxidoreductase chain F (EC 1.6.5.3)	-1.7942	5.70813e-06		Protein Metabolism	Lysyl-tRNA synthetase (class II) related protein found fused to membrane protein	-1.87221	0.0040437
Cofactors, Vitamins, Prosthetic Groups, Pigments	Putative hydrolase in cluster with formaldehyde/S-nitrosomycothiol reductase MscR	-2.61261	0.000595989		Protein Metabolism	Putative membrane protein found fused to lysyl-tRNA synthetase like protein	-1.87221	0.0040437
Cofactors, Vitamins, Prosthetic Groups, Pigments	Quinolinate synthetase (EC 2.5.1.72)	1.47145	0.000111903		Protein Metabolism	Phenylalanyl-tRNA synthetase alpha chain (EC 6.1.1.20)	0.330939	0.0203173
Cofactors, Vitamins, Prosthetic Groups, Pigments	Spore photoproduct lyase (EC 4.1.99.-)	1.82829	0.00440081		Protein Metabolism	50S ribosomal subunit maturation GTPase RbgA (B. subtilis YlqF)	0.771758	0.00848267
Cofactors, Vitamins, Prosthetic Groups, Pigments	COG1272: Predicted membrane protein hemolysin III homolog	-1.06795	0.00417403		Protein Metabolism	GTP-binding protein EngB	0.596432	0.00325874
Cofactors, Vitamins, Prosthetic Groups, Pigments	Heme O synthase, protoheme IX farnesyltransferase (EC 2.5.1.-) COX10-CtaB	-2.8732	1.29076e-05		Protein Metabolism	Membrane alanine aminopeptidase N (EC 3.4.11.2)	-1.1573	0.000360452
Cofactors, Vitamins, Prosthetic Groups, Pigments	TonB-dependent receptor; Outer membrane receptor for ferrienterochelin and colicins	0.571193	0.019618		Protein Metabolism	Thermostable carboxypeptidase 1 (EC 3.4.17.19)	1.50056	0.0103363
Cofactors, Vitamins, Prosthetic Groups, Pigments	Tricarboxylate transport membrane protein TctA	1.48335	3.25895e-05		Protein Metabolism	Acylamino-acid-releasing enzyme (EC 3.4.19.1)	1.9041	0.00391761
Cofactors, Vitamins, Prosthetic Groups, Pigments	Tricarboxylate transport protein TctB	3.38098	6.11646e-05		Protein Metabolism	Pyrrolidone-carboxylate peptidase (EC 3.4.19.3)	0.889556	0.00398343
Cofactors, Vitamins, Prosthetic Groups, Pigments	Tricarboxylate transport protein TctC	1.75324	0.000296017		Protein Metabolism	Bacterial proteasome-activating AAA-ATPase (PAN)	-2.20933	5.4226e-06
Cofactors, Vitamins, Prosthetic Groups, Pigments	Niacin transporter NiaP	-2.60642	9.37592e-09		Protein Metabolism	Pup ligase PafA, possible component of postulated heterodimer PafA-PafA'	-1.47357	0.0293302
Cofactors, Vitamins, Prosthetic Groups, Pigments	Quinolinate phosphoribosyltransferase [decarboxylating] (EC 2.4.2.19)	1.3178	5.10565e-05		Protein Metabolism	ATP-dependent Clp protease proteolytic subunit (EC 3.4.21.92)	-0.563225	3.79823e-05
Cofactors, Vitamins, Prosthetic Groups, Pigments	Ribosyl nicotinamide transporter, PnuC-like	-0.870084	0.0416784		Protein Metabolism	ATP-dependent protease La (EC 3.4.21.53) Type I	1.15697	9.79431e-07
Cofactors, Vitamins, Prosthetic Groups, Pigments	1-deoxy-D-xylulose 5-phosphate synthase (EC 2.2.1.7)	0.350869	0.00984816		Protein Metabolism	ATP-dependent protease La (EC 3.4.21.53) Type II	1.69905	0.00817406
Cofactors, Vitamins, Prosthetic Groups, Pigments	4-hydroxythreonine-4-phosphate dehydrogenase (EC 1.1.1.262)	1.03183	0.00282718		Protein Metabolism	Lon-like protease with PDZ domain	-1.22873	0.00885697
Cofactors, Vitamins, Prosthetic Groups, Pigments	Erythronate-4-phosphate dehydrogenase (EC 1.1.1.290)	2.0982	0.00413846		Protein Metabolism	proteasome-activating AAA-ATPase (PAN)	-2.20933	5.4226e-06
Cofactors, Vitamins, Prosthetic Groups, Pigments	Pyridoxine 5'-phosphate synthase (EC 2.6.99.2)	0.854302	0.0245706		Protein Metabolism	ATP-dependent Clp protease, ATP-binding subunit ClpC	-0.365505	0.0437944
Cofactors, Vitamins, Prosthetic Groups, Pigments	Menaquinone-specific isochorismate synthase (EC 5.4.4.2)	1.07272	0.000442457		Protein Metabolism	ATP-dependent protease La (EC 3.4.21.53)	1.15629	9.64197e-07
Cofactors, Vitamins, Prosthetic Groups, Pigments	Naphthoate synthase (EC 4.1.3.36)	-0.827245	0.00227726		Protein Metabolism	ATPase, AFG1 family	2.93472	0.0361805
Cofactors, Vitamins, Prosthetic Groups, Pigments	Menaquinone via futalosine step 1	1.37061	0.0401424		Protein Metabolism	Membrane-associated protein containing a homolog of PilT-like ATPase N-terminal domain, YACL B.subtilis ortholog	1.01617	0.035502
Cofactors, Vitamins, Prosthetic Groups, Pigments	Menaquinone via futalosine step 4	0.988608	0.046959		Protein Metabolism	Nucleotide excision repair protein, with UvrB/UvrC motif	3.25412	0.0279184
Cofactors, Vitamins, Prosthetic Groups, Pigments	Flavodoxin	0.995572	2.21795e-10		Protein Metabolism	TldD protein, part of proposed TldE/TldD proteolytic complex (PMID 12029038)	1.20046	0.0292382
Cofactors, Vitamins, Prosthetic Groups, Pigments	Flavodoxin 1	1.23874	0.00092564		Protein Metabolism	Lysyl endopeptidase (EC 3.4.21.50)	5.67549	4.24311e-11
Cofactors, Vitamins, Prosthetic Groups, Pigments	3,4-dihydroxy-2-butanone 4-phosphate synthase	0.803121	2.74619e-07		Protein Metabolism	Chaperone protein DnaK	-0.255481	0.0196192
Cofactors, Vitamins, Prosthetic Groups, Pigments	Riboflavin synthase alpha chain (EC 2.5.1.9)	0.702396	0.000152102		Protein Metabolism	Chaperone protein HtpG	0.779578	0.0280933
Cofactors, Vitamins, Prosthetic Groups, Pigments	5-amino-6-(5-phosphoribosylamino)uracil reductase (EC 1.1.1.193)	1.19667	1.99961e-13		Protein Metabolism	HspR, transcriptional repressor of DnaK operon	-2.08043	0.00266165
Cofactors, Vitamins, Prosthetic Groups, Pigments	6,7-dimethyl-8-ribityllumazine synthase (EC 2.5.1.9)	0.93415	1.84082e-07		Protein Metabolism	4-keto-6-deoxy-N-Acetyl-D-hexosaminyl-(Lipid carrier) aminotransferase	1.06009	0.0289887
Cofactors, Vitamins, Prosthetic Groups, Pigments	Diaminohydroxyphosphoribosylaminopyrimidine deaminase (EC 3.5.4.26)	1.15738	2.3653e-13		Protein Metabolism	Thiol:disulfide oxidoreductase associated with MetSO reductase	0.683596	0.0332459
Cofactors, Vitamins, Prosthetic Groups, Pigments	Riboflavin transporter PnuX	-2.72307	6.48052e-06		Protein Metabolism	MiaB family protein, possibly involved in tRNA or rRNA modification	1.18945	0.00535685
Cofactors, Vitamins, Prosthetic Groups, Pigments	Adenosylcobinamide-phosphate guanylyltransferase (EC 2.7.7.62)	1.18187	8.5989e-09		Protein Metabolism	Ribosomal protein S12p Asp88 (E. coli) methylthiotransferase	0.75073	0.0337504
Cofactors, Vitamins, Prosthetic Groups, Pigments	Alpha-ribazole-5'-phosphate phosphatase (EC 3.1.3.73)	2.74537	5.18343e-07		Protein Metabolism	Glycine/sarcosine/betaine reductase component C chain 1	1.4201	0.0215789
Cofactors, Vitamins, Prosthetic Groups, Pigments	Cob(I)alamin adenosyltransferase (EC 2.5.1.17)	0.826445	0.00774742		Protein Metabolism	Selenocysteine-specific translation elongation factor	1.2685	0.018898
Cofactors, Vitamins, Prosthetic Groups, Pigments	Cobalamin biosynthesis protein BluB	-1.84923	0.0326071		Regulation and Cell signaling	Putative Heme-regulated two-component response regulator	3.60033	0.0124658
Cofactors, Vitamins, Prosthetic Groups, Pigments	Cobalamin biosynthesis protein CbiG	1.34473	1.77495e-09		Regulation and Cell signaling	Cell envelope-associated transcriptional attenuator LytR-CpsA-Psr, subfamily A1 (as in PMID19099556)	-1.3462	0.0435389
Cofactors, Vitamins, Prosthetic Groups, Pigments	Cobalamin synthase	1.13654	0.00948633		Regulation and Cell signaling	Putative sensor-like histidine kinase YfhK	3.30952	0.0238608
Cofactors, Vitamins, Prosthetic Groups, Pigments	Cobalt-precorrin-3b C17-methyltransferase	0.797705	0.000135406		Regulation and Cell signaling	Sporulation regulatory protein WhiB	-1.91932	0.00450375
Cofactors, Vitamins, Prosthetic Groups, Pigments	Cobalt-precorrin-4 C11-methyltransferase (EC 2.1.1.133)	1.02627	1.58714e-06		Regulation and Cell signaling	WhiB-like transcription regulator	-1.99818	0.000656261
Cofactors, Vitamins, Prosthetic Groups, Pigments	Cobalt-precorrin-6 synthase, anaerobic	1.287	1.07083e-07		Regulation and Cell signaling	WhiB-type transcriptional regulator	-3.09303	0.0332459
Cofactors, Vitamins, Prosthetic Groups, Pigments	Cobalt-precorrin-6x reductase (EC 1.3.1.54)	1.47982	8.48912e-08		Regulation and Cell signaling	Autolysis response regulater LytR	-1.86321	0.0494213
Cofactors, Vitamins, Prosthetic Groups, Pigments	Cobalt-precorrin-8x methylmutase (EC 5.4.1.2)	0.829068	0.00132359		Regulation and Cell signaling	LrgA-associated membrane protein LrgB	0.572733	0.0408313
Cofactors, Vitamins, Prosthetic Groups, Pigments	Cobyric acid synthase	1.27156	1.32461e-12		Regulation and Cell signaling	Death on curing protein, Doc toxin	-1.66011	0.00204559
Cofactors, Vitamins, Prosthetic Groups, Pigments	Cobyrinic acid A,C-diamide synthase	1.10557	5.41198e-09		Regulation and Cell signaling	Autoinducer 2 (AI-2) ABC transport system, fused AI2 transporter subunits and ATP-binding component	2.15186	0.0152049
Cofactors, Vitamins, Prosthetic Groups, Pigments	L-threonine 3-O-phosphate decarboxylase (EC 4.1.1.81)	1.7358	5.14447e-09		Regulation and Cell signaling	MAP kinase kinase MAP2K3	2.29362	0.037362
Cofactors, Vitamins, Prosthetic Groups, Pigments	Nicotinate-nucleotide--dimethylbenzimidazole phosphoribosyltransferase (EC 2.4.2.21)	0.925811	1.36426e-05		Respiration	ABC transporter involved in cytochrome c biogenesis, CcmB subunit	2.03702	0.0126536
Cofactors, Vitamins, Prosthetic Groups, Pigments	Sirohydrochlorin cobaltochelatase CbiK (EC 4.99.1.3)	1.14017	1.06639e-06		Respiration	Heme A synthase, cytochrome oxidase biogenesis protein Cox15-CtaA	2.56764	0.0399227
Cofactors, Vitamins, Prosthetic Groups, Pigments	5,6-dimethylbenzimidazole synthase, flavin destructase family	-1.84923	0.0326071		Respiration	Formate hydrogenlyase transcriptional activator	2.69342	0.00787128
Cofactors, Vitamins, Prosthetic Groups, Pigments	Adenosylcobinamide amidohydrolase (EC 3.5.1.90)	3.83226	2.58616e-08		Respiration	NAD-dependent formate dehydrogenase beta subunit	3.30737	0.0123138
Cofactors, Vitamins, Prosthetic Groups, Pigments	ATPase component CbiO of energizing module of cobalt ECF transporter	-1.09659	0.0102135		Respiration	Putative formate dehydrogenase oxidoreductase protein	2.51665	0.0138847
Cofactors, Vitamins, Prosthetic Groups, Pigments	CblZ, a non-orthologous displasment for Alpha-ribazole-5'-phosphate phosphatase	-2.0341	0.0187574		Respiration	Uncharacterized ABC transporter ATP-binding protein MJ0121	1.48433	0.0355872
Cofactors, Vitamins, Prosthetic Groups, Pigments	ChlD component of cobalt chelatase involved in B12 biosynthesis	0.821839	0.0213866		Respiration	ATP synthase alpha chain (EC 3.6.3.14)	-0.476249	0.00121423
Cofactors, Vitamins, Prosthetic Groups, Pigments	ChlI component of cobalt chelatase involved in B12 biosynthesis	0.716183	0.0295977		Respiration	ATP synthase beta chain (EC 3.6.3.14)	-0.309806	0.0102169
Cofactors, Vitamins, Prosthetic Groups, Pigments	Cobalt-precorrin-6y C15-methyltransferase [decarboxylating] (EC 2.1.1.-)	1.3022	0.000202184		Respiration	ATP synthase protein I	2.02702	0.0304076
Cofactors, Vitamins, Prosthetic Groups, Pigments	Cobalt-precorrin-6y C5-methyltransferase (EC 2.1.1.-)	1.31863	0.00021409		Respiration	FIG048548: ATP synthase protein I2	4.00375	0.00323502
Cofactors, Vitamins, Prosthetic Groups, Pigments	Outer membrane vitamin B12 receptor BtuB	1.86285	0.000537483		Respiration	V-type ATP synthase subunit A (EC 3.6.3.14)	0.968617	0.00150932
Cofactors, Vitamins, Prosthetic Groups, Pigments	Predicted cobalt ABC transporter periplasmic component	2.09721	0.0055123		Respiration	V-type ATP synthase subunit B (EC 3.6.3.14)	1.00839	0.00349269
Cofactors, Vitamins, Prosthetic Groups, Pigments	Predicted cobalt transporter in Bacteroides_Porphyromonas	1.84972	3.08094e-05		Respiration	V-type ATP synthase subunit D (EC 3.6.3.14)	1.30157	3.8866e-05
Cofactors, Vitamins, Prosthetic Groups, Pigments	Sirohydrochlorin cobaltochelatase (EC 4.99.1.3)	-2.47202	0.0430233		Respiration	V-type ATP synthase subunit E (EC 3.6.3.14)	1.35462	0.00226143
Cofactors, Vitamins, Prosthetic Groups, Pigments	Substrate-specific component CbiM of cobalt ECF transporter	-1.33688	0.0089217		Respiration	V-type ATP synthase subunit I (EC 3.6.3.14)	1.11361	0.000103598
Cofactors, Vitamins, Prosthetic Groups, Pigments	Transmembrane component CbiQ of energizing module of cobalt ECF transporter	-1.67284	0.0261143		Respiration	V-type ATP synthase subunit K (EC 3.6.3.14)	1.48957	1.47682e-05
Cofactors, Vitamins, Prosthetic Groups, Pigments	Vitamin B12 ABC transporter, permease component BtuC	0.670271	0.00147025		Respiration	Adenylylsulfate reductase alpha-subunit (EC 1.8.99.2)	3.1638	0.000330709
Cofactors, Vitamins, Prosthetic Groups, Pigments	5-aminolevulinate synthase (EC 2.3.1.37)	-2.57471	0.0177958		Respiration	Anaerobic dehydrogenases, typically selenocysteine-containing	1.59014	0.020076
Cofactors, Vitamins, Prosthetic Groups, Pigments	Ferrochelatase, protoheme ferro-lyase (EC 4.99.1.1)	-0.711266	0.00168328		Respiration	Anaerobic sulfite reductase subunit B	1.56504	0.0485549
Cofactors, Vitamins, Prosthetic Groups, Pigments	Glutamate-1-semialdehyde aminotransferase (EC 5.4.3.8)	-0.7192	0.00112288		Respiration	Heterodisulfide reductase, cytochrome reductase subunit	2.39388	0.0481096
Cofactors, Vitamins, Prosthetic Groups, Pigments	Glutamyl-tRNA synthetase (EC 6.1.1.17)	0.209511	0.00618923		Respiration	heterodisulfide reductase, iron-sulfur binding subunit, putative	3.28678	0.0243182
Cofactors, Vitamins, Prosthetic Groups, Pigments	Hemoprotein HemQ, essential component of heme biosynthetic pathway in Gram-positive bacteria	-1.44011	0.000263961		Respiration	heterodisulfide reductase, subunit A/methylviologen reducing hydrogenase, subunit delta	6.1677	8.6023e-08
Cofactors, Vitamins, Prosthetic Groups, Pigments	Hypothetical radical SAM family enzyme, NOT coproporphyrinogen III oxidase, oxygen-independent	1.76897	3.96272e-07		Respiration	Sulfite reductase, dissimilatory-type gamma subunit (EC 1.8.99.3)	2.82923	0.0465206
Cofactors, Vitamins, Prosthetic Groups, Pigments	Precorrin-2 oxidase (EC 1.3.1.76)	-1.06997	0.0329176		Respiration	Cytochrome c oxidase (B(O/a)3-type) chain I (EC 1.9.3.1)	4.295	0.00138278
Cofactors, Vitamins, Prosthetic Groups, Pigments	Radical SAM family enzyme, similar to coproporphyrinogen III oxidase, oxygen-independent, clustered with nucleoside-triphosphatase RdgB	-1.18597	0.0272048		Respiration	Carbon monoxide dehydrogenase large chain (EC 1.2.99.2)	2.97382	0.0495994
Cofactors, Vitamins, Prosthetic Groups, Pigments	Uroporphyrinogen III decarboxylase (EC 4.1.1.37)	-0.695344	0.0195883		Respiration	NAD-reducing hydrogenase subunit HoxF (EC 1.12.1.2)	1.71932	0.00834332
DNA Metabolism	DNA-binding protein HBsu	1.08009	0.00078844		Respiration	Periplasmic [Fe] hydrogenase large subunit (EC 1.12.7.2)	0.980327	0.0309907
DNA Metabolism	DNA-binding protein HU	0.684425	0.0179236		Respiration	Signal transduction histidine kinase HoxJ (hydrogenase regulation)	3.31722	0.0237575
DNA Metabolism	Type III restriction-modification system methylation subunit (EC 2.1.1.72)	0.617247	0.00236734		Respiration	Uptake hydrogenase small subunit precursor (EC 1.12.99.6)	1.33718	0.00657328
DNA Metabolism	CRISPR-associated protein Csx11	1.78	0.0484891		Respiration	Electron transport complex protein RnfA	1.01803	0.0302768
DNA Metabolism	CRISPR-associated RAMP Cmr1	2.62709	0.0179737		Respiration	Electron transport complex protein RnfB	1.23391	0.00506714
DNA Metabolism	CRISPR-associated RAMP Cmr2	5.34913	1.68212e-08		Respiration	Electron transport complex protein RnfD	1.78316	3.8866e-05
DNA Metabolism	CRISPR-associated RAMP Cmr3	3.90424	0.000958462		Respiration	Electron transport complex protein RnfE	0.974918	0.0348439
DNA Metabolism	CRISPR-associated RAMP Cmr4	4.10318	2.81403e-08		Respiration	Electron transport complex protein RnfG	1.63775	0.0128311
DNA Metabolism	CRISPR-associated RAMP Cmr5	3.70294	0.00210435		Respiration	NADH ubiquinone oxidoreductase chain A (EC 1.6.5.3)	-1.44429	0.00424674
DNA Metabolism	CRISPR-associated RAMP Cmr6	4.4512	6.65742e-05		Respiration	NADH-ubiquinone oxidoreductase chain D (EC 1.6.5.3)	-0.692932	0.0256832
DNA Metabolism	corresponds to STY3070 from Accession AL513382: Salmonella typhi CT18	-3.36814	2.58616e-08		Respiration	NADH-ubiquinone oxidoreductase chain E (EC 1.6.5.3)	-1.06165	0.0334565
DNA Metabolism	CRISPR-associated helicase Cas3	0.630526	0.00257483		Respiration	NADH-ubiquinone oxidoreductase chain M (EC 1.6.5.3)	-0.58687	0.044969
DNA Metabolism	CRISPR-associated negative autoregulator	1.69835	0.00342556		Respiration	Biotin carboxyl carrier protein of glutaconyl-CoA decarboxylase	1.82767	0.0192862
DNA Metabolism	CRISPR-associated protein Cas1	0.682219	0.000211898		Respiration	Glutaconyl-CoA decarboxylase alpha chain (EC 4.1.1.70)	1.36335	0.0471337
DNA Metabolism	CRISPR-associated protein Cas2	0.546398	0.0296606		Respiration	Glutaconyl-CoA decarboxylase beta chain (EC 4.1.1.70)	1.38292	0.0403793
DNA Metabolism	CRISPR-associated protein MTH1087	3.75883	0.00137648		Respiration	Glutaconyl-CoA decarboxylase delta chain (EC 4.1.1.70)	2.6238	0.0156351
DNA Metabolism	CRISPR-associated protein, SAG0894 family	1.29336	0.0151932		Respiration	Membrane protein associated with methylmalonyl-CoA decarboxylase	2.93563	0.000588286
DNA Metabolism	CRISPR-associated protein, TM1800 family	1.59805	0.0468929		Respiration	Methylmalonyl-CoA:Pyruvate transcarboxylase 5S subunit (EC 2.1.3.1)	-1.52075	0.0201809
DNA Metabolism	CRISPR-associated RecB family exonuclease Cas4a	2.17169	6.58576e-05		RNA Metabolism	Retron-type reverse transcriptase	0.568599	0.00313132
DNA Metabolism	DNA-3-methyladenine glycosylase (EC 3.2.2.20)	-0.508019	0.0484891		RNA Metabolism	tRNA uridine 5-carboxymethylaminomethyl modification enzyme GidA	0.568459	0.000179536
DNA Metabolism	Exodeoxyribonuclease I (EC 3.1.11.1)	-0.981894	0.029053		RNA Metabolism	tRNA nucleotidyltransferase, A-adding (EC 2.7.7.25)	3.14827	0.00575034
DNA Metabolism	Formamidopyrimidine-DNA glycosylase (EC 3.2.2.23)	-1.03646	0.00207653		RNA Metabolism	archaeosine tRNA-ribosyltransferase (EC 2.4.2.-) type 1	2.74619	0.0497079
DNA Metabolism	Single-stranded-DNA-specific exonuclease RecJ (EC 3.1.-.-)	0.690278	1.20336e-09		RNA Metabolism	Peptidyl-prolyl cis-trans isomerase (EC 5.2.1.8)	0.535752	0.0414983
DNA Metabolism	ADA regulatory protein	-2.23263	7.84333e-05		RNA Metabolism	S-adenosylmethionine:tRNA ribosyltransferase-isomerase (EC 5.-.-.-)	0.57586	0.0121891
DNA Metabolism	DNA repair protein RadC	0.878577	8.56586e-07		RNA Metabolism	Protein often found in Actinomycetes clustered with signal peptidase and/or RNaseHII	-1.9713	0.000591024
DNA Metabolism	Endonuclease IV (EC 3.1.21.2)	0.966876	0.00952783		RNA Metabolism	rRNA small subunit 7-methylguanosine (m7G) methyltransferase GidB	0.499717	0.0138387
DNA Metabolism	Exodeoxyribonuclease III (EC 3.1.11.2)	-0.330619	0.015191		RNA Metabolism	tRNA (guanine46-N7-)-methyltransferase (EC 2.1.1.33)	0.413784	0.00963691
DNA Metabolism	Exonuclease SbcC	1.03278	2.09043e-07		RNA Metabolism	3'-to-5' oligoribonuclease (orn)	-0.956349	0.0348439
DNA Metabolism	Exonuclease SbcD	0.620812	0.0238118		RNA Metabolism	archaeal ATPase, fused to C-terminal DUF234 domain	1.72052	1.13778e-05
DNA Metabolism	G:T/U mismatch-specific uracil/thymine DNA-glycosylase	0.601186	0.0162613		RNA Metabolism	COG0009 YrdC subfamily, required for N6-threonylcarbamoyl adenosine t(6)A37 modification in tRNA	0.62547	0.0192782
DNA Metabolism	DNA mismatch repair protein MutL	0.532609	6.20083e-05		RNA Metabolism	COG1720: Uncharacterized conserved protein	1.0479	0.0255126
DNA Metabolism	DNA mismatch repair protein MutS	0.543552	9.07931e-06		RNA Metabolism	Methylthioadenosine deaminase	0.995064	0.0197235
DNA Metabolism	MutS domain protein, family 2	3.41225	3.67711e-10		RNA Metabolism	FIG004453: protein YceG like	0.345185	0.0435389
DNA Metabolism	Recombination inhibitory protein MutS2	0.795956	9.26428e-08		RNA Metabolism	DNA-directed RNA polymerase I second largest subunit (EC 2.7.7.6)	3.43878	0.0182441
DNA Metabolism	RecD-like DNA helicase Atu2026	2.13576	6.53436e-06		RNA Metabolism	FIG000325: clustered with transcription termination protein NusA	0.525164	0.0494213
DNA Metabolism	ATP-dependent DNA helicase, RecQ family	1.20578	0.00258513		RNA Metabolism	Transcription termination factor Rho	0.5654	0.0198759
DNA Metabolism	DNA recombination and repair protein RecO	-0.603539	0.00887433		RNA Metabolism	Transcription termination protein NusB	0.502383	0.0289859
DNA Metabolism	Error-prone repair protein UmuD	2.15018	0.00592641		RNA Metabolism	RNA polymerase sigma factor RpoS	2.95219	0.0321493
DNA Metabolism	Error-prone, lesion bypass DNA polymerase V (UmuC)	1.87199	0.0013376		Secondary Metabolism	Arylsulfatase (EC 3.1.6.1)	1.48389	0.00848267
DNA Metabolism	ATP-dependent DNA helicase UvrD/PcrA	-0.265549	0.00276657		Secondary Metabolism	Peroxidase (EC 1.11.1.7)	3.29238	0.000997794
DNA Metabolism	ATP-dependent DNA helicase UvrD/PcrA, actinomycete paralog	-2.53411	5.96682e-12		Stress Response	diguanylate cyclase/phosphodiesterase (GGDEF & EAL domains) with PAS/PAC sensor(s)	3.12286	0.000179536
DNA Metabolism	ATP-dependent DNA helicase UvrD/PcrA, proteobacterial paralog	3.36856	0.000301299		Stress Response	Hemoglobin-like protein HbO	-2.09474	0.0379278
DNA Metabolism	Excinuclease ABC subunit A paralog in greater Bacteroides group	1.14926	0.00136534		Stress Response	anti-sigma B factor RsbT	3.13189	0.0348439
DNA Metabolism	Excinuclease ABC subunit B	-0.218956	0.0094		Stress Response	Serine phosphatase RsbU, regulator of sigma subunit	2.06005	0.00317231
DNA Metabolism	Domain often clustered or fused with uracil-DNA glycosylase	2.9694	4.58735e-12		Stress Response	Signal peptidase-like protein	1.10841	0.0035863
DNA Metabolism	Uracil-DNA glycosylase, family 5	-2.59141	2.05791e-05		Stress Response	Cyclic beta-1,2-glucan modification transmembrane protein	2.91524	0.0114229
DNA Metabolism	DNA topoisomerase III (EC 5.99.1.2)	1.50132	5.96682e-12		Stress Response	CoA-disulfide reductase (EC 1.8.1.14)	1.50267	0.0171107
DNA Metabolism	DNA gyrase subunit A (EC 5.99.1.3)	-0.168694	0.0216551		Stress Response	Glycosyltransferase MshA involved in mycothiol biosynthesis (EC 2.4.1.-)	-1.85721	0.0427456
DNA Metabolism	Topoisomerase IV subunit A (EC 5.99.1.-)	-0.641079	8.69172e-07		Stress Response	L-cysteine:1D-myo-inosityl 2-amino-2-deoxy-alpha-D-glucopyranoside ligase MshC	-1.80159	0.00441133
DNA Metabolism	Topoisomerase IV subunit B (EC 5.99.1.-)	-0.660784	4.22055e-06		Stress Response	Glutathione S-transferase, omega (EC 2.5.1.18)	3.39982	0.015894
DNA Metabolism	ATP-dependent DNA helicase RecG (EC 3.6.1.-)	0.234421	0.00944752		Stress Response	Similar to Hydroxyacylglutathione hydrolase, but in an organism lacking glutathione biosynthesis	2.47232	0.0059112
DNA Metabolism	DNA polymerase III epsilon subunit (EC 2.7.7.7)	-1.22318	0.00277508		Stress Response	Fe2+/Zn2+ uptake regulation proteins	1.91655	0.00891448
DNA Metabolism	DNA replication protein DnaC	1.2012	0.0353191		Stress Response	Redox-sensitive transcriptional regulator (AT-rich DNA-binding protein)	0.797369	0.0383277
DNA Metabolism	Helicase PriA essential for oriC/DnaA-independent DNA replication	0.353986	0.000457236		Stress Response	Rubrerythrin	1.15856	0.0110415
DNA Metabolism	FIG000557: hypothetical protein co-occurring with RecR	0.84589	0.00330768		Stress Response	Superoxide dismutase [Mn] (EC 1.15.1.1)	-1.84039	5.63012e-05
Dormancy and Sporulation	Spore maturation protein A	2.38206	2.94578e-05		Stress Response	transcriptional regulator, Crp/Fnr family	1.32521	0.000537349
Dormancy and Sporulation	Spore maturation protein A-like protein	2.45789	5.10565e-05		Stress Response	Cytochrome c551 peroxidase (EC 1.11.1.5)	2.2702	0.00513753
Dormancy and Sporulation	Nucleoside triphosphate pyrophosphohydrolase MazG	0.854872	0.00102105		Sulfur Metabolism	Neuraminidase NanP	2.97649	0.0027821
Dormancy and Sporulation	S4-domain-containing heat shock protein	0.985226	0.0406487		Sulfur Metabolism	Sulfite reduction-associated complex DsrMKJOP protein DsrK (=HmeD)	3.82095	0.000311891
Dormancy and Sporulation	Protein of unknown function identified by role in sporulation (SpoVG)	2.16588	0.00329104		Sulfur Metabolism	Sulfite reduction-associated complex DsrMKJOP protein DsrP (= HmeB)	4.85739	0.000144162
Dormancy and Sporulation	RNA polymerase sporulation specific sigma factor SigH	1.13241	0.00167628		Sulfur Metabolism	tRNA 2-thiouridine synthesizing protein E (EC 2.8.1.-)	2.35266	0.0201809
Fatty Acids, Lipids, and Isoprenoids	D-beta-hydroxybutyrate permease	1.49302	0.0344922		Sulfur Metabolism	Alkyl hydroperoxide reductase protein F (EC 1.6.4.-)	0.844631	0.000816938
Fatty Acids, Lipids, and Isoprenoids	Short chain fatty acids transporter	2.06368	3.95841e-05		Sulfur Metabolism	Alkylhydroperoxidase protein D	-1.5469	0.0334374
Fatty Acids, Lipids, and Isoprenoids	Acyl-CoA thioesterase II (EC 3.1.2.-)	-2.49129	3.18634e-07		Sulfur Metabolism	Adenylyl-sulfate reductase [thioredoxin] (EC 1.8.4.10)	-1.17236	0.0492413
Fatty Acids, Lipids, and Isoprenoids	L-carnitine/gamma-butyrobetaine antiporter	1.73736	0.0353648		Sulfur Metabolism	Ferredoxin--NADP(+) reductase, actinobacterial (eukaryote-like) type (EC 1.18.1.2)	-1.70269	0.000425007
Fatty Acids, Lipids, and Isoprenoids	[Acyl-carrier-protein] acetyl transferase of FASI (EC 2.3.1.38)	-2.59305	5.169e-10		Sulfur Metabolism	Ferredoxin--sulfite reductase, actinobacterial type (EC 1.8.7.1)	-2.3545	1.04029e-06
Fatty Acids, Lipids, and Isoprenoids	[Acyl-carrier-protein] malonyl transferase of FASI (EC 2.3.1.39)	-2.59305	5.169e-10		Sulfur Metabolism	Sulfate adenylyltransferase, dissimilatory-type (EC 2.7.7.4)	4.28508	4.6651e-05
Fatty Acids, Lipids, and Isoprenoids	[Acyl-carrier-protein] palmitoyl transferase of FASI (EC 2.3.1.-)	-2.59437	5.169e-10		Sulfur Metabolism	ABC-type nitrate/sulfonate/bicarbonate transport systems, periplasmic components	1.38451	0.0224218
Fatty Acids, Lipids, and Isoprenoids	3-hydroxypalmitoyl-[acyl-carrier-protein] dehydratase of FASI (EC 4.2.1.61)	-2.59305	5.169e-10		Sulfur Metabolism	Alkanesulfonate monooxygenase (EC 1.14.14.5)	3.24402	0.0034993
Fatty Acids, Lipids, and Isoprenoids	3-oxoacyl-[acyl-carrier-protein] reductase of FASI (EC 1.1.1.100)	-2.59305	5.169e-10		Sulfur Metabolism	Alkanesulfonates-binding protein	2.23883	0.0256832
Fatty Acids, Lipids, and Isoprenoids	3-oxoacyl-[acyl-carrier-protein] synthase of FASI (EC 2.3.1.41)	-2.59305	5.169e-10		Virulence, Disease and Defense	Mitogenic factor 2	-2.11857	0.0345061
Fatty Acids, Lipids, and Isoprenoids	Acyl carrier protein of FASI	-2.59305	5.169e-10		Virulence, Disease and Defense	Sortase	-0.915909	0.024889
Fatty Acids, Lipids, and Isoprenoids	Enoyl-[acyl-carrier-protein] reductase of FASI (EC 1.3.1.9)	-2.59305	5.169e-10		Virulence, Disease and Defense	Sensor histidine kinase LiaS	3.21866	0.0299298
Fatty Acids, Lipids, and Isoprenoids	(3R)-hydroxymyristoyl-[acyl carrier protein] dehydratase (EC 4.2.1.-)	0.772368	0.000373101		Virulence, Disease and Defense	Two-component response regulator CreB	3.08616	0.0131247
Fatty Acids, Lipids, and Isoprenoids	3-oxoacyl-[acyl-carrier-protein] synthase, KASIII (EC 2.3.1.41)	0.503399	0.000291767		Virulence, Disease and Defense	Internalin-like protein (LPXTG motif) Lmo0331 homolog	3.0688	0.0412823
Fatty Acids, Lipids, and Isoprenoids	Biotin carboxyl carrier protein of acetyl-CoA carboxylase	-1.45684	1.19985e-08		Virulence, Disease and Defense	Arsenical pump-driving ATPase (EC 3.6.3.16)	1.79338	0.000743821
Fatty Acids, Lipids, and Isoprenoids	Biotin carboxylase of acetyl-CoA carboxylase (EC 6.3.4.14)	-0.783283	9.29391e-07		Virulence, Disease and Defense	Choloylglycine hydrolase (EC 3.5.1.24)	3.14745	0.000570162
Fatty Acids, Lipids, and Isoprenoids	Enoyl-[acyl-carrier-protein] reductase [FMN] (EC 1.3.1.9)	0.935863	1.42092e-10		Virulence, Disease and Defense	Regulatory sensor-transducer, BlaR1/MecR1 family	1.98235	0.00219528
Fatty Acids, Lipids, and Isoprenoids	Geranyltranstransferase (farnesyldiphosphate synthase) (EC 2.5.1.10)	0.34138	0.0215953		Virulence, Disease and Defense	Transcriptional regulator, MecI family	2.0021	0.0312401
Fatty Acids, Lipids, and Isoprenoids	Isopentenyl-diphosphate delta-isomerase (EC 5.3.3.2)	-1.30457	1.70639e-05		Virulence, Disease and Defense	Cation efflux system protein CusA	1.69284	7.60278e-08
Fatty Acids, Lipids, and Isoprenoids	Isopentenyl-diphosphate delta-isomerase, FMN-dependent (EC 5.3.3.2)	-1.17424	0.000220694		Virulence, Disease and Defense	Cobalt-zinc-cadmium resistance protein	0.514539	0.000298814
Fatty Acids, Lipids, and Isoprenoids	Phosphomevalonate kinase (EC 2.7.4.2)	-0.924748	0.0320524		Virulence, Disease and Defense	Cobalt-zinc-cadmium resistance protein CzcA	1.67989	8.50107e-08
Fatty Acids, Lipids, and Isoprenoids	Carotenoid cis-trans isomerase (EC 5.2.-.-)	1.62434	0.0425908		Virulence, Disease and Defense	Heavy metal RND efflux outer membrane protein, CzcC family	3.10991	0.037803
Fatty Acids, Lipids, and Isoprenoids	Phytoene synthase (EC 2.5.1.32)	-1.16361	0.0341176		Virulence, Disease and Defense	Copper tolerance protein	3.24585	0.0287693
Fatty Acids, Lipids, and Isoprenoids	1-deoxy-D-xylulose 5-phosphate reductoisomerase (EC 1.1.1.267)	0.380827	0.00779043		Virulence, Disease and Defense	Copper homeostasis protein CutE	1.71915	0.0423893
Fatty Acids, Lipids, and Isoprenoids	1-hydroxy-2-methyl-2-(E)-butenyl 4-diphosphate synthase (EC 1.17.7.1)	0.494522	0.00219027		Virulence, Disease and Defense	rRNA adenine N-6-methyltransferase (EC 2.1.1.48)	-5.0007	1.67913e-05
Fatty Acids, Lipids, and Isoprenoids	2-C-methyl-D-erythritol 2,4-cyclodiphosphate synthase (EC 4.6.1.12)	0.591752	0.00621215		Virulence, Disease and Defense	Acriflavin resistance protein	0.987691	0.000183868
Fatty Acids, Lipids, and Isoprenoids	4-diphosphocytidyl-2-C-methyl-D-erythritol kinase (EC 2.7.1.148)	0.9686	0.0113568		Virulence, Disease and Defense	Membrane fusion protein of RND family multidrug efflux pump	2.10638	0.00109349
Fatty Acids, Lipids, and Isoprenoids	4-hydroxy-3-methylbut-2-enyl diphosphate reductase (EC 1.17.1.2)	0.54231	0.000468522		Virulence, Disease and Defense	Chromate transport protein ChrA	2.92802	0.0028615
Fatty Acids, Lipids, and Isoprenoids	Candidate gene for the hypothesized phosphomevalonate decarboxylase	3.79381	0.000296017		Virulence, Disease and Defense	Probable RND efflux membrane fusion protein	2.07815	0.0034993
Fatty Acids, Lipids, and Isoprenoids	Dehydrosqualene desaturase (EC 1.14.99.-) (Diapophytoene desaturase) (4,4'-diapophytoene desaturase)	3.02558	0.0171608		Virulence, Disease and Defense	Response regulator of zinc sigma-54-dependent two-component system	2.61323	0.00219927
Fatty Acids, Lipids, and Isoprenoids	Heptaprenyl diphosphate synthase component I (EC 2.5.1.30)	2.98256	4.18621e-06		Unique functionalities in shallow-diseased sites (versus health)
Fatty Acids, Lipids, and Isoprenoids	Acyl-phosphate:glycerol-3-phosphate O-acyltransferase PlsY	0.745617	0.0012125		Communication	Glutamine synthetase type II, eukaryotic (EC 6.3.1.2)
Fatty Acids, Lipids, and Isoprenoids	CDP-diacylglycerol--serine O-phosphatidyltransferase (EC 2.7.8.8)	0.870099	0.000116747		Communication	N-acetylglucosamine-1-phosphate uridyltransferase eukaryotic (EC 2.7.7.23)
Fatty Acids, Lipids, and Isoprenoids	Phosphate:acyl-ACP acyltransferase PlsX	0.326053	0.0487017		Communication	tRNA-dependent lipid II--glycine ligase
Fatty Acids, Lipids, and Isoprenoids	Lysophospholipase L2 (EC 3.1.1.5)	-1.07008	0.0292921		Communication	N-acetylglucosamine-1-phosphate uridyltransferase eukaryotic (EC 2.7.7.23)
Fatty Acids, Lipids, and Isoprenoids	Putative lipase in cluster with Phosphatidate cytidylyltransferase	1.06685	0.00952783		Communication	Alginate lyase precursor (EC 4.2.2.3)
Iron acquisition and metabolism	Ferric iron ABC transporter, permease protein	0.494259	0.0362194		Communication	Capsular polysaccharide export system periplasmic protein KpsD
Iron acquisition and metabolism	Ferric siderophore transport system, periplasmic binding protein TonB	2.40305	8.15627e-08		Communication	Capsular polysaccharide export system periplasmic protein KpsD
Iron acquisition and metabolism	Ferric uptake regulation protein	0.859889	0.000523547		Communication	Colanic acid biosynthesis acetyltransferase WcaF (EC 2.3.1.-)
Iron acquisition and metabolism	Ferrous iron transport protein B	0.895118	5.01512e-07		Communication	Capsular polysaccharide synthesis enzyme Cap5E
Iron acquisition and metabolism	Haemin uptake system ATP-binding protein	2.19598	8.04922e-05		Communication	Capsular polysaccharide synthesis enzyme Cap8C
Iron acquisition and metabolism	Haemin uptake system outer membrane receptor	2.0577	5.32206e-05		Communication	CapK protein, putative
Iron acquisition and metabolism	Haemin uptake system periplasmic haemin-binding protein	3.06322	1.35318e-06		Communication	Xanthan biosynthesis chain length determinant protein GumC
Iron acquisition and metabolism	Haemin uptake system permease protein	1.34061	0.0161683		Communication	Xanthan biosynthesis glycosyltransferase GumD
Iron acquisition and metabolism	Peroxide stress regulator	1.20585	0.000183428		Communication	Xanthan biosynthesis pyruvyltransferase GumL
Iron acquisition and metabolism	Putative outer membrane siderophore receptor	-3.49967	0.00390499		Communication	Conjugative transfer protein TrbL
Iron acquisition and metabolism	Encapsulating protein for a DyP-type peroxidase or ferritin-like protein oligomers	-3.07252	7.83426e-06		Communication	Gene Transfer Agent FAD/FMN-containing dehydrogenase
Iron acquisition and metabolism	Predicted iron-dependent peroxidase, Dyp-type family	-0.879348	0.00496296		Communication	Gene Transfer Agent associated protein Pden_3078
Iron acquisition and metabolism	Ferrous iron transport periplasmic protein EfeO, contains peptidase-M75 domain and (frequently) cupredoxin-like domain	-1.37257	0.000858122		Communication	Gene Transfer Agent prohead protease
Iron acquisition and metabolism	Ferrous iron transport permease EfeU	-1.18113	0.00888081		Communication	Gene Transfer Agent terminase protein
Iron acquisition and metabolism	Ferrous iron transport peroxidase EfeB	-2.24864	6.48754e-09		Communication	Repressor (CI-like) [Bacteriophage A118]
Iron acquisition and metabolism	ABC-type hemin transport system, ATPase component	2.44078	0.000140756		Communication	RNA polymerase, phage-associated
Iron acquisition and metabolism	Hemin ABC transporter, permease protein	2.20822	8.57379e-05		Communication	FIG022125: Phage-associated protein
Iron acquisition and metabolism	Hemin transport protein	2.41851	0.036029		Communication	T7-like phage DNA-directed RNA polymerase (EC 2.7.7.6)
Iron acquisition and metabolism	Periplasmic hemin-binding protein	2.85637	1.56538e-05		Communication	Plant-inducible protein PinF2, cytochrome P450-like, contributes to virulence
Iron acquisition and metabolism	FIG039061: hypothetical protein related to heme utilization	0.809628	0.0301302		Communication	Plasmid replication protein RepB
Iron acquisition and metabolism	Heme ABC transporter, cell surface heme and hemoprotein receptor HmuT	-4.35216	4.51963e-07		Communication	Antiadhesin Pls, binding to squamous nasal epithelial cells
Iron acquisition and metabolism	Heme ABC transporter, permease protein HmuU	-2.45867	0.000437244		Dormancy and Sporulation	Stage V sporulation protein D (Sporulation-specific penicillin-binding protein)
Iron acquisition and metabolism	Heme transporter analogous to IsdDEF, ATP-binding protein	2.39413	0.00107695		Energy Processing	CoB--CoM heterodisulfide reductase subunit C (EC 1.8.98.1)
Iron acquisition and metabolism	Hemoglobin-dependent two component system response regulator HrrA	-2.12909	0.00580892		Energy Processing	Formylmethanofuran dehydrogenase subunit A (EC 1.2.99.5)
Iron acquisition and metabolism	Hemoglobin-dependent two component system, sensory histidine kinase HrrS	-1.78469	0.0324093		Energy Processing	Formylmethanofuran--tetrahydromethanopterin N-formyltransferase (EC 2.3.1.101)
Iron acquisition and metabolism	Iron-dependent repressor IdeR/DtxR	-2.43678	5.07056e-07		Energy Processing	CO dehydrogenase accessory protein CooC (nickel insertion)
Iron acquisition and metabolism	Metallo-beta-lactamase superfamily domain protein in prophage	4.05443	0.000158425		Energy Processing	CO dehydrogenase/acetyl-CoA synthase, acetyl-CoA synthase subunit (EC 2.3.1.169)
Iron acquisition and metabolism	Zn-dependent hydrolase YycJ/WalJ, required for cell wall metabolism and coordination of cell division with DNA replication	0.607704	0.0182907		Energy Processing	Carbon monoxide dehydrogenase CooS subunit (EC 1.2.99.2)
Iron acquisition and metabolism	Ferric iron ABC transporter, ATP-binding protein	1.10606	4.95819e-05		Energy Processing	Carbon monoxide-induced hydrogenase large subunit CooH
Iron acquisition and metabolism	2,3-dihydroxybenzoate-AMP ligase (EC 2.7.7.58)	-1.34745	0.0293213		Energy Processing	Formate dehydrogenase putative subunit (EC 1.2.1.2)
Iron acquisition and metabolism	Enterobactin receptor VctA	-1.45114	0.035768		Energy Processing	Hydrogenase-4 component J (EC 1.-.-.-)
Iron acquisition and metabolism	Ferric hydroxamate ABC transporter (TC 3.A.1.14.3), ATP-binding protein FhuC	2.42205	0.0202821		Energy Processing	tungsten-containing formate dehydrogenase beta subunit
Iron acquisition and metabolism	Ferric vibriobactin, enterobactin transport system, permease protein ViuG (TC 3.A.1.14.6)	-3.36137	0.00169795		Energy Processing	Cytochrome c2
Iron acquisition and metabolism	Ferrichrome-binding periplasmic protein precursor (TC 3.A.1.14.3)	-2.56707	0.0131269		Energy Processing	FIG048548: ATP synthase protein I2
Iron acquisition and metabolism	Ferrous iron transport protein A	1.29351	0.0244826		Energy Processing	CoB--CoM heterodisulfide reductase 2 iron-sulfur subunit D (EC 1.8.98.1)
Iron acquisition and metabolism	TonB-dependent receptor	1.10669	4.44298e-06		Energy Processing	CoB--CoM heterodisulfide reductase subunit C (EC 1.8.98.1)
Iron acquisition and metabolism	Probable thiol oxidoreductase with 2 cytochrome c heme-binding sites	2.40602	0.0162126		Energy Processing	Polysulfide reductase, subunit B, putative
Iron acquisition and metabolism	Iron(III) dicitrate transport protein FecA	-1.64259	0.00130786		Energy Processing	Sulfite reductase beta subunit (EC 1.8.99.1)
Iron acquisition and metabolism	2,3-dihydroxybenzoate-AMP ligase (EC 2.7.7.58) [bacillibactin] siderophore	-2.13318	0.0345833		Energy Processing	heterodisulfide reductase, subunit A/methylviologen reducing hydrogenase, subunit delta
Iron acquisition and metabolism	Petrobactin ABC transporter, ATP-binding protein	-1.55419	0.0205764		Energy Processing	Cytochrome c oxidase (B(O/a)3-type) chain I (EC 1.9.3.1)
Iron acquisition and metabolism	Petrobactin ABC transporter, permease protein I	-1.55136	0.0175189		Energy Processing	Cytochrome c oxidase (B(O/a)3-type) chain II (EC 1.9.3.1)
Iron acquisition and metabolism	Petrobactin ABC transporter, permease protein II	-1.73229	0.00869265		Energy Processing	Cytochrome c553-like
Iron acquisition and metabolism	Iron-siderophore [Alcaligin-like] transport system, ATP-binding component	-1.58707	0.0424916		Energy Processing	Menaquinone-cytochrome C reductase iron-sulfur subunit
Iron acquisition and metabolism	Iron-siderophore [Alcaligin-like] transport system, transmembran component	-2.33769	0.0386678		Energy Processing	Menaquinone-cytochrome c reductase, cytochrome B subunit
Iron acquisition and metabolism	ABC-type Fe3+-siderophore transport system, ATPase component	-1.84389	1.57074e-06		Energy Processing	Carbon monoxide dehydrogenase large chain (EC 1.2.99.2)
Iron acquisition and metabolism	ABC-type Fe3+-siderophore transport system, periplasmic iron-binding component	-1.85391	0.030586		Energy Processing	Energy-conserving hydrogenase (ferredoxin), subunit F
Iron acquisition and metabolism	Iron-siderophore transport system, ATP-binding component	-1.58707	0.0424916		Energy Processing	Formate dehydrogenase beta subunit (EC 1.2.1.2)
Iron acquisition and metabolism	Iron-siderophore transport system, transmembran component	-2.33769	0.0386678		Energy Processing	CoB--CoM heterodisulfide reductase subunit C (EC 1.8.98.1)
Iron acquisition and metabolism	TonB-dependent hemin receptor	2.61693	0.0310015		Energy Processing	CoB--CoM-reducing hydrogenase (Cys) gamma subunit
Iron acquisition and metabolism	Ferric enterobactin transport ATP-binding protein FepC (TC 3.A.1.14.2)	-2.15311	0.0036442		Energy Processing	NAD-reducing hydrogenase subunit HoxU (EC 1.12.1.2)
Iron acquisition and metabolism	Ferric enterobactin transport system permease protein FepD (TC 3.A.1.14.2)	-2.13254	0.0492721		Energy Processing	Probable Ni/Fe-hydrogenase 2 B-type cytochrome subunit
Iron acquisition and metabolism	ABC efflux pump, fused inner membrane and ATPase subunits in pyochelin gene cluster	-3.53239	0.00102514		Energy Processing	Signal transduction histidine kinase HoxJ (hydrogenase regulation)
Iron acquisition and metabolism	Non-ribosomal peptide synthetase modules, pyoverdine	3.52305	0.00203496		Energy Processing	heterodisulfide reductase, subunit A/methylviologen reducing hydrogenase, subunit delta
Iron acquisition and metabolism	Pyoverdine efflux carrier and ATP binding protein	-3.34463	0.0066788		Energy Processing	NADH-ubiquinone oxidoreductase chain G2 (EC 1.6.5.3)
Iron acquisition and metabolism	iron aquisition yersiniabactin synthesis enzyme (YbtT,resembles thioesterases)	3.09083	0.00638477		Energy Processing	Succinate dehydrogenase cytochrome b560 subunit
Iron acquisition and metabolism	Ferrichrome ABC transporter (ATP binding subunit) PvuE	-2.7178	0.0152381		Energy Processing	Succinate dehydrogenase cytochrome b560 subunit, mitochondrial precursor
Membrane Transport	ATPase component NikO of energizing module of nickel ECF transporter	1.84676	0.0039046		Energy Processing	Energy-conserving hydrogenase (ferredoxin), subunit F
Membrane Transport	ATPase component STY3233 of energizing module of queuosine-regulated ECF transporter	-1.47564	0.0288919		Energy Processing	Energy-conserving hydrogenase (ferredoxin), subunit F
Membrane Transport	Duplicated ATPase component BL0693 of energizing module of predicted ECF transporter	1.50245	0.000123092		Motility and Chemotaxis	Chemotaxis response - phosphatase CheZ
Membrane Transport	Duplicated ATPase component TTE1589 of energizing module of predicted methylthioadenosine ECF transporter	2.48892	0.000467205		Motility and Chemotaxis	Flagellar basal-body P-ring formation protein FlgA
Membrane Transport	Substrate-specific component BL0695 of predicted ECF transporter	1.05045	0.000221184		Motility and Chemotaxis	Flagellar biosynthesis protein FliQ
Membrane Transport	Substrate-specific component NikM of nickel ECF transporter	1.48985	0.0115712		Motility and Chemotaxis	Flagellar biosynthesis protein FliS
Membrane Transport	Transmembrane component BL0694 of energizing module of predicted ECF transporter	1.46251	0.00119216		Motility and Chemotaxis	Flagellar motor rotation protein MotB
Membrane Transport	4-hydroxybenzoyl-CoA thioesterase family active site	1.24175	0.00161441		Stress Response	Protein arginine N-methyltransferase 1 (EC 2.1.1.-)
Membrane Transport	MotA/TolQ/ExbB proton channel family protein	0.974699	4.68463e-05		Stress Response	RsbR, positive regulator of sigma-B
Membrane Transport	Putative OMR family iron-siderophore receptor precursor	-1.57211	0.00824507		Stress Response	RsbS, negative regulator of sigma-B
Membrane Transport	TPR domain protein, putative component of TonB system	2.67675	0.00704927		Stress Response	anti-sigma B factor RsbT
Membrane Transport	Manganese ABC transporter, ATP-binding protein SitB	0.437002	0.0340592		Stress Response	Universal stress protein C
Membrane Transport	Manganese ABC transporter, inner membrane permease protein SitC	1.35597	0.00050817		Stress Response	Transcriptional regulator, LysR family, in formaldehyde detoxification operon
Membrane Transport	Manganese transport protein MntH	-0.802669	0.0188409		Stress Response	Predicted alternative glutathione synthetase (EC 6.3.2.3)
Membrane Transport	Mn-dependent transcriptional regulator MntR	-1.2268	2.30287e-05		Stress Response	Glutathione S-transferase, pi (EC 2.5.1.18)
Membrane Transport	Nickel ABC transporter, periplasmic nickel-binding protein NikA (TC 3.A.1.5.3)	1.26526	1.24955e-05		Stress Response	Glutathione S-transferase, zeta (EC 2.5.1.18)
Membrane Transport	Nickel transport ATP-binding protein NikD (TC 3.A.1.5.3)	2.64575	6.33078e-06		Virulence, Disease and Defense	Cyanide insensitive terminal oxidase, subunit I
Membrane Transport	Nickel transport ATP-binding protein NikE (TC 3.A.1.5.3)	4.20915	8.46546e-09		Virulence, Disease and Defense	Antiadhesin Pls, binding to squamous nasal epithelial cells
Membrane Transport	Nickel transport system permease protein NikB (TC 3.A.1.5.3)	2.33384	1.76086e-07		Virulence, Disease and Defense	Uncharacterized protein YidR
Membrane Transport	Nickel transport system permease protein NikC (TC 3.A.1.5.3)	1.66388	0.000829115		Virulence, Disease and Defense	Sensor histidine kinase LiaS
Membrane Transport	Zinc ABC transporter, inner membrane permease protein ZnuB	-0.644312	1.60493e-05		Virulence, Disease and Defense	Two-component sensor histidine kinase BceS
Membrane Transport	Zinc uptake regulation protein ZUR	-1.05205	0.0165539		Virulence, Disease and Defense	Internalin-like protein (LPXTG motif) Lmo0331 homolog
Membrane Transport	Phosphonate ABC transporter ATP-binding protein (TC 3.A.1.9.1)	1.22201	0.00540064		Virulence, Disease and Defense	Internalin-like protein (LPXTG motif) Lmo1290 homolog
Membrane Transport	Phosphonate ABC transporter permease protein phnE (TC 3.A.1.9.1)	3.26868	3.27211e-06		Virulence, Disease and Defense	Internalin-like protein (LPXTG motif) Lmo2821 homolog
Membrane Transport	Phosphonate ABC transporter phosphate-binding periplasmic component (TC 3.A.1.9.1)	1.17907	0.0102892		Virulence, Disease and Defense	Arsenic efflux pump protein
Membrane Transport	Branched-chain amino acid transport ATP-binding protein LivF (TC 3.A.1.4.1)	0.652987	7.83749e-06		Virulence, Disease and Defense	Heavy metal RND efflux outer membrane protein, CzcC family
Membrane Transport	Branched-chain amino acid transport ATP-binding protein LivG (TC 3.A.1.4.1)	0.600819	0.000167229		Virulence, Disease and Defense	Heavy metal sensor histidine kinase
Membrane Transport	Branched-chain amino acid transport system permease protein LivM (TC 3.A.1.4.1)	0.585241	0.00274366		Virulence, Disease and Defense	Hypothetical protein involved in heavy metal export
Membrane Transport	High-affinity branched-chain amino acid transport system permease protein LivH (TC 3.A.1.4.1)	0.685422	0.000394185		Virulence, Disease and Defense	Copper tolerance protein
Membrane Transport	Dipeptide transport ATP-binding protein DppD (TC 3.A.1.5.2)	1.1932	5.81994e-07		Virulence, Disease and Defense	Transcriptional regulator MexT
Membrane Transport	Dipeptide transport ATP-binding protein DppF (TC 3.A.1.5.2)	1.22578	1.01207e-06		Virulence, Disease and Defense	Polymyxin synthetase PmxB
Membrane Transport	Dipeptide transport system permease protein DppB (TC 3.A.1.5.2)	1.13435	5.6644e-09		Virulence, Disease and Defense	Streptothricin acetyltransferase, Streptomyces lavendulae type
Membrane Transport	Dipeptide transport system permease protein DppC (TC 3.A.1.5.2)	1.31142	1.42904e-08		Virulence, Disease and Defense	Cytolethal distending toxin subunit A
Membrane Transport	Dipeptide-binding ABC transporter, periplasmic substrate-binding component (TC 3.A.1.5.2)	1.22654	2.88694e-05		Virulence, Disease and Defense	Cytolethal distending toxin subunit B
Membrane Transport	Oligopeptide transport ATP-binding protein OppD (TC 3.A.1.5.1)	1.15033	4.71143e-12		Virulence, Disease and Defense	Cytolethal distending toxin subunit C
Membrane Transport	Oligopeptide transport ATP-binding protein OppF (TC 3.A.1.5.1)	1.05218	3.39761e-07		Virulence, Disease and Defense	Cytolethal distending toxin subunit A
Membrane Transport	ABC transport system, permease component YbhS	0.762281	0.0449412		Virulence, Disease and Defense	Cytolethal distending toxin subunit B
Membrane Transport	ABC transporter multidrug efflux pump, fused ATP-binding domains	0.708519	0.0259994		Virulence, Disease and Defense	Cytolethal distending toxin subunit C
Membrane Transport	Predicted membrane fusion protein (MFP) component of efflux pump, membrane anchor protein YbhG	1.31065	0.00158021		Virulence, Disease and Defense	Type III secretion inner membrane protein (YscU,SpaS,EscU,HrcU,SsaU, homologous to flagellar export components)
Membrane Transport	Alpha-glucosides-binding periplasmic protein AglE precursor	-2.35198	0.0133595		Virulence, Disease and Defense	Type III secretion inner membrane protein (YscU,SpaS,EscU,HrcU,SsaU, homologous to flagellar export components)
Membrane Transport	Conjugative transfer protein TrbB	1.88647	0.00011307		Virulence, Disease and Defense	Hemin transport protein HmuS
Membrane Transport	Conjugative transfer protein TrbE	1.68348	0.000208848		Virulence, Disease and Defense	Cell surface protein Shp, transfers heme from hemoglobin to apo-SiaA/HtsA
Membrane Transport	IncF plasmid conjugative transfer surface exclusion protein TraT	2.86769	6.20083e-05		Virulence, Disease and Defense	Heme-degrading monooxygenase IsdG (EC 1.14.99.3)
Membrane Transport	IncQ plasmid conjugative transfer DNA nicking endonuclease TraR (pTi VirD2 homolog)	-3.05796	0.0143683		Virulence, Disease and Defense	Hemin transport protein HmuS
Membrane Transport	IncQ plasmid conjugative transfer protein TraB	3.76235	0.000129243		Virulence, Disease and Defense	Hemin transport protein HmuS
Membrane Transport	ABC-type protease exporter, ATP-binding component PrtD/AprD	2.75789	0.0324293		Virulence, Disease and Defense	TonB-dependent heme and hemoglobin receptor HutA
Membrane Transport	General secretion pathway protein D	1.44656	0.00092564		Virulence, Disease and Defense	Outer membrane receptor proteins, likely involved in siderophore uptake
Membrane Transport	General secretion pathway protein F	3.97983	3.23785e-09		Virulence, Disease and Defense	Hemin transport protein HmuS
Membrane Transport	General secretion pathway protein G	2.18203	0.00151226		Virulence, Disease and Defense	Ferric enantio-pyochelin transport system ATP-binding protein
Membrane Transport	Peptidase M23B precursor	1.46223	0.0129455		Virulence, Disease and Defense	L-ornithine 5-monooxygenase (EC 1.13.12.-), PvdA of pyoverdin biosynthesis
Membrane Transport	Flp pilus assembly protein TadB	-2.58368	3.5455e-07		Virulence, Disease and Defense	Outer membrane pyoverdine eflux protein
Membrane Transport	Type II/IV secretion system ATP hydrolase TadA/VirB11/CpaF, TadA subfamily	-1.29381	4.15987e-06		Virulence, Disease and Defense	Vibrioferrin decarboxylase protein PvsE
Membrane Transport	Type II/IV secretion system ATPase TadZ/CpaE, associated with Flp pilus assembly	2.07622	0.0363254		Virulence, Disease and Defense	Inner membrane protein YhjD
Membrane Transport	Putative large exoprotein involved in heme utilization or adhesion of ShlA/HecA/FhaA family	1.4555	1.11222e-06		Virulence, Disease and Defense	Uncharacterized protein YhjG
Membrane Transport	Foldase protein PrsA precursor (EC 5.2.1.8)	1.32863	0.00965439		Virulence, Disease and Defense	Fe(2+)/alpha-ketoglutarate-dependent dioxygenase LpxO
Membrane Transport	FtsK/SpoIIIE family protein, putative secretion system component EssC/YukA	-1.37892	0.000359781		Virulence, Disease and Defense	Phosphoethanolamine transferase specific for the outer Kdo residue of lipopolysaccharide
Membrane Transport	Putative secretion accessory protein EsaA/YueB	-1.15196	0.0485776		Virulence, Disease and Defense	Sensor protein PhoQ (EC 2.7.13.3)
Membrane Transport	Preprotein translocase secY subunit (TC 3.A.5.1.1)	-0.24698	0.0014737		Virulence, Disease and Defense	Outer membrane protein YfgL, lipoprotein component of the protein assembly complex (forms a complex with YaeT, YfiO, and NlpB)
Membrane Transport	Preprotein translocase subunit SecE (TC 3.A.5.1.1)	0.852819	0.0172966		Virulence, Disease and Defense	Protein of unknown function DUF374
Membrane Transport	Protein-export membrane protein SecD (TC 3.A.5.1.1)	0.475866	0.00220339		Virulence, Disease and Defense	UDP-glucose:(glucosyl)lipopolysaccharide alpha-1,3-glucosyltransferase WaaO (EC 2.4.1.-)
Membrane Transport	Protein-export membrane protein SecF (TC 3.A.5.1.1)	0.523807	0.00111883		Virulence, Disease and Defense	Outer membrane protein W precursor
Membrane Transport	Accessory secretory protein Asp1	-1.31858	0.0256933		Virulence, Disease and Defense	Integral membrane protein LafC, accessory function in glycolipid and LTA synthesis
Membrane Transport	Accessory secretory protein Asp2	-1.52883	0.00146833		Virulence, Disease and Defense	Lipoteichoic acid primase LtaP
Membrane Transport	Accessory secretory protein Asp3	-1.85181	0.049349		Virulence, Disease and Defense	Lipoteichoic acid synthase LtaS Type IIIa
Membrane Transport	GftB: Glycosyl transferase, family 8	-1.18529	0.0449606		Virulence, Disease and Defense	Monogalactosyldiacylglycerol synthase precursor
Membrane Transport	Poly(glycerol-phosphate) alpha-glucosyltransferase GftA (EC 2.4.1.52)	-1.3946	0.00461333
Membrane Transport	Preprotein translocase SecY2 subunit (TC 3.A.5.1.1)	-1.60559	0.00621215
Membrane Transport	Protein export cytoplasm protein SecA2 ATPase RNA helicase (TC 3.A.5.1.1)	-1.15173	0.02196
Membrane Transport	Fructanase (EC 3.2.1.80), FruA / Levanase (EC 3.2.1.65)	-2.3867	5.53736e-06
Membrane Transport	fructose sensor histidine kinase	-1.2752	0.031358
Membrane Transport	Inducible Fructanase (EC 3.2.1.80), FruB	-2.04016	0.0449412
Membrane Transport	periplasmic fructose-binding protein component of signal transduction system LevQ	-1.08592	0.015264
Membrane Transport	Na(+) H(+) antiporter subunit A	-1.9969	0.00024922
Membrane Transport	Na(+) H(+) antiporter subunit B	-2.27289	6.78353e-05
Membrane Transport	Na+/H+ antiporter NhaD type	1.5101	0.000324942
Membrane Transport	Sodium-dependent phosphate transporter	1.10079	3.34144e-05
Membrane Transport	Di-/tripeptide transporter	-1.18407	4.51847e-06
Metabolism of Aromatic Compounds	Phenylacetate degradation enoyl-CoA hydratase PaaA (EC 4.2.1.17)	-2.39625	0.0483441
Metabolism of Aromatic Compounds	Benzoyl-CoA reductase subunit BadD (EC 1.3.99.15)	1.92861	1.22519e-05
Metabolism of Aromatic Compounds	Benzoyl-CoA reductase subunit BadE (EC 1.3.99.15)	1.50419	0.000109593
Metabolism of Aromatic Compounds	Benzoyl-CoA reductase subunit BadG (EC 1.3.99.15)	1.94206	7.74343e-06
Metabolism of Aromatic Compounds	3-oxoadipate CoA-transferase subunit B (EC 2.8.3.6)	3.44047	0.00475325
Metabolism of Aromatic Compounds	Muconate cycloisomerase (EC 5.5.1.1)	2.07882	0.00200354
Metabolism of Aromatic Compounds	Transcriptional regulator, IclR family	-1.76851	0.00495631
Metabolism of Aromatic Compounds	4-carboxymuconolactone decarboxylase (EC 4.1.1.44)	-0.907305	0.00180736
Metabolism of Aromatic Compounds	2-hydroxychromene-2-carboxylate isomerase	-1.70639	0.036714
Metabolism of Aromatic Compounds	Chlorogenate esterase	-1.71156	0.00308917
Metabolism of Aromatic Compounds	Phenylpropionate dioxygenase and related ring-hydroxylating dioxygenases, large terminal subunit	-2.59732	0.00837554
Metabolism of Aromatic Compounds	vannilate transporter VanK	-1.88357	0.0429744
Motility and Chemotaxis	Chemotaxis protein CheD	1.22489	0.0283885
Motility and Chemotaxis	Chemotaxis protein methyltransferase CheR (EC 2.1.1.80)	1.12249	0.0429831
Motility and Chemotaxis	Chemotaxis response regulator protein-glutamate methylesterase CheB (EC 3.1.1.61)	1.4875	0.0292049
Motility and Chemotaxis	Flagellar motor switch protein FliG	0.846468	0.043056
Motility and Chemotaxis	Flagellar biosynthesis protein FlhA	0.927762	0.00514783
Motility and Chemotaxis	Flagellar biosynthesis protein FlhB	1.29019	0.0029661
Motility and Chemotaxis	Flagellin	1.24279	0.0327945
Motility and Chemotaxis	Flagellum-specific ATP synthase FliI	0.782994	0.0310015
Motility and Chemotaxis	Predicted signal transduction protein	2.11888	0.0119606
Motility and Chemotaxis	RNA polymerase sigma-54 factor RpoN	0.876544	0.00508159
Motility and Chemotaxis	Rrf2 family transcriptional regulator	0.823533	0.0236256
Motility and Chemotaxis	Flagellar basal-body rod protein FlgC	0.90078	0.035768
Motility and Chemotaxis	Flagellar basal-body rod protein FlgG	0.787431	0.0353191
Motility and Chemotaxis	Flagellar hook-length control protein FliK	5.45366	9.19141e-12
Motility and Chemotaxis	Flagellar P-ring protein FlgI	1.13704	0.00788135
Motility and Chemotaxis	Flagellar protein FliJ	2.48279	0.0382073
Motility and Chemotaxis	Flagellin protein FlaB	2.04308	0.00578286
Nitrogen Metabolism	Glutamate-ammonia-ligase adenylyltransferase (EC 2.7.7.42)	-1.91853	2.67835e-09
Nitrogen Metabolism	Nitric-oxide reductase (EC 1.7.99.7), quinol-dependent	-0.942178	0.00240603
Nitrogen Metabolism	Nitrous oxide reductase maturation protein NosR	-1.37329	0.0477228
Nitrogen Metabolism	Cytochrome c nitrite reductase, small subunit NrfH	0.98577	0.0365274
Nitrogen Metabolism	Cytochrome c552 precursor (EC 1.7.2.2)	0.653885	0.0400622
Nitrogen Metabolism	Nitrate/nitrite transporter	-1.46609	9.81278e-09
Nitrogen Metabolism	Nitrite reductase [NAD(P)H] large subunit (EC 1.7.1.4)	-2.34203	1.67356e-05
Nitrogen Metabolism	Respiratory nitrate reductase alpha chain (EC 1.7.99.4)	-1.26605	2.67195e-07
Nitrogen Metabolism	Respiratory nitrate reductase beta chain (EC 1.7.99.4)	-1.37463	5.33174e-07
Nitrogen Metabolism	Respiratory nitrate reductase gamma chain (EC 1.7.99.4)	-1.1158	0.000138549
Nitrogen Metabolism	putative cytochrome P450 hydroxylase	-3.63248	0.000203355
Nitrogen Metabolism	Iron-sulfur cluster assembly scaffold protein NifU	3.56679	1.27336e-05
Nitrogen Metabolism	Nitrogenase FeMo-cofactor scaffold and assembly protein NifE	2.28125	0.0332096
Nitrogen Metabolism	Ferredoxin 3 fused to uncharacterized domain	1.64369	0.0283334
Nitrogen Metabolism	Flavohemoprotein	-2.30756	0.00907374
Nitrogen Metabolism	Hcp transcriptional regulator HcpR (Crp/Fnr family)	3.04234	1.15303e-08
Nitrogen Metabolism	Hydroxylamine reductase (EC 1.7.-.-)	1.17621	0.000288501
Nucleosides and Nucleotides	Deacetylases, including yeast histone deacetylase and acetoin utilization protein	1.38002	0.00600641
Nucleosides and Nucleotides	Hydantoin permease	-3.15804	0.000373101
Nucleosides and Nucleotides	Glutaredoxin-like protein NrdH, required for reduction of Ribonucleotide reductase class Ib	-2.07029	3.2895e-08
Nucleosides and Nucleotides	Ribonucleotide reductase of class Ib (aerobic), alpha subunit (EC 1.17.4.1)	-2.01698	1.13391e-14
Nucleosides and Nucleotides	Ribonucleotide reductase of class Ib (aerobic), beta subunit (EC 1.17.4.1)	-1.87314	1.48207e-10
Nucleosides and Nucleotides	Ribonucleotide reductase of class II (coenzyme B12-dependent) (EC 1.17.4.1)	0.949445	0.019397
Nucleosides and Nucleotides	Ribonucleotide reduction protein NrdI	-1.55561	1.02706e-05
Nucleosides and Nucleotides	5'-nucleotidase YjjG (EC 3.1.3.5)	2.64761	0.000186916
Nucleosides and Nucleotides	Cof protein, HD superfamily hydrolase	1.32291	0.00286779
Nucleosides and Nucleotides	Nucleoside 5-triphosphatase RdgB (dHAPTP, dITP, XTP-specific) (EC 3.6.1.15)	0.471311	0.000778873
Nucleosides and Nucleotides	Mutator mutT protein (7,8-dihydro-8-oxoguanine-triphosphatase) (EC 3.6.1.-)	0.866489	0.00104355
Nucleosides and Nucleotides	Phosphoribosylaminoimidazole carboxylase ATPase subunit (EC 4.1.1.21)	-1.15445	3.45097e-05
Nucleosides and Nucleotides	Phosphoribosylaminoimidazole-succinocarboxamide synthase (EC 6.3.2.6)	0.417228	0.00621215
Nucleosides and Nucleotides	Phosphoribosylformylglycinamidine synthase, glutamine amidotransferase subunit (EC 6.3.5.3)	0.435046	3.23911e-06
Nucleosides and Nucleotides	Phosphoribosylformylglycinamidine synthase, PurS subunit (EC 6.3.5.3)	-2.08452	3.43422e-05
Nucleosides and Nucleotides	Phosphoribosylformylglycinamidine synthase, synthetase subunit (EC 6.3.5.3)	0.184885	0.0280257
Nucleosides and Nucleotides	Phosphoribosylglycinamide formyltransferase 2 (EC 2.1.2.-)	-1.84034	1.78408e-06
Nucleosides and Nucleotides	Adenine deaminase (EC 3.5.4.2)	1.61877	0.00372435
Nucleosides and Nucleotides	Adenosine deaminase (EC 3.5.4.4)	-1.93107	1.70277e-06
Nucleosides and Nucleotides	Guanine deaminase (EC 3.5.4.3)	0.9502	0.00852023
Nucleosides and Nucleotides	Inosine-uridine preferring nucleoside hydrolase (EC 3.2.2.1)	-1.21135	0.00281303
Nucleosides and Nucleotides	Nucleoside diphosphate kinase (EC 2.7.4.6)	-1.00895	3.95841e-05
Nucleosides and Nucleotides	Nucleotide pyrophosphatase (EC 3.6.1.9)	2.61342	0.000184388
Nucleosides and Nucleotides	Guanine-hypoxanthine permease	0.731493	0.00637313
Nucleosides and Nucleotides	Xanthine and CO dehydrogenases maturation factor, XdhC/CoxF family	1.21781	0.000943967
Nucleosides and Nucleotides	Xanthine dehydrogenase iron-sulfur subunit (EC 1.17.1.4)	1.13046	2.6856e-05
Nucleosides and Nucleotides	Xanthine dehydrogenase, molybdenum binding subunit (EC 1.17.1.4)	1.26514	7.33029e-06
Nucleosides and Nucleotides	Aspartate carbamoyltransferase regulatory chain (PyrI)	1.3502	4.13346e-05
Nucleosides and Nucleotides	Uridine kinase (EC 2.7.1.48)	1.02491	6.74735e-06
Nucleosides and Nucleotides	Cytidylate kinase (EC 2.7.4.14)	0.405622	0.00291772
Nucleosides and Nucleotides	Deoxycytidine triphosphate deaminase (EC 3.5.4.13)	-1.29388	1.77725e-07
Nucleosides and Nucleotides	Thioredoxin reductase (EC 1.8.1.9)	-0.326325	0.000688719
Phages, Prophages, Transposable elements, Plasmids	Heat shock protein 60 family chaperone GroEL	-0.258945	0.000331979
Phages, Prophages, Transposable elements, Plasmids	Integrase, superantigen-encoding pathogenicity islands SaPI	2.3121	3.26563e-05
Phages, Prophages, Transposable elements, Plasmids	Phage capsid and scaffold	3.40631	1.56668e-08
Phages, Prophages, Transposable elements, Plasmids	Phage major capsid protein	2.87443	1.67205e-07
Phages, Prophages, Transposable elements, Plasmids	T7-like phage head-to-tail joining protein	2.36182	0.0379445
Phages, Prophages, Transposable elements, Plasmids	Glutaredoxin	-0.774802	0.0110716
Phages, Prophages, Transposable elements, Plasmids	Phage endolysin	-1.64977	0.0265308
Phages, Prophages, Transposable elements, Plasmids	Integrase	0.367434	0.0175286
Phages, Prophages, Transposable elements, Plasmids	Integrase/recombinase (XerC/CodV family)	0.760078	0.019577
Phages, Prophages, Transposable elements, Plasmids	Phage integrase	0.674441	0.00107765
Phages, Prophages, Transposable elements, Plasmids	Phage collar	-3.20961	4.9161e-05
Phages, Prophages, Transposable elements, Plasmids	Phage DNA packaging	-3.0401	0.000260758
Phages, Prophages, Transposable elements, Plasmids	Phage terminase, large subunit	-0.806936	0.0472171
Phages, Prophages, Transposable elements, Plasmids	Phage antirepressor protein	0.745283	0.0475643
Phages, Prophages, Transposable elements, Plasmids	DNA maturase, phage-associated	4.11014	5.9011e-07
Phages, Prophages, Transposable elements, Plasmids	DNA polymerase, phage-associated	-1.39679	0.0136857
Phages, Prophages, Transposable elements, Plasmids	Phage tail fibers	-3.55191	2.23084e-06
Phages, Prophages, Transposable elements, Plasmids	site-specific recombinase, phage integrase family	1.14253	0.00705346
Phages, Prophages, Transposable elements, Plasmids	Antirepressor [SA bacteriophages 11, Mu50B]	1.7032	0.0448919
Phages, Prophages, Transposable elements, Plasmids	Hypothetical protein, PV83 orf 20 homolog [SA bacteriophages 11, Mu50B]	1.42192	0.0314744
Phages, Prophages, Transposable elements, Plasmids	Iron-sulfur cluster assembly protein SufB	-0.521352	3.45097e-05
Phages, Prophages, Transposable elements, Plasmids	ComM-related protein	0.330909	0.0183167
Phages, Prophages, Transposable elements, Plasmids	MG(2+) CHELATASE FAMILY PROTEIN	0.336602	0.0138477
Phages, Prophages, Transposable elements, Plasmids	Conjugative transposon protein TraI	1.03915	0.0113429
Phosphorus Metabolism	PhnB protein	-1.57375	0.0206242
Phosphorus Metabolism	Phosphonates transport ATP-binding protein PhnK	2.78404	0.0307619
Phosphorus Metabolism	Phosphate regulon transcriptional regulatory protein PhoB (SphR)	-1.16089	0.0108129
Phosphorus Metabolism	Phosphate transport ATP-binding protein PstB (TC 3.A.1.7.1)	-1.24751	3.24858e-05
Phosphorus Metabolism	Phosphate transport system permease protein PstA (TC 3.A.1.7.1)	-0.756016	0.0319161
Phosphorus Metabolism	Phosphate transport system permease protein PstC (TC 3.A.1.7.1)	-1.44065	2.65184e-05
Phosphorus Metabolism	Phosphate transport system regulatory protein PhoU	-0.992379	0.00496299
Phosphorus Metabolism	Alkaline phosphatase (EC 3.1.3.1)	1.51323	0.000219322
Phosphorus Metabolism	Exopolyphosphatase (EC 3.6.1.11)	0.581062	0.0341348
Phosphorus Metabolism	Inorganic pyrophosphatase (EC 3.6.1.1)	-1.26721	8.48912e-08
Phosphorus Metabolism	Manganese-dependent inorganic pyrophosphatase (EC 3.6.1.1)	1.08101	4.90056e-07
Phosphorus Metabolism	Predicted ATPase related to phosphate starvation-inducible protein PhoH	1.24087	0.00442244
Phosphorus Metabolism	Probable low-affinity inorganic phosphate transporter	-0.674459	0.00112277
Phosphorus Metabolism	Pyrophosphate-energized proton pump (EC 3.6.1.1)	1.31247	0.000126706
Phosphorus Metabolism	Phosphonopyruvate decarboxylase (EC 4.1.1.82)	1.23794	0.0188409
Potassium metabolism	Glutathione-regulated potassium-efflux system ancillary protein KefG	-2.04839	8.48026e-05
Potassium metabolism	Potassium uptake protein, integral membrane component, KtrA	-0.597636	0.0304944
Potassium metabolism	FKBP-type peptidyl-prolyl cis-trans isomerase FkpA precursor (EC 5.2.1.8)	1.3353	0.001032
Potassium metabolism	FKBP-type peptidyl-prolyl cis-trans isomerase SlyD (EC 5.2.1.8)	0.934743	0.00372435
Potassium metabolism	Potassium uptake protein TrkH	0.706246	7.3642e-05
Potassium metabolism	POTASSIUM/PROTON ANTIPORTER ROSB	1.9965	4.16856e-05
Potassium metabolism	Trk system potassium uptake protein TrkG	1.91375	0.0102131
Protein Metabolism	NADH dehydrogenase subunit 5	1.82369	0.0175517
Protein Metabolism	Peptide chain release factor 2	-0.269083	0.00514255
Protein Metabolism	Ribosome hibernation protein YhbH	1.72448	0.00308532
Protein Metabolism	16S rRNA processing protein RimM	0.512542	0.0434314
Protein Metabolism	LSU m3Psi1915 methyltransferase RlmH	0.733192	0.00104851
Protein Metabolism	LSU m5C1962 methyltransferase RlmI	1.16492	1.36028e-05
Protein Metabolism	Ribonuclease E (EC 3.1.26.12)	-1.10261	0.0119289
Protein Metabolism	Ribonuclease M5 (EC 3.1.26.8)	0.579751	0.0492721
Protein Metabolism	LSU ribosomal protein L13p (L13Ae)	-0.4635	0.000222801
Protein Metabolism	LSU ribosomal protein L27p	0.344209	0.0491525
Protein Metabolism	LSU ribosomal protein L2p (L8e)	-0.293868	0.000812646
Protein Metabolism	LSU ribosomal protein L7/L12 (P1/P2)	0.432507	0.00600515
Protein Metabolism	LSU ribosomal protein L12e (L11p)	2.97056	0.019459
Protein Metabolism	LSU ribosomal protein L7e (L30p)	2.83533	0.0119627
Protein Metabolism	SSU ribosomal protein S16p	0.48714	0.00396171
Protein Metabolism	SSU ribosomal protein S3p (S3e)	-0.264507	0.00565432
Protein Metabolism	SSU ribosomal protein S3Ae	3.55216	0.00106934
Protein Metabolism	Tetracycline resistance protein TetM	-1.49069	0.0013176
Protein Metabolism	Translation elongation factor G	0.202502	0.0211999
Protein Metabolism	Translation elongation factor G-related protein	1.58654	3.95049e-08
Protein Metabolism	Translation elongation factor G, mitochondrial	2.68638	0.0341539
Protein Metabolism	Translation elongation factor Tu	-0.242435	0.0114901
Protein Metabolism	Methionyl-tRNA formyltransferase (EC 2.1.2.9)	0.284335	0.00494619
Protein Metabolism	Translation initiation factor SUI1-related protein	1.99273	0.000849287
Protein Metabolism	Translation initiation factor SUI1	2.00169	0.000467574
Protein Metabolism	Peptide deformylase (EC 3.5.1.88)	-0.267407	0.031358
Protein Metabolism	Protein with similarity to RtcB	-1.64193	0.0275888
Protein Metabolism	Alanyl-tRNA synthetase domain protein	4.60436	2.21488e-05
Protein Metabolism	Alanyl-tRNA synthetase family protein	1.98659	0.00402671
Protein Metabolism	Asparaginyl-tRNA synthetase (EC 6.1.1.22)	0.667903	0.000879664
Protein Metabolism	Asparaginyl-tRNA synthetase (EC 6.1.1.22), mitochondrial	2.60487	0.0469363
Protein Metabolism	Aspartyl-tRNA(Asn) amidotransferase subunit A (EC 6.3.5.6)	-0.403238	0.00107196
Protein Metabolism	Aspartyl-tRNA(Asn) amidotransferase subunit B (EC 6.3.5.6)	-0.51888	5.76908e-06
Protein Metabolism	Aspartyl-tRNA(Asn) synthetase (EC 6.1.1.23)	-0.803729	9.3623e-07
Protein Metabolism	Cysteinyl-tRNA synthetase paralog 2	2.9352	0.0188409
Protein Metabolism	Glutaminyl-tRNA synthetase (EC 6.1.1.18)	0.602872	0.00482074
Protein Metabolism	Glutamyl-tRNA(Gln) amidotransferase subunit A (EC 6.3.5.7)	-0.403238	0.00107196
Protein Metabolism	Glutamyl-tRNA(Gln) amidotransferase subunit B (EC 6.3.5.7)	-0.520127	5.60329e-06
Protein Metabolism	Glycyl-tRNA synthetase (EC 6.1.1.14)	-0.354538	0.0398202
Protein Metabolism	Glycyl-tRNA synthetase alpha chain (EC 6.1.1.14)	0.374862	0.0329104
Protein Metabolism	Glycyl-tRNA synthetase beta chain (EC 6.1.1.14)	0.434838	0.00807679
Protein Metabolism	Leucyl-tRNA synthetase (EC 6.1.1.4)	-0.188473	0.0204632
Protein Metabolism	Lysyl-tRNA synthetase (class II) related protein found fused to membrane protein	-3.2814	1.76947e-09
Protein Metabolism	Putative membrane protein found fused to lysyl-tRNA synthetase like protein	-3.34627	1.62935e-09
Protein Metabolism	Methionyl-tRNA synthetase (EC 6.1.1.10)	0.168507	0.0404264
Protein Metabolism	Phenylalanyl-tRNA synthetase alpha chain (EC 6.1.1.20)	0.266383	0.00318269
Protein Metabolism	Phenylalanyl-tRNA synthetase beta chain (EC 6.1.1.20)	0.367911	9.9414e-07
Protein Metabolism	50S ribosomal subunit maturation GTPase RbgA (B. subtilis YlqF)	0.664399	0.00226946
Protein Metabolism	GTP-binding protein EngB	0.575031	0.000804331
Protein Metabolism	Membrane alanine aminopeptidase N (EC 3.4.11.2)	-1.99707	2.74876e-15
Protein Metabolism	Xaa-Pro aminopeptidase (EC 3.4.11.9)	0.468364	0.0117498
Protein Metabolism	Thermostable carboxypeptidase 1 (EC 3.4.17.19)	1.67476	0.00012883
Protein Metabolism	Acylamino-acid-releasing enzyme (EC 3.4.19.1)	1.86309	0.000222801
Protein Metabolism	Isoaspartyl aminopeptidase (EC 3.4.19.5)	-1.96473	0.0118705
Protein Metabolism	Pyrrolidone-carboxylate peptidase (EC 3.4.19.3)	0.911935	0.000210642
Protein Metabolism	Bacterial proteasome-activating AAA-ATPase (PAN)	-3.47359	4.55039e-16
Protein Metabolism	Pup ligase PafA, possible component of postulated heterodimer PafA-PafA'	-2.90114	1.14336e-06
Protein Metabolism	Pup ligase PafA' paralog, possible component of postulated heterodimer PafA-PafA'	-2.35411	1.59936e-05
Protein Metabolism	ATP-dependent Clp protease ATP-binding subunit ClpX	0.301498	0.00116896
Protein Metabolism	ATP-dependent Clp protease proteolytic subunit (EC 3.4.21.92)	-0.43336	7.41739e-05
Protein Metabolism	ATP-dependent hsl protease ATP-binding subunit HslU	0.741996	0.0135842
Protein Metabolism	ATP-dependent protease La (EC 3.4.21.53) Type I	1.22663	9.11943e-10
Protein Metabolism	ATP-dependent protease La (EC 3.4.21.53) Type II	1.05721	0.0469717
Protein Metabolism	Lon-like protease with PDZ domain	-1.53536	2.19178e-05
Protein Metabolism	proteasome-activating AAA-ATPase (PAN)	-3.46404	4.55039e-16
Protein Metabolism	ATP-dependent Clp protease, ATP-binding subunit ClpC	-0.420476	0.00356356
Protein Metabolism	ATP-dependent protease La (EC 3.4.21.53)	1.21446	1.23703e-09
Protein Metabolism	Membrane-associated protein containing a homolog of PilT-like ATPase N-terminal domain, YACL B.subtilis ortholog	1.09257	0.000355013
Protein Metabolism	Nucleotide excision repair protein, with UvrB/UvrC motif	3.55944	0.00302609
Protein Metabolism	Lysyl endopeptidase (EC 3.4.21.50)	6.32426	2.57811e-17
Protein Metabolism	FKBP-type peptidyl-prolyl cis-trans isomerase fklB (EC 5.2.1.8)	0.991437	0.0376915
Protein Metabolism	Peptidyl-prolyl cis-trans isomerase ppiB (EC 5.2.1.8)	-1.22392	0.0226345
Protein Metabolism	Chaperone protein HtpG	1.10339	5.17655e-05
Protein Metabolism	Heat shock protein GrpE	0.353877	0.0227005
Protein Metabolism	HspR, transcriptional repressor of DnaK operon	-1.59379	0.00158021
Protein Metabolism	[NiFe] hydrogenase metallocenter assembly protein HypD	0.723031	0.0263828
Protein Metabolism	[NiFe] hydrogenase nickel incorporation-associated protein HypB	0.741583	0.0165655
Protein Metabolism	putative periplasmic protein kinase ArgK and related GTPases of G3E family	0.858006	0.0039046
Protein Metabolism	Lipoprotein signal peptidase (EC 3.4.23.36)	0.539411	0.00138473
Protein Metabolism	4-keto-6-deoxy-N-Acetyl-D-hexosaminyl-(Lipid carrier) aminotransferase	1.15374	0.00260283
Protein Metabolism	Lipid carrier : UDP-N-acetylgalactosaminyltransferase (EC 2.4.1.-)	0.648709	0.0483848
Protein Metabolism	Peptide methionine sulfoxide reductase MsrA (EC 1.8.4.11)	0.288957	0.0288919
Protein Metabolism	Thiol:disulfide oxidoreductase associated with MetSO reductase	0.721856	0.00583817
Protein Metabolism	MiaB family protein, possibly involved in tRNA or rRNA modification	1.3664	1.14336e-06
Protein Metabolism	Ribosomal protein S12p Asp88 (E. coli) methylthiotransferase	0.963015	5.59388e-05
Protein Metabolism	Betaine reductase component B alpha subunit (EC 1.21.4.4)	1.7993	0.000608969
Protein Metabolism	Betaine reductase component B beta subunit (EC 1.21.4.4)	1.39476	0.036714
Protein Metabolism	Glycine reductase component B alpha subunit (EC 1.21.4.2)	1.03523	0.0195516
Protein Metabolism	Glycine reductase component B beta subunit (EC 1.21.4.2)	1.11304	0.0118908
Protein Metabolism	Glycine reductase component B gamma subunit (EC 1.21.4.2)	1.01844	0.0330965
Protein Metabolism	Glycine/sarcosine/betaine reductase component C chain 1	1.78393	0.000106298
Protein Metabolism	Selenide,water dikinase (EC 2.7.9.3)	0.965622	0.000529238
Protein Metabolism	Selenocysteine-specific translation elongation factor	0.985041	0.0259708
Protein Metabolism	Selenophosphate-dependent tRNA 2-selenouridine synthase	1.90586	0.00496713
Regulation and Cell signaling	cAMP-binding proteins - catabolite gene activator and regulatory subunit of cAMP-dependent protein kinases	-1.42	0.00234708
Regulation and Cell signaling	Predicted signal-transduction protein containing cAMP-binding and CBS domains	-3.87216	0.000958462
Regulation and Cell signaling	Cell envelope-associated transcriptional attenuator LytR-CpsA-Psr, subfamily A1 (as in PMID19099556)	-1.98399	0.000253931
Regulation and Cell signaling	Cell envelope-associated transcriptional attenuator LytR-CpsA-Psr, subfamily F1 (as in PMID19099556)	-0.928142	0.0329104
Regulation and Cell signaling	Cell envelope-associated transcriptional attenuator LytR-CpsA-Psr, subfamily M (as in PMID19099556)	2.30581	0.00248591
Regulation and Cell signaling	Catabolite repression HPr-like protein Crh	2.80918	0.00460772
Regulation and Cell signaling	Two component transcriptional regulator VraR	-1.08822	0.0150272
Regulation and Cell signaling	DNA-binding response regulator ChvI	-2.77552	0.031799
Regulation and Cell signaling	Sporulation regulatory protein WhiB	-2.21555	5.96433e-05
Regulation and Cell signaling	Sporulation regulatory protein WhiD	-2.79856	0.00128224
Regulation and Cell signaling	WhiB-like transcription regulator	-3.29217	1.85173e-10
Regulation and Cell signaling	WhiB-type transcriptional regulator	-2.77485	0.0209558
Regulation and Cell signaling	Antiholin-like protein LrgA	0.851806	0.049162
Regulation and Cell signaling	LrgA-associated membrane protein LrgB	0.716429	0.00327284
Regulation and Cell signaling	Death on curing protein, Doc toxin	-1.20881	0.00448203
Regulation and Cell signaling	YafQ toxin protein	0.921161	0.0125713
Regulation and Cell signaling	Immunogenic secreted protein	-1.19513	0.0234103
Respiration	Ccs1/ResB-related putative cytochrome C-type biogenesis protein	-1.79481	0.0115835
Respiration	Cytochrome c-type biogenesis protein CcsA/ResC	-1.15673	0.0118172
Respiration	Type cbb3 cytochrome oxidase biogenesis protein CcoG, involved in Cu oxidation	-1.31279	0.0340592
Respiration	Formate dehydrogenase O alpha subunit (EC 1.2.1.2)	-1.0552	0.034069
Respiration	NAD-dependent formate dehydrogenase beta subunit	3.51335	0.000710863
Respiration	NAD-dependent formate dehydrogenase gamma subunit	2.12745	0.036714
Respiration	Uncharacterized ABC transporter ATP-binding protein MJ0121	1.52687	0.00576192
Respiration	Uncharacterized HTH-type transcriptional regulator MJ0272	-1.92269	0.0197788
Respiration	Quinone oxidoreductase (EC 1.6.5.5)	-0.891849	0.0417453
Respiration	cytochrome b-5	-1.72591	0.00495854
Respiration	Cytochrome c552	0.653885	0.0400622
Respiration	ATP synthase alpha chain (EC 3.6.3.14)	-0.507817	6.74735e-06
Respiration	ATP synthase beta chain (EC 3.6.3.14)	-0.366574	0.000128471
Respiration	ATP synthase protein I	2.4896	0.00107736
Respiration	FIG048548: ATP synthase protein I2	3.6307	0.00234466
Respiration	V-type ATP synthase subunit A (EC 3.6.3.14)	1.33368	1.48113e-07
Respiration	V-type ATP synthase subunit B (EC 3.6.3.14)	1.21295	1.17737e-06
Respiration	V-type ATP synthase subunit C (EC 3.6.3.14)	0.875914	0.00154905
Respiration	V-type ATP synthase subunit D (EC 3.6.3.14)	1.34188	5.98579e-08
Respiration	V-type ATP synthase subunit E (EC 3.6.3.14)	1.37416	0.000247236
Respiration	V-type ATP synthase subunit F (EC 3.6.3.14)	0.839468	0.0445796
Respiration	V-type ATP synthase subunit I (EC 3.6.3.14)	1.42012	6.48754e-09
Respiration	V-type ATP synthase subunit K (EC 3.6.3.14)	1.63693	2.1683e-08
Respiration	Adenylylsulfate reductase alpha-subunit (EC 1.8.99.2)	4.29332	5.6998e-10
Respiration	Adenylylsulfate reductase beta-subunit (EC 1.8.99.2)	2.97238	0.00678133
Respiration	Anaerobic dehydrogenases, typically selenocysteine-containing	1.12861	0.0174569
Respiration	Anaerobic sulfite reductase subunit B	1.84078	0.00807015
Respiration	Anaerobic sulfite reductase subunit C (EC 1.8.1.-)	1.56058	0.00969572
Respiration	Heterodisulfide reductase, cytochrome reductase subunit	3.15892	0.000657857
Respiration	heterodisulfide reductase, iron-sulfur binding subunit, putative	3.75932	0.000888278
Respiration	heterodisulfide reductase, subunit A/methylviologen reducing hydrogenase, subunit delta	5.7638	1.78551e-08
Respiration	Sulfite reductase beta subunit (EC 1.8.99.1)	4.88258	4.18621e-06
Respiration	Cytochrome c oxidase polypeptide I (EC 1.9.3.1)	-1.99063	1.64319e-05
Respiration	Cytochrome c oxidase polypeptide II (EC 1.9.3.1)	-1.28203	0.0206242
Respiration	Cytochrome c oxidase polypeptide III (EC 1.9.3.1)	-1.3779	0.00474043
Respiration	Cytochrome c oxidase subunit CcoN (EC 1.9.3.1)	-1.20399	0.00432496
Respiration	Transport ATP-binding protein CydC	-0.744578	0.000442457
Respiration	Transport ATP-binding protein CydCD	-1.41546	0.0372729
Respiration	Cytochrome O ubiquinol oxidase subunit I (EC 1.10.3.-)	-2.48451	0.00228298
Respiration	ubiquinol cytochrome C oxidoreductase, cytochrome C1 subunit	-1.35702	5.10196e-05
Respiration	Ubiquinol--cytochrome c reductase, cytochrome B subunit (EC 1.10.2.2)	-1.66306	3.91086e-06
Respiration	Ubiquinol-cytochrome C reductase iron-sulfur subunit (EC 1.10.2.2)	-1.39391	0.00130309
Respiration	Coenzyme F420-reducing hydrogenase, beta subunit	3.55891	0.00146648
Respiration	NAD-reducing hydrogenase subunit HoxE (EC 1.12.1.2)	1.85981	0.00353241
Respiration	NAD-reducing hydrogenase subunit HoxF (EC 1.12.1.2)	2.27842	4.97703e-07
Respiration	NADP-reducing hydrogenase, subunit C	2.28308	0.00641055
Respiration	Ni,Fe-hydrogenase I cytochrome b subunit	-2.02263	0.00963456
Respiration	Periplasmic [Fe] hydrogenase (EC 1.12.7.2)	1.09527	0.00471286
Respiration	Periplasmic [Fe] hydrogenase large subunit (EC 1.12.7.2)	1.30764	3.57966e-05
Respiration	Uptake hydrogenase small subunit precursor (EC 1.12.99.6)	0.894918	0.031799
Respiration	Electron transport complex protein RnfA	1.26579	0.000269602
Respiration	Electron transport complex protein RnfB	1.5827	2.55782e-07
Respiration	Electron transport complex protein RnfC	1.16778	0.00133966
Respiration	Electron transport complex protein RnfD	1.70385	7.05579e-06
Respiration	Electron transport complex protein RnfE	1.08343	0.00330699
Respiration	Electron transport complex protein RnfG	2.15125	9.97428e-06
Respiration	NADH dehydrogenase subunit 2	3.72842	5.23042e-05
Respiration	NADH ubiquinone oxidoreductase chain A (EC 1.6.5.3)	-1.87392	4.70605e-06
Respiration	NADH-ubiquinone oxidoreductase chain D (EC 1.6.5.3)	-0.941646	0.000245205
Respiration	NADH-ubiquinone oxidoreductase chain E (EC 1.6.5.3)	-1.88875	5.53736e-06
Respiration	NADH-ubiquinone oxidoreductase chain G (EC 1.6.5.3)	-1.23058	0.00111976
Respiration	NADH-ubiquinone oxidoreductase chain H (EC 1.6.5.3)	-1.22219	1.90324e-05
Respiration	NADH-ubiquinone oxidoreductase chain I (EC 1.6.5.3)	-1.30176	0.00413231
Respiration	NADH-ubiquinone oxidoreductase chain K (EC 1.6.5.3)	-1.74264	6.93243e-06
Respiration	NADH-ubiquinone oxidoreductase chain L (EC 1.6.5.3)	-0.926228	3.67154e-05
Respiration	NADH-ubiquinone oxidoreductase chain M (EC 1.6.5.3)	-0.91718	4.83293e-05
Respiration	D-amino acid dehydrogenase large subunit (EC 1.4.99.1)	1.96787	0.028835
Respiration	Glucose-methanol-choline (GMC) oxidoreductase:NAD binding site	-3.35478	0.00128639
Respiration	L-lactate dehydrogenase (FMN-dependent) and related alpha-hydroxy acid dehydrogenase	2.49503	0.0353458
Respiration	Fumarate reductase flavoprotein subunit (EC 1.3.99.1)	0.98165	0.0126754
Respiration	Succinate dehydrogenase cytochrome b-556 subunit	-1.89797	0.00171826
Respiration	Succinate dehydrogenase hydrophobic membrane anchor protein	-1.41523	0.042906
Respiration	Biotin carboxyl carrier protein of glutaconyl-CoA decarboxylase	2.72049	8.53928e-07
Respiration	Biotin carboxyl carrier protein of methylmalonyl-CoA decarboxylase	1.83077	0.00104209
Respiration	Glutaconyl-CoA decarboxylase alpha chain (EC 4.1.1.70)	1.37651	0.00643567
Respiration	Glutaconyl-CoA decarboxylase beta chain (EC 4.1.1.70)	1.93188	2.83686e-05
Respiration	Glutaconyl-CoA decarboxylase delta chain (EC 4.1.1.70)	2.18143	0.0297944
Respiration	Membrane protein associated with methylmalonyl-CoA decarboxylase	3.09837	4.51847e-06
Respiration	Methylmalonyl-CoA:Pyruvate transcarboxylase 12S subunit (EC 2.1.3.1)	-2.31168	0.000274329
Respiration	Methylmalonyl-CoA:Pyruvate transcarboxylase 5S subunit (EC 2.1.3.1)	-2.13944	0.000280878
RNA Metabolism	Retron-type reverse transcriptase	0.933819	3.01653e-08
RNA Metabolism	rRNA small subunit methyltransferase H	0.281143	0.0170322
RNA Metabolism	ATP-dependent RNA helicase YfmL	-0.87546	0.0378599
RNA Metabolism	ATP-dependent RNA helicase YqfR	-0.771353	0.0496499
RNA Metabolism	tRNA uridine 5-carboxymethylaminomethyl modification enzyme GidA	0.780496	1.30602e-10
RNA Metabolism	tRNA nucleotidyltransferase, A-adding (EC 2.7.7.25)	3.95059	2.16484e-06
RNA Metabolism	archaeosine tRNA-ribosyltransferase (EC 2.4.2.-) type 1	3.69308	0.000275312
RNA Metabolism	Peptidyl-prolyl cis-trans isomerase (EC 5.2.1.8)	0.54173	0.0139958
RNA Metabolism	Permease of the drug/metabolite transporter (DMT) superfamily	0.816583	0.00146092
RNA Metabolism	Queuosine Biosynthesis QueE Radical SAM	0.537867	0.0496499
RNA Metabolism	S-adenosylmethionine:tRNA ribosyltransferase-isomerase (EC 5.-.-.-)	0.716506	0.000182643
RNA Metabolism	Protein often found in Actinomycetes clustered with signal peptidase and/or RNaseHII	-2.97752	5.6644e-09
RNA Metabolism	Ribonuclease HI (EC 3.1.26.4)	-0.577301	0.0362194
RNA Metabolism	Ribonuclease HI-related protein	1.00924	0.00319802
RNA Metabolism	Ribonuclease HI-related protein 3	1.23684	0.0127189
RNA Metabolism	RNA 3'-terminal phosphate cyclase (EC 6.5.1.4)	-3.09575	0.000186792
RNA Metabolism	Transcriptional regulatory protein RtcR	-1.32795	0.0397615
RNA Metabolism	23S rRNA (guanine-N-2-) -methyltransferase rlmL EC 2.1.1.-)	0.912283	0.0131827
RNA Metabolism	23S rRNA (Uracil-5-) -methyltransferase rumB (EC 2.1.1.-)	-2.59759	2.83249e-07
RNA Metabolism	FIG011178: rRNA methylase	0.74991	0.0319161
RNA Metabolism	Ribosomal RNA small subunit methyltransferase D (EC 2.1.1.-)	0.369482	0.00496296
RNA Metabolism	Ribosomal RNA small subunit methyltransferase E (EC 2.1.1.-)	0.754498	0.0266069
RNA Metabolism	rRNA small subunit 7-methylguanosine (m7G) methyltransferase GidB	0.41436	0.0156116
RNA Metabolism	tRNA (guanine46-N7-)-methyltransferase (EC 2.1.1.33)	0.311328	0.0417453
RNA Metabolism	3'-to-5' exoribonuclease RNase R	0.319683	0.00513209
RNA Metabolism	3'-to-5' oligoribonuclease (orn)	-1.98414	2.74074e-10
RNA Metabolism	tRNA pseudouridine synthase B (EC 4.2.1.70)	0.22457	0.0451712
RNA Metabolism	tRNA:m(5)U-54 MTase gid	0.61439	0.00413231
RNA Metabolism	archaeal ATPase, fused to C-terminal DUF234 domain	1.9736	3.13005e-10
RNA Metabolism	COG0009 Sua5 subfamily, required for N6-threonylcarbamoyl adenosine t(6)A37 modification in tRNA	1.59865	0.00429947
RNA Metabolism	COG2078: Uncharacterized ACR	1.78605	0.00767189
RNA Metabolism	Methylthioadenosine deaminase	1.5516	1.9595e-07
RNA Metabolism	PUA-PAPS reductase like fusion	1.89429	0.0066396
RNA Metabolism	FIG137478: Hypothetical protein	0.70251	0.0217903
RNA Metabolism	Iron-sulfur cluster assembly scaffold protein IscU/NifU-like	1.10006	0.00530765
RNA Metabolism	Rhodanese-related sulfurtransferases	1.93364	0.00113835
RNA Metabolism	tRNA delta(2)-isopentenylpyrophosphate transferase (EC 2.5.1.8)	0.266877	0.0478684
RNA Metabolism	tRNA(Ile)-lysidine synthetase	0.769305	0.0317457
RNA Metabolism	Ribonuclease D (EC 3.1.26.3)	-1.65908	1.57228e-05
RNA Metabolism	RNA:NAD 2'-phosphotransferase	1.49596	0.040463
RNA Metabolism	FIG000325: clustered with transcription termination protein NusA	0.533008	0.00897206
RNA Metabolism	ribosomal protein L7Ae family protein	0.748576	0.0419008
RNA Metabolism	Transcription termination factor Rho	0.630955	0.000618135
RNA Metabolism	Transcription termination protein NusB	0.587309	0.000730846
RNA Metabolism	RNA polymerase sigma-70 factor	0.599953	0.0486057
Stress Response	diguanylate cyclase/phosphodiesterase (GGDEF & EAL domains) with PAS/PAC sensor(s)	2.3009	0.00597318
Stress Response	Flavohemoprotein (Hemoglobin-like protein) (Flavohemoglobin) (Nitric oxide dioxygenase) (EC 1.14.12.17)	-2.53661	0.00157969
Stress Response	Hemoglobin-like protein HbO	-2.26275	0.0101174
Stress Response	Phage shock protein A	-1.83065	0.000265284
Stress Response	Serine phosphatase RsbU, regulator of sigma subunit	2.23294	0.000108137
Stress Response	Universal stress protein family	-1.09862	0.00827364
Stress Response	Glutamate decarboxylase (EC 4.1.1.15)	1.39469	0.00460772
Stress Response	Probable glutamate/gamma-aminobutyrate antiporter	1.67558	0.00496296
Stress Response	Glutamate transport ATP-binding protein	-1.21297	0.00247395
Stress Response	Glutamate transport permease protein	-1.17115	0.0202107
Stress Response	Glutamate transport substrate-binding protein	-1.23087	0.0342192
Stress Response	DedA protein	-0.938783	0.00212332
Stress Response	Various polyols ABC transporter, permease component 1	2.66614	0.0405207
Stress Response	Signal peptidase-like protein	1.33385	2.53867e-06
Stress Response	Glycine betaine ABC transport system permease protein	-2.82259	1.35024e-05
Stress Response	Glycine betaine transporter OpuD	-0.884991	0.0290613
Stress Response	High-affinity choline uptake protein BetT	-2.0677	1.21603e-08
Stress Response	L-proline glycine betaine ABC transport system permease protein ProV (TC 3.A.1.12.1)	-1.40761	2.14057e-08
Stress Response	L-proline glycine betaine ABC transport system permease protein ProW (TC 3.A.1.12.1)	-2.99359	1.58288e-09
Stress Response	L-proline glycine betaine binding ABC transporter protein ProX (TC 3.A.1.12.1)	-0.966027	0.00267677
Stress Response	Osmotically activated L-carnitine/choline ABC transporter, ATP-binding protein OpuCA	1.1864	0.028544
Stress Response	Osmotically activated L-carnitine/choline ABC transporter, permease protein OpuCB	1.62093	0.037123
Stress Response	Osmotically activated L-carnitine/choline ABC transporter, permease protein OpuCD	1.48585	0.0423693
Stress Response	Sarcosine oxidase beta subunit (EC 1.5.3.1)	-2.47462	0.00469591
Stress Response	Sarcosine oxidase delta subunit (EC 1.5.3.1)	-3.17303	0.010012
Stress Response	Cyclic beta-1,2-glucan modification transmembrane protein	3.11877	0.000973352
Stress Response	Glucans biosynthesis glucosyltransferase H (EC 2.4.1.-)	1.24292	0.0292707
Stress Response	CoA-disulfide reductase (EC 1.8.1.14)	1.45117	0.00231341
Stress Response	Glycosyltransferase MshA involved in mycothiol biosynthesis (EC 2.4.1.-)	-1.76557	0.0110151
Stress Response	L-cysteine:1D-myo-inosityl 2-amino-2-deoxy-alpha-D-glucopyranoside ligase MshC	-2.56351	1.74575e-06
Stress Response	Mycothiol S-conjugate amidase Mca	-2.50086	6.37382e-06
Stress Response	N-acetyl-1-D-myo-inosityl-2-amino-2-deoxy-alpha-D-glucopyranoside deacetylase MshB	-1.76825	0.0206486
Stress Response	NADPH-dependent mycothiol reductase Mtr	-2.37939	6.21697e-05
Stress Response	S-nitrosomycothiol reductase MscR	-3.15682	2.47617e-06
Stress Response	Glutathione S-transferase, Streptococcal type (EC 2.5.1.18)	-1.59993	0.0235237
Stress Response	Similar to Hydroxyacylglutathione hydrolase, but in an organism lacking glutathione biosynthesis	1.96317	0.00990281
Stress Response	Fe2+/Zn2+ uptake regulation proteins	2.45535	1.24067e-07
Stress Response	Redox-sensitive transcriptional regulator (AT-rich DNA-binding protein)	0.70242	0.0147726
Stress Response	Rubrerythrin	1.35172	3.62255e-05
Stress Response	Superoxide dismutase [Mn] (EC 1.15.1.1)	-2.42136	1.68221e-09
Stress Response	Superoxide dismutase [Mn/Fe] (EC 1.15.1.1)	-3.5144	0.000885044
Stress Response	Superoxide reductase (EC 1.15.1.2)	1.18722	0.00469591
Stress Response	transcriptional regulator, Crp/Fnr family	1.62707	7.89998e-08
Stress Response	Rubredoxin	1.27006	0.000437492
Sulfur Metabolism	Neuraminidase NanP	2.61876	0.0016225
Sulfur Metabolism	probable beta-D-galactosidase	1.40231	0.00354957
Sulfur Metabolism	Sulfite reduction-associated complex DsrMKJOP protein DsrK (=HmeD)	3.39251	3.30049e-05
Sulfur Metabolism	Sulfite reduction-associated complex DsrMKJOP protein DsrM (= HmeC)	2.66211	0.0132234
Sulfur Metabolism	Sulfite reduction-associated complex DsrMKJOP protein DsrP (= HmeB)	5.06373	1.85252e-06
Sulfur Metabolism	Sulfide dehydrogenase [flavocytochrome C] flavoprotein chain precursor (EC 1.8.2.-)	-2.39736	0.0351596
Sulfur Metabolism	Alkyl hydroperoxide reductase protein F (EC 1.6.4.-)	1.05775	1.28965e-06
Sulfur Metabolism	Alkylhydroperoxidase protein D	-2.91869	1.21114e-06
Sulfur Metabolism	Thiol peroxidase, Bcp-type (EC 1.11.1.15)	-0.521148	0.0355305
Sulfur Metabolism	ABC-type probable sulfate transporter, periplasmic binding protein	2.4874	0.0121607
Sulfur Metabolism	Adenylyl-sulfate reductase [thioredoxin] (EC 1.8.4.10)	-1.79287	0.000373558
Sulfur Metabolism	Ferredoxin--NADP(+) reductase, actinobacterial (eukaryote-like) type (EC 1.18.1.2)	-2.94319	4.52522e-14
Sulfur Metabolism	Ferredoxin--sulfite reductase, actinobacterial type (EC 1.8.7.1)	-3.59832	6.84054e-14
Sulfur Metabolism	Sulfate adenylyltransferase, dissimilatory-type (EC 2.7.7.4)	3.83238	5.70999e-05
Sulfur Metabolism	ABC-type nitrate/sulfonate/bicarbonate transport system, permease component	1.60907	0.00817966
Sulfur Metabolism	ABC-type nitrate/sulfonate/bicarbonate transport systems, periplasmic components	1.11929	0.0239927
Sulfur Metabolism	FMN reductase (EC 1.5.1.29)	-3.28242	0.00217776
Sulfur Metabolism	sulfonate monooxygenase	-2.80363	0.0126976
Sulfur Metabolism	Taurine transport ATP-binding protein TauB	1.39476	0.0304531
Virulence, Disease and Defense	NADH peroxidase Npx (EC 1.11.1.1)	1.37631	0.00593142
Virulence, Disease and Defense	Mitogenic factor 2	-2.35687	0.00444491
Virulence, Disease and Defense	Protein H	1.28229	0.00990063
Virulence, Disease and Defense	Fibronectin/fibrinogen-binding protein	0.775658	0.000113868
Virulence, Disease and Defense	Sortase	-1.53871	8.24758e-08
Virulence, Disease and Defense	Colicin E2 tolerance protein CbrC	1.76898	0.0109661
Virulence, Disease and Defense	Colicin E2 tolerance protein CbrC-like protein	1.76898	0.0109661
Virulence, Disease and Defense	Inner membrane protein CreD	1.57045	0.00270756
Virulence, Disease and Defense	Inner membrane protein CreD-like protein	1.74238	0.00200354
Virulence, Disease and Defense	Two-component response regulator CreB	3.42392	0.000447154
Virulence, Disease and Defense	Two-component response regulator CreC	2.45831	0.0284776
Virulence, Disease and Defense	Internalin-like protein (LPXTG motif) Lmo0331 homolog	4.42368	0.000106496
Virulence, Disease and Defense	internalin, putative (LPXTG motif)	2.66635	9.781e-05
Virulence, Disease and Defense	Putative peptidoglycan bound protein (LPXTG motif) Lmo0159 homolog	-2.38837	3.72079e-06
Virulence, Disease and Defense	Putative peptidoglycan bound protein (LPXTG motif) Lmo0160 homolog	-2.5545	6.16289e-05
Virulence, Disease and Defense	Putative peptidoglycan bound protein (LPXTG motif) Lmo1799 homolog	-3.07256	0.00169011
Virulence, Disease and Defense	Arsenical pump-driving ATPase (EC 3.6.3.16)	1.88099	3.0918e-05
Virulence, Disease and Defense	Beta-lactamase	-0.444594	0.00950023
Virulence, Disease and Defense	Regulatory protein BlaR1	-2.59811	0.000135567
Virulence, Disease and Defense	Choloylglycine hydrolase (EC 3.5.1.24)	2.31415	0.00597318
Virulence, Disease and Defense	Regulatory sensor-transducer, BlaR1/MecR1 family	2.16364	7.71184e-05
Virulence, Disease and Defense	Transcriptional regulator, MecI family	1.94313	0.0261184
Virulence, Disease and Defense	Cadmium-transporting ATPase (EC 3.6.3.3)	0.585483	0.0418861
Virulence, Disease and Defense	Cation efflux system protein CusA	1.62065	3.9781e-08
Virulence, Disease and Defense	Cobalt-zinc-cadmium resistance protein	0.406887	0.0042297
Virulence, Disease and Defense	Cobalt-zinc-cadmium resistance protein CzcA	1.60761	4.92544e-08
Virulence, Disease and Defense	Cobalt-zinc-cadmium resistance protein CzcD	-1.15782	1.38794e-05
Virulence, Disease and Defense	Heavy metal RND efflux outer membrane protein, CzcC family	2.77608	0.0319832
Virulence, Disease and Defense	Probable Co/Zn/Cd efflux system membrane fusion protein	1.87441	0.0158655
Virulence, Disease and Defense	Zn(II) and Co(II) transmembrane diffusion facilitator	-1.40827	0.0396527
Virulence, Disease and Defense	Blue copper oxidase CueO precursor	-2.41639	0.0140314
Virulence, Disease and Defense	Copper resistance protein D	-2.51971	0.0300948
Virulence, Disease and Defense	Multicopper oxidase	-1.76053	0.0102892
Virulence, Disease and Defense	rRNA adenine N-6-methyltransferase (EC 2.1.1.48)	-4.22661	2.94104e-06
Virulence, Disease and Defense	PF00070 family, FAD-dependent NAD(P)-disulphide oxidoreductase	-0.44528	0.035176
Virulence, Disease and Defense	Mercuric resistance operon regulatory protein	-1.59146	0.0338552
Virulence, Disease and Defense	Acriflavin resistance protein	1.02569	1.19818e-05
Virulence, Disease and Defense	Membrane fusion protein of RND family multidrug efflux pump	2.40627	3.12077e-07
Virulence, Disease and Defense	Multi antimicrobial extrusion protein (Na(+)/drug antiporter), MATE family of MDR efflux pumps	1.16215	0.00466473
Virulence, Disease and Defense	Multidrug resistance efflux pump PmrA	-1.10261	0.0214656
Virulence, Disease and Defense	RND efflux system, outer membrane lipoprotein, NodT family	3.97406	8.85609e-05
Virulence, Disease and Defense	Vancomycin response regulator VanR	-1.32196	0.0391625
Virulence, Disease and Defense	Probable RND efflux membrane fusion protein	2.15984	0.000913726
Virulence, Disease and Defense	Response regulator of zinc sigma-54-dependent two-component system	2.13157	0.0040551
Unique functionalities in deep-diseased sites (versus health)
Communication	N-acetylglucosamine-1-phosphate uridyltransferase eukaryotic (EC 2.7.7.23)
Communication	Glucosamine 6-phosphate N-acetyltransferase (EC 2.3.1.4)
Communication	N-acetylglucosamine-1-phosphate uridyltransferase eukaryotic (EC 2.7.7.23)
Communication	Capsular polysaccharide export system periplasmic protein KpsD
Communication	CMP-Kdo synthetase, KpsU
Communication	Capsular polysaccharide export system periplasmic protein KpsD
Communication	Capsular polysaccharide synthesis enzyme Cap5E
Communication	Capsular polysaccharide synthesis enzyme Cap8C
Communication	Capsular polysaccharide synthesis enzyme Cap8L
Communication	Capsular polysaccharide synthesis enzyme Cap8N
Communication	N-acetylneuraminate mutarotase
Communication	Xanthan biosynthesis oligosaccharidyl-lipid flippase GumJ
Communication	Conjugative transfer protein TrbL
Communication	Gene Transfer Agent FAD/FMN-containing dehydrogenase
Communication	Portal protein [Bacteriophage A118]
Communication	Similar to terminase small subunit, yqaS homolog
Communication	Single-stranded DNA-binding protein (prophage associated)
Communication	Phage neck
Communication	RNA polymerase, phage-associated
Communication	FIG022125: Phage-associated protein
Communication	T7-like phage DNA-directed RNA polymerase (EC 2.7.7.6)
Communication	Antiadhesin Pls, binding to squamous nasal epithelial cells
Dormancy and Sporulation	Stage V sporulation protein D (Sporulation-specific penicillin-binding protein)
Energy Processing	Carbon monoxide dehydrogenase F protein
Energy Processing	Carbon monoxide-induced hydrogenase NuoC-like protein CooU
Energy Processing	Carbon monoxide-induced hydrogenase large subunit CooH
Energy Processing	Carbon monoxide-induced hydrogenase membrane protein CooM
Energy Processing	Carbon monoxide-induced hydrogenase small subunit CooL
Energy Processing	tungsten-containing formate dehydrogenase beta subunit
Energy Processing	Uncharacterized protein MJ0065
Energy Processing	Uncharacterized protein MJ0800
Energy Processing	Probable cytochrome c2
Energy Processing	FIG048548: ATP synthase protein I2
Energy Processing	CoB--CoM heterodisulfide reductase 2 iron-sulfur subunit D (EC 1.8.98.1)
Energy Processing	CoB--CoM heterodisulfide reductase subunit C (EC 1.8.98.1)
Energy Processing	Sulfite reductase beta subunit (EC 1.8.99.1)
Energy Processing	heterodisulfide reductase, subunit A/methylviologen reducing hydrogenase, subunit delta
Energy Processing	Cytochrome c oxidase (B(O/a)3-type) chain I (EC 1.9.3.1)
Energy Processing	Carbon monoxide dehydrogenase F protein
Energy Processing	Coenzyme F420 hydrogenase alpha subunit (FrcA) (EC 1.12.98.1)
Energy Processing	Formate dehydrogenase beta subunit (EC 1.2.1.2)
Energy Processing	CoB--CoM heterodisulfide reductase subunit C (EC 1.8.98.1)
Energy Processing	Probable Ni/Fe-hydrogenase 2 B-type cytochrome subunit
Energy Processing	Signal transduction histidine kinase HoxJ (hydrogenase regulation)
Energy Processing	[Fe] hydrogenase, HymB subunit, putative
Energy Processing	heterodisulfide reductase, subunit A/methylviologen reducing hydrogenase, subunit delta
Energy Processing	Hypothetical protein in ApbE locus
Energy Processing	Coenzyme F420 hydrogenase alpha subunit (FrcA) (EC 1.12.98.1)
Energy Processing	CoB--CoM heterodisulfide reductase subunit C (EC 1.8.98.1)
Energy Processing	Formylmethanofuran dehydrogenase subunit A (EC 1.2.99.5)
Energy Processing	N5-methyltetrahydromethanopterin:coenzyme M methyltransferase subunit E (EC 2.1.1.86)
Motility and Chemotaxis	Chemotaxis response - phosphatase CheZ
Motility and Chemotaxis	Methyl-accepting chemotaxis protein III (ribose and galactose chemoreceptor protein)
Motility and Chemotaxis	Flagellar biosynthesis protein FliQ
Motility and Chemotaxis	Flagellar biosynthesis protein FliS
Motility and Chemotaxis	Flagellar motor rotation protein MotB
Stress Response	Putative SigmaB asociated two-component system sensor protein
Stress Response	anti-sigma B factor RsbT
Stress Response	Nicotinamide-nucleotide adenylyltransferase (EC 2.7.7.1)
Virulence, Disease and Defense	alpha-1,3-rhamnosyltransferase
Virulence, Disease and Defense	Outer membrane protein YfgL, lipoprotein component of the protein assembly complex (forms a complex with YaeT, YfiO, and NlpB)
Virulence, Disease and Defense	FIG043197: Inositol monophosphatase family protein
Virulence, Disease and Defense	Protein of unknown function DUF374
Virulence, Disease and Defense	Lipopolysaccharide core biosynthesis protein WaaP (EC 2.7.-.-), heptosyl-I-kinase
Virulence, Disease and Defense	Outer membrane protein W precursor
Virulence, Disease and Defense	lipopolysaccharide biosynthesis protein, putative
Virulence, Disease and Defense	Lipoteichoic acid synthase LtaS Type IIIa
Virulence, Disease and Defense	Lipoteichoic acid synthase LtaS Type IVb
Virulence, Disease and Defense	D-alanine-activating enzyme (DAE) (D-alanine-D-alanyl carrier protein ligase) (DCL)
Virulence, Disease and Defense	Monogalactosyldiacylglycerol synthase precursor
Virulence, Disease and Defense	diglucosyldiacylglycerol synthase (LTA membrane anchor synthesis)
Virulence, Disease and Defense	Immunoglobulin G-endopeptidase (IdeS)
Virulence, Disease and Defense	Secreted Endo-beta-N-acetylglucosaminidase (EndoS)
Virulence, Disease and Defense	Antiadhesin Pls, binding to squamous nasal epithelial cells
Virulence, Disease and Defense	Internalin-like protein (LPXTG motif) Lmo0331 homolog
Virulence, Disease and Defense	Internalin-like protein (LPXTG motif) Lmo2821 homolog
Virulence, Disease and Defense	Putative peptidoglycan bound protein (LPXTG motif) Lmo1115 homolog
Virulence, Disease and Defense	Arsenic efflux pump protein
Virulence, Disease and Defense	Heavy metal RND efflux outer membrane protein, CzcC family
Virulence, Disease and Defense	Copper tolerance protein
Virulence, Disease and Defense	Membrane protein, suppressor for copper-sensitivity ScsB
Virulence, Disease and Defense	HmrA protein involved in methicillin resistance
Virulence, Disease and Defense	Multidrug efflux RND membrane fusion protein MexC
Virulence, Disease and Defense	Sensor histidine kinase VanS (EC 2.7.3.-)
Virulence, Disease and Defense	Cytolethal distending toxin subunit A
Virulence, Disease and Defense	Cytolethal distending toxin subunit B
Virulence, Disease and Defense	Cytolethal distending toxin subunit C
Virulence, Disease and Defense	Cytolethal distending toxin subunit A
Virulence, Disease and Defense	Cytolethal distending toxin subunit B
Virulence, Disease and Defense	Cytolethal distending toxin subunit C
Virulence, Disease and Defense	Cell surface protein Shp, transfers heme from hemoglobin to apo-SiaA/HtsA
Virulence, Disease and Defense	Uncharacterized iron compound ABC uptake transporter, substrate-binding protein
Virulence, Disease and Defense	Ferric hydroxamate ABC transporter (TC 3.A.1.14.3), permease component FhuB
Virulence, Disease and Defense	Ferric hydroxamate ABC transporter (TC 3.A.1.14.3), permease component FhuB
Virulence, Disease and Defense	Uncharacterized iron compound ABC uptake transporter, substrate-binding protein
Virulence, Disease and Defense	Ferric hydroxamate ABC transporter (TC 3.A.1.14.3), permease component FhuB
Virulence, Disease and Defense	Ferric enterobactin-binding periplasmic protein FepB (TC 3.A.1.14.2)
Virulence, Disease and Defense	Enantio-pyochelin biosynthetic protein PchK, putative reductoisomerase
Virulence, Disease and Defense	Ferric enantio-pyochelin transport system ATP-binding protein
Virulence, Disease and Defense	N-acetylglucosamine-regulated TonB-dependent outer membrane receptor
Virulence, Disease and Defense	putative TolA function
Virulence, Disease and Defense	RofA-like transcriptional regulator
