# Supplementary material for: Comparative metagenomics reveals taxonomically idiosyncratic yet functionally congruent communities in periodontitis
Source: Sci Rep. 2016 Dec 19;6:38993. doi: 10.1038/srep38993 (PMC5172196; doi:10.1038/srep38993)
Supplement: Supplementary Dataset 4 [file srep38993-s4.xls]

## Sheet: sig species.xls
Supplementary Table 4: Taxonomic differences between the three sample groups.
Taxonomic differences between deep-diseased and shallow-healthy sites						Taxonomic differences between deep-diseased and shallow-diseased sites						Taxonomic differences between shallow healthy and shallow-diseased sites
species level operational taxonomic units (s-OTUs)	Level	- Level	Difference (% relative abundance)	adjusted p-Value		species level operational taxonomic units (s-OTUs)	Level	- Level	Difference (% relative abundance)	adjusted p-Value		species level operational taxonomic units (s-OTUs)	Level	- Level	Difference (% relative abundance)	adjusted p-Value
Acinetobacter baumannii	Shallow healthy sites	Deep diseased sites	1.16	0.0315704		Dialister invisus	Deep diseased sites	Shallow diseased sites	5.68696	0.000233155		Actinobaculum HOT.183	Shallow healthy sites	Shallow diseased sites	4.56522	1.74789e-05
Actinobaculum HOT.183	Shallow healthy sites	Deep diseased sites	4.68	7.23484e-06		Escherichia coli	Shallow diseased sites	Deep diseased sites	1.79304	0.00424873		Actinomyces cardiffensis	Shallow healthy sites	Shallow diseased sites	1.71826	0.018584
Actinomyces dentalis	Shallow healthy sites	Deep diseased sites	3.4	0.000182576		Eubacterium [XI][G-5] saphenum	Deep diseased sites	Shallow diseased sites	2.94087	0.0299684		Actinomyces dentalis	Shallow healthy sites	Shallow diseased sites	3.50783	0.000157067
Actinomyces georgiae	Shallow healthy sites	Deep diseased sites	1.16	0.0485754		Fretibacterium HOT.452	Deep diseased sites	Shallow diseased sites	4.09913	0.021692		Actinomyces gerencseriae	Shallow healthy sites	Shallow diseased sites	5.39304	3.60701e-10
Actinomyces gerencseriae	Shallow healthy sites	Deep diseased sites	5.08	4.418e-10		Fusobacterium nucleatum	Deep diseased sites	Shallow diseased sites	8.00174	0.0350775		Actinomyces graevenitzii	Shallow healthy sites	Shallow diseased sites	2.98261	2.34401e-05
Actinomyces graevenitzii	Shallow healthy sites	Deep diseased sites	2.96	1.82611e-05		Johnsonella HOT.166	Deep diseased sites	Shallow diseased sites	1.88696	0.0497149		Actinomyces HOT.169	Shallow healthy sites	Shallow diseased sites	2.32348	0.0226569
Actinomyces HOT.169	Shallow healthy sites	Deep diseased sites	3.2	0.000841409		Peptostreptococcaceae [XI][G-2] HOT.091	Deep diseased sites	Shallow diseased sites	1.33565	0.0332579		Actinomyces HOT.171	Shallow healthy sites	Shallow diseased sites	2.65043	0.0280263
Actinomyces HOT.170	Shallow healthy sites	Deep diseased sites	1.4	0.0158142		Selenomonas HOT.134	Deep diseased sites	Shallow diseased sites	4.09217	0.00271924		Actinomyces HOT.172	Shallow healthy sites	Shallow diseased sites	1.19304	0.0273926
Actinomyces HOT.171	Shallow healthy sites	Deep diseased sites	4.36	0.000104399		Selenomonas HOT.442	Deep diseased sites	Shallow diseased sites	3.10783	0.0437603		Actinomyces HOT.414	Shallow healthy sites	Shallow diseased sites	1.22957	0.0190323
Actinomyces HOT.177	Shallow healthy sites	Deep diseased sites	2.36	0.00291541		Selenomonas HOT.479	Deep diseased sites	Shallow diseased sites	2.73217	0.023181		Actinomyces HOT.448	Shallow healthy sites	Shallow diseased sites	3.54609	0.00513266
Actinomyces HOT.448	Shallow healthy sites	Deep diseased sites	3.36	0.00697459		Selenomonas infelix	Deep diseased sites	Shallow diseased sites	3.15652	0.0102488		Actinomyces HOT.525	Shallow healthy sites	Shallow diseased sites	1.76174	0.00899382
Actinomyces HOT.525	Shallow healthy sites	Deep diseased sites	1.88	0.00400529		Tannerella forsythia	Deep diseased sites	Shallow diseased sites	6.75478	0.00481168		Actinomyces HOT.848	Shallow healthy sites	Shallow diseased sites	2.86957	5.92684e-06
Actinomyces HOT.848	Shallow healthy sites	Deep diseased sites	2.56	3.38929e-05		Veillonellaceae [G-1] HOT.129	Deep diseased sites	Shallow diseased sites	1.7687	0.0472863		Actinomyces HOT.877	Shallow healthy sites	Shallow diseased sites	3.52348	0.0125786
Actinomyces HOT.877	Shallow healthy sites	Deep diseased sites	4.68	0.000491853								Actinomyces HOT.896	Shallow healthy sites	Shallow diseased sites	4.88348	5.94163e-08
Actinomyces HOT.896	Shallow healthy sites	Deep diseased sites	5.48	1.56585e-09								Actinomyces HOT.897	Shallow healthy sites	Shallow diseased sites	3.14435	0.00230956
Actinomyces johnsonii	Shallow healthy sites	Deep diseased sites	6.04	2.08306e-05								Actinomyces johnsonii	Shallow healthy sites	Shallow diseased sites	4.42261	0.00246349
Actinomyces massiliensis	Shallow healthy sites	Deep diseased sites	5.48	3.93143e-08								Actinomyces massiliensis	Shallow healthy sites	Shallow diseased sites	4.4887	6.50087e-06
Actinomyces meyeri	Shallow healthy sites	Deep diseased sites	2	0.0376974								Actinomyces odontolyticus	Shallow healthy sites	Shallow diseased sites	1.87826	0.0225491
Actinomyces naeslundii	Shallow healthy sites	Deep diseased sites	4.12	0.000509223								Actinomyces oricola	Shallow healthy sites	Shallow diseased sites	3.94957	1.6972e-08
Actinomyces oricola	Shallow healthy sites	Deep diseased sites	4.08	3.92256e-09								Actinomyces oris	Shallow healthy sites	Shallow diseased sites	12.1235	8.87276e-09
Actinomyces oris	Shallow healthy sites	Deep diseased sites	14.84	3.36898e-10								Actinomyces radicidentis	Shallow healthy sites	Shallow diseased sites	2.19304	0.0111955
Actinomyces radicidentis	Shallow healthy sites	Deep diseased sites	2.28	0.00660261								Aggregatibacter aphrophilus	Shallow diseased sites	Shallow healthy sites	2.89739	0.0490193
Aggregatibacter HOT.512	Shallow healthy sites	Deep diseased sites	1	0.0345725								Aggregatibacter paraphrophilus	Shallow diseased sites	Shallow healthy sites	2.7913	0.0464837
Aggregatibacter HOT.898	Shallow healthy sites	Deep diseased sites	1.8	0.0424159								Alloprevotella HOT.473	Shallow healthy sites	Shallow diseased sites	2.02957	0.0115171
Alloprevotella HOT.473	Shallow healthy sites	Deep diseased sites	2.16	0.00547215								Alloprevotella HOT.912	Shallow healthy sites	Shallow diseased sites	1.48	0.00165995
Alloprevotella HOT.912	Shallow healthy sites	Deep diseased sites	1.2	0.0107247								Alloprevotella HOT.913	Shallow healthy sites	Shallow diseased sites	2.75304	2.24544e-06
Alloprevotella HOT.913	Shallow healthy sites	Deep diseased sites	2.84	7.04074e-07								Alloprevotella HOT.914	Shallow healthy sites	Shallow diseased sites	2.53217	3.35824e-05
Alloprevotella HOT.914	Shallow healthy sites	Deep diseased sites	2.76	4.36688e-06								Alloprevotella rava	Shallow healthy sites	Shallow diseased sites	1.98261	0.0012775
Alloprevotella rava	Shallow healthy sites	Deep diseased sites	1.96	0.00113502								Alloscardovia omnicolens	Shallow healthy sites	Shallow diseased sites	0.68	0.0069968
Alloscardovia omnicolens	Shallow healthy sites	Deep diseased sites	0.68	0.00574009								Arcanobacterium haemolyticum	Shallow healthy sites	Shallow diseased sites	1.72	0.000343199
Arcanobacterium haemolyticum	Shallow healthy sites	Deep diseased sites	1.72	0.00025325								Atopobium HOT.416	Shallow healthy sites	Shallow diseased sites	0.72	0.0448916
Atopobium HOT.416	Shallow healthy sites	Deep diseased sites	0.72	0.0395121								Atopobium sp	Shallow healthy sites	Shallow diseased sites	2.88522	0.000214343
Atopobium sp	Shallow healthy sites	Deep diseased sites	2.96	0.000104538								Bacillus subtilis	Shallow healthy sites	Shallow diseased sites	1.57217	0.0259254
Bacillus subtilis	Shallow healthy sites	Deep diseased sites	1.52	0.0282157								Bacteroidales [G-3] HOT.911	Shallow healthy sites	Shallow diseased sites	3.98783	7.38469e-06
Bacteroidales [G-3] HOT.911	Shallow healthy sites	Deep diseased sites	3.84	1.01869e-05								Bacteroides tectus	Shallow healthy sites	Shallow diseased sites	1.11304	0.00315876
Bacteroides tectus	Shallow healthy sites	Deep diseased sites	1.2	0.00105634								Bacteroides ureolyticus	Shallow healthy sites	Shallow diseased sites	2	9.29196e-05
Bacteroides ureolyticus	Shallow healthy sites	Deep diseased sites	1.84	0.000240544								Bacteroidetes [G-3] HOT.365	Shallow healthy sites	Shallow diseased sites	0.88	0.0199523
Bacteroidetes [G-3] HOT.365	Shallow healthy sites	Deep diseased sites	0.76	0.0454539								Bacteroidetes [G-5] HOT.507	Shallow healthy sites	Shallow diseased sites	1.16	0.00204029
Bacteroidetes [G-5] HOT.507	Shallow healthy sites	Deep diseased sites	1.04	0.0050992								Bdellovibrio HOT.039	Shallow healthy sites	Shallow diseased sites	0.8	0.0309531
Bdellovibrio HOT.039	Shallow healthy sites	Deep diseased sites	0.8	0.0268544								Bifidobacterium animalis	Shallow healthy sites	Shallow diseased sites	5	6.9605e-08
Bifidobacterium animalis	Shallow healthy sites	Deep diseased sites	4.76	1.41266e-07								Bifidobacterium scardovii	Shallow healthy sites	Shallow diseased sites	0.44	0.0492358
Bifidobacterium scardovii	Shallow healthy sites	Deep diseased sites	0.44	0.0434923								Brevundimonas diminuta	Shallow healthy sites	Shallow diseased sites	2.69739	0.00105989
Bordetella pertussis	Shallow healthy sites	Deep diseased sites	0.68	0.0474096								Burkholderia cepacia	Shallow healthy sites	Shallow diseased sites	0.6	0.0430251
Brevundimonas diminuta	Shallow healthy sites	Deep diseased sites	3.2	6.77457e-05								Capnocytophaga haemolytica	Shallow healthy sites	Shallow diseased sites	2.03478	0.0010085
Bulleidia extructa	Deep diseased sites	Shallow healthy sites	1.84	0.0323229								Capnocytophaga HOT.863	Shallow healthy sites	Shallow diseased sites	2.30609	0.0179931
Burkholderia cepacia	Shallow healthy sites	Deep diseased sites	0.6	0.0378067								Capnocytophaga HOT.901	Shallow healthy sites	Shallow diseased sites	1.97739	0.0176267
Capnocytophaga haemolytica	Shallow healthy sites	Deep diseased sites	2.6	1.71921e-05								Cardiobacterium hominis	Shallow healthy sites	Shallow diseased sites	6.44696	0.000740385
Capnocytophaga HOT.863	Shallow healthy sites	Deep diseased sites	2.28	0.0166931								Caulobacter HOT.002	Shallow healthy sites	Shallow diseased sites	1.85913	0.0110176
Capnocytophaga HOT.901	Shallow healthy sites	Deep diseased sites	1.96	0.0160307								Chloroflexi [G-1] HOT.439	Shallow diseased sites	Shallow healthy sites	1.34783	0.0344126
Cardiobacterium hominis	Shallow healthy sites	Deep diseased sites	6.88	0.000226047								Corynebacterium durum	Shallow healthy sites	Shallow diseased sites	4.13739	0.000559683
Caulobacter HOT.002	Shallow healthy sites	Deep diseased sites	1.72	0.0172781								Corynebacterium HOT.184	Shallow healthy sites	Shallow diseased sites	3.19826	0.000101344
Corynebacterium diphtheriae	Shallow healthy sites	Deep diseased sites	1.72	0.00417333								Corynebacterium matruchotii	Shallow healthy sites	Shallow diseased sites	4.56696	0.035216
Corynebacterium durum	Shallow healthy sites	Deep diseased sites	5.04	1.77732e-05								Corynebacterium mucifaciens	Shallow healthy sites	Shallow diseased sites	3.32522	0.000191542
Corynebacterium HOT.184	Shallow healthy sites	Deep diseased sites	3.44	2.02848e-05								Desulfobulbus HOT.041	Shallow diseased sites	Shallow healthy sites	4.6313	0.0427144
Corynebacterium matruchotii	Shallow healthy sites	Deep diseased sites	5.84	0.00409073								Dialister HOT.502	Shallow healthy sites	Shallow diseased sites	1.94087	0.0401316
Corynebacterium mucifaciens	Shallow healthy sites	Deep diseased sites	3.12	0.000353896								Dialister invisus	Shallow healthy sites	Shallow diseased sites	4.48696	0.00420661
Corynebacterium urealyticum	Shallow healthy sites	Deep diseased sites	1.72	0.00834349								Dialister micraerophilus	Shallow healthy sites	Shallow diseased sites	2.32522	0.00334951
Defluvibacter lusatiensis	Shallow healthy sites	Deep diseased sites	0.96	0.0319215								Dietzia HOT.368	Shallow healthy sites	Shallow diseased sites	4.27304	1.10527e-08
Desulfobulbus HOT.041	Deep diseased sites	Shallow healthy sites	5.6	0.00924853								Enterococcus saccharolyticus	Shallow diseased sites	Shallow healthy sites	2.9913	0.0386691
Dialister micraerophilus	Shallow healthy sites	Deep diseased sites	2.24	0.00394805								Erysipelothrix tonsillarum	Shallow healthy sites	Shallow diseased sites	1.53565	0.00192249
Dietzia HOT.368	Shallow healthy sites	Deep diseased sites	4.24	7.63791e-09								Escherichia coli	Shallow diseased sites	Shallow healthy sites	1.67304	0.00815792
Erysipelothrix tonsillarum	Shallow healthy sites	Deep diseased sites	1.76	0.000253449								Eubacterium [XI][G-3] brachy	Shallow diseased sites	Shallow healthy sites	3.5113	0.0432021
Eubacterium [XI][G-3] brachy	Deep diseased sites	Shallow healthy sites	6.24	9.05429e-05								Filifactor alocis	Shallow diseased sites	Shallow healthy sites	10.2557	0.00249248
Eubacterium [XI][G-5] saphenum	Deep diseased sites	Shallow healthy sites	4.56	0.000296036								Fusobacterium HOT.203	Shallow diseased sites	Shallow healthy sites	7.43826	0.00588572
Eubacterium [XI][G-6] nodatum	Deep diseased sites	Shallow healthy sites	1.48	0.027329								Fusobacterium naviforme	Shallow diseased sites	Shallow healthy sites	6.34435	0.026966
Filifactor alocis	Deep diseased sites	Shallow healthy sites	11.64	0.000405313								Fusobacterium necrophorum	Shallow healthy sites	Shallow diseased sites	0.76	0.0043352
Fretibacterium HOT.358	Deep diseased sites	Shallow healthy sites	1.84	0.00848324								Fusobacterium nucleatum	Shallow diseased sites	Shallow healthy sites	12.5983	0.000451965
Fretibacterium HOT.361	Deep diseased sites	Shallow healthy sites	2.72	0.0352374								Helicobacter pylori	Shallow healthy sites	Shallow diseased sites	1.2	0.00339068
Fretibacterium HOT.362	Deep diseased sites	Shallow healthy sites	3.92	0.00359941								Jonquetella anthropi	Shallow healthy sites	Shallow diseased sites	0.713043	0.0282501
Fretibacterium HOT.452	Deep diseased sites	Shallow healthy sites	5.52	0.00103212								Kingella kingae	Shallow healthy sites	Shallow diseased sites	2.34609	0.000171434
Fusobacterium gonidiaformans	Shallow healthy sites	Deep diseased sites	2.2	0.00213602								Kluyvera ascorbata	Shallow healthy sites	Shallow diseased sites	1.63304	0.00352621
Fusobacterium HOT.205	Deep diseased sites	Shallow healthy sites	5.08	0.0172031								Kytococcus sedentarius	Shallow healthy sites	Shallow diseased sites	2.67304	4.70014e-06
Fusobacterium naviforme	Deep diseased sites	Shallow healthy sites	8.4	0.00182365								Lachnospiraceae [G-3] HOT.100	Shallow healthy sites	Shallow diseased sites	3.32522	0.00227265
Fusobacterium necrophorum	Shallow healthy sites	Deep diseased sites	0.76	0.00349498								Lachnospiraceae [G-5] HOT.455	Shallow healthy sites	Shallow diseased sites	1.78957	0.00111288
Fusobacterium nucleatum	Deep diseased sites	Shallow healthy sites	20.6	1.45573e-08								Lactobacillus [XVII] catenaformis	Shallow healthy sites	Shallow diseased sites	1.74609	0.0167707
Haemophilus HOT.908	Shallow healthy sites	Deep diseased sites	2.48	0.00839397								Lactobacillus buchneri	Shallow healthy sites	Shallow diseased sites	0.596522	0.041209
Helicobacter pylori	Shallow healthy sites	Deep diseased sites	1.12	0.0054517								Lactobacillus reuteri	Shallow healthy sites	Shallow diseased sites	0.96	0.00799255
Johnsonella HOT.166	Deep diseased sites	Shallow healthy sites	2.72	0.00211443								Lactobacillus vaginalis	Shallow healthy sites	Shallow diseased sites	0.873043	0.0114427
Jonquetella anthropi	Shallow healthy sites	Deep diseased sites	0.8	0.0100444								Lactococcus lactis	Shallow healthy sites	Shallow diseased sites	4.60174	2.14687e-07
Kingella kingae	Shallow healthy sites	Deep diseased sites	2.28	0.000191304								Leptothrix HOT.024	Shallow healthy sites	Shallow diseased sites	0.993043	0.0346583
Kingella oralis	Shallow healthy sites	Deep diseased sites	5.28	0.00315878								Leptotrichia goodfellowii	Shallow healthy sites	Shallow diseased sites	5.65913	2.06455e-09
Kluyvera ascorbata	Shallow healthy sites	Deep diseased sites	1.6	0.00349591								Leptotrichia HOT.909	Shallow healthy sites	Shallow diseased sites	1.79478	0.0347603
Kocuria HOT.189	Shallow healthy sites	Deep diseased sites	2.24	0.00830029								Listeria monocytogenes	Shallow healthy sites	Shallow diseased sites	2.67478	5.87706e-05
Kytococcus sedentarius	Shallow healthy sites	Deep diseased sites	2.6	5.3541e-06								Lysinibacillus fusiformis	Shallow healthy sites	Shallow diseased sites	5.32522	5.38863e-07
Lachnospiraceae [G-5] HOT.455	Shallow healthy sites	Deep diseased sites	1.8	0.000794232								Megasphaera HOT.841	Shallow healthy sites	Shallow diseased sites	2.17913	0.000622379
Lachnospiraceae [G-8] HOT.500	Deep diseased sites	Shallow healthy sites	3.56	0.0280577								Mitsuokella HOT.131	Shallow healthy sites	Shallow diseased sites	1.38609	0.0016743
Lactobacillus [XVII] catenaformis	Shallow healthy sites	Deep diseased sites	1.76	0.0133423								Mobiluncus mulieris	Shallow healthy sites	Shallow diseased sites	2.53913	3.40832e-06
Lactobacillus buchneri	Shallow healthy sites	Deep diseased sites	0.64	0.0225911								Mollicutes [G-2] HOT.906	Shallow healthy sites	Shallow diseased sites	0.873043	0.0173019
Lactobacillus jensenii	Shallow healthy sites	Deep diseased sites	0.96	0.0450454								Moryella HOT.419	Shallow healthy sites	Shallow diseased sites	5.48522	3.12928e-08
Lactobacillus panis	Shallow healthy sites	Deep diseased sites	1.32	0.0195732								Mycobacterium leprae	Shallow healthy sites	Shallow diseased sites	3.3287	6.13021e-05
Lactobacillus reuteri	Shallow healthy sites	Deep diseased sites	0.96	0.0065892								Mycobacterium neoaurum	Shallow healthy sites	Shallow diseased sites	2.26609	7.81652e-05
Lactobacillus rhamnosus	Shallow healthy sites	Deep diseased sites	1.32	0.0439364								Mycobacterium tuberculosis	Shallow healthy sites	Shallow diseased sites	2.35304	0.000119502
Lactobacillus vaginalis	Shallow healthy sites	Deep diseased sites	0.96	0.00393938								Mycoplasma pneumoniae	Shallow healthy sites	Shallow diseased sites	0.786087	0.0477142
Lactococcus lactis	Shallow healthy sites	Deep diseased sites	5.64	7.16642e-10								Neisseria weaveri	Shallow healthy sites	Shallow diseased sites	1.37913	0.00710076
Lautropia mirabilis	Shallow healthy sites	Deep diseased sites	6.36	0.00993473								Ottowia HOT.894	Shallow healthy sites	Shallow diseased sites	2.77739	0.0237174
Leptothrix HOT.024	Shallow healthy sites	Deep diseased sites	1.08	0.0166301								Paenibacillus HOT.048	Shallow healthy sites	Shallow diseased sites	2.67826	1.47554e-05
Leptotrichia goodfellowii	Shallow healthy sites	Deep diseased sites	6.44	3.42913e-10								Paenibacillus sp	Shallow healthy sites	Shallow diseased sites	2.64174	0.00098345
Leptotrichiaceae [G-1] HOT.220	Deep diseased sites	Shallow healthy sites	1.4	0.0460232								Parvimonas micra	Shallow diseased sites	Shallow healthy sites	4.1513	0.0110689
Listeria monocytogenes	Shallow healthy sites	Deep diseased sites	2.72	3.05315e-05								Peptococcus HOT.168	Shallow healthy sites	Shallow diseased sites	3.28174	1.58287e-05
Lysinibacillus fusiformis	Shallow healthy sites	Deep diseased sites	6.28	4.40925e-09								Peptoniphilus HOT.836	Shallow healthy sites	Shallow diseased sites	5.15826	3.60743e-08
Megasphaera HOT.841	Shallow healthy sites	Deep diseased sites	2.2	0.000411408								Peptostreptococcus anaerobius	Shallow healthy sites	Shallow diseased sites	1.88174	0.00874923
Mitsuokella HOT.131	Shallow healthy sites	Deep diseased sites	1.44	0.000816013								Porphyromonas HOT.284	Shallow healthy sites	Shallow diseased sites	4.2313	0.00108802
Mitsuokella multacida	Shallow healthy sites	Deep diseased sites	1.32	0.0278936								Porphyromonas uenonis	Shallow healthy sites	Shallow diseased sites	2.14435	0.012698
Mobiluncus mulieris	Shallow healthy sites	Deep diseased sites	2.8	2.32413e-07								Prevotella bivia	Shallow healthy sites	Shallow diseased sites	0.88	0.0192725
Mollicutes [G-2] HOT.906	Shallow healthy sites	Deep diseased sites	0.96	0.00652401								Prevotella buccalis	Shallow healthy sites	Shallow diseased sites	1.87652	8.49178e-05
Moryella HOT.419	Shallow healthy sites	Deep diseased sites	4.96	2.36589e-07								Prevotella enoeca	Shallow healthy sites	Shallow diseased sites	2.24	0.000170195
Mycobacterium leprae	Shallow healthy sites	Deep diseased sites	3.56	1.26927e-05								Prevotella HOT.299	Shallow healthy sites	Shallow diseased sites	2.27304	0.000140796
Mycobacterium neoaurum	Shallow healthy sites	Deep diseased sites	2.28	4.9535e-05								Prevotella HOT.305	Shallow healthy sites	Shallow diseased sites	1.35304	0.00198288
Mycobacterium tuberculosis	Shallow healthy sites	Deep diseased sites	2.44	4.65759e-05								Prevotella HOT.309	Shallow healthy sites	Shallow diseased sites	1.11304	0.00532058
Mycoplasma pneumoniae	Shallow healthy sites	Deep diseased sites	0.84	0.0275881								Prevotella HOT.315	Shallow healthy sites	Shallow diseased sites	1.55304	0.0147654
Neisseria elongata	Shallow healthy sites	Deep diseased sites	4.44	0.000855528								Prevotella HOT.396	Shallow healthy sites	Shallow diseased sites	1	0.0116956
Neisseria weaveri	Shallow healthy sites	Deep diseased sites	1.4	0.00504841								Prevotella HOT.475	Shallow healthy sites	Shallow diseased sites	1.54609	0.0137891
Oribacterium HOT.372	Shallow healthy sites	Deep diseased sites	2.08	0.0254721								Prevotella HOT.515	Shallow healthy sites	Shallow diseased sites	1.18609	0.0044421
Ottowia HOT.894	Shallow healthy sites	Deep diseased sites	2.72	0.0236509								Prevotella multiformis	Shallow healthy sites	Shallow diseased sites	2.13913	0.0170968
Paenibacillus HOT.048	Shallow healthy sites	Deep diseased sites	3.2	2.00478e-07								Prevotella multisaccharivorax	Shallow healthy sites	Shallow diseased sites	2.16	9.16375e-05
Paenibacillus sp	Shallow healthy sites	Deep diseased sites	4.12	2.32883e-07								Prevotella nigrescens	Shallow healthy sites	Shallow diseased sites	5.15304	0.000133392
Parvimonas micra	Deep diseased sites	Shallow healthy sites	5	0.00139191								Prevotella oulorum	Shallow healthy sites	Shallow diseased sites	2.66957	0.00091986
Peptococcus HOT.168	Shallow healthy sites	Deep diseased sites	2.44	0.0010626								Prevotella pallens	Shallow healthy sites	Shallow diseased sites	1.37739	0.0438906
Peptoniphilus HOT.836	Shallow healthy sites	Deep diseased sites	5.32	8.82341e-09								Prevotella saccharolytica	Shallow healthy sites	Shallow diseased sites	2.8713	0.000200398
Peptostreptococcaceae [XI][G-2] HOT.091	Deep diseased sites	Shallow healthy sites	1.48	0.0136639								Prevotella shahii	Shallow healthy sites	Shallow diseased sites	2.43304	0.00012445
Peptostreptococcaceae [XI][G-4] HOT.369	Deep diseased sites	Shallow healthy sites	3.96	0.000504042								Propionibacterium avidum	Shallow healthy sites	Shallow diseased sites	1.8887	0.00185165
Peptostreptococcaceae [XIII][G-1] HOT.113	Deep diseased sites	Shallow healthy sites	4.16	0.0479207								Propionibacterium HOT.915	Shallow healthy sites	Shallow diseased sites	3.36	2.66221e-07
Peptostreptococcus anaerobius	Shallow healthy sites	Deep diseased sites	1.56	0.0309765								Propionibacterium propionicum	Shallow healthy sites	Shallow diseased sites	3.08348	0.0135995
Porphyromonas catoniae	Shallow healthy sites	Deep diseased sites	2.68	0.0470599								Proteus mirabilis	Shallow healthy sites	Shallow diseased sites	5.32	3.40772e-10
Porphyromonas gingivalis	Deep diseased sites	Shallow healthy sites	9.04	0.0355588								Ralstonia HOT.027	Shallow healthy sites	Shallow diseased sites	1.2	0.00138104
Porphyromonas HOT.284	Shallow healthy sites	Deep diseased sites	2.96	0.0252324								Ralstonia pickettii	Shallow healthy sites	Shallow diseased sites	2.1287	0.00450368
Porphyromonas uenonis	Shallow healthy sites	Deep diseased sites	2.4	0.00374462								Rhodocyclus HOT.028	Shallow healthy sites	Shallow diseased sites	1.98609	0.000144487
Prevotella bivia	Shallow healthy sites	Deep diseased sites	0.8	0.0321796								Rothia dentocariosa	Shallow healthy sites	Shallow diseased sites	6.52696	0.0448109
Prevotella buccalis	Shallow healthy sites	Deep diseased sites	1.8	0.000117461								Rothia mucilaginosa	Shallow healthy sites	Shallow diseased sites	5.08174	0.0191637
Prevotella enoeca	Shallow healthy sites	Deep diseased sites	1.96	0.000808867								Scardovia inopinata	Shallow healthy sites	Shallow diseased sites	1.16	0.00511251
Prevotella HOT.292	Shallow healthy sites	Deep diseased sites	2.32	0.0190231								Scardovia wiggsiae	Shallow healthy sites	Shallow diseased sites	3.12	0.00455867
Prevotella HOT.299	Shallow healthy sites	Deep diseased sites	2.08	0.000378291								Selenomonas HOT.478	Shallow healthy sites	Shallow diseased sites	4.32696	2.27184e-05
Prevotella HOT.305	Shallow healthy sites	Deep diseased sites	1.36	0.00146399								Shuttleworthia satelles	Shallow healthy sites	Shallow diseased sites	3.37739	0.000163088
Prevotella HOT.309	Shallow healthy sites	Deep diseased sites	1.12	0.00406032								Simonsiella muelleri	Shallow healthy sites	Shallow diseased sites	1.43478	0.030516
Prevotella HOT.396	Shallow healthy sites	Deep diseased sites	0.8	0.0475956								Slackia exigua	Shallow healthy sites	Shallow diseased sites	1.75478	0.014711
Prevotella HOT.475	Shallow healthy sites	Deep diseased sites	1.6	0.00866336								Sneathia sanguinegens	Shallow healthy sites	Shallow diseased sites	1.23304	0.0217689
Prevotella HOT.515	Shallow healthy sites	Deep diseased sites	1.36	0.000742193								Streptococcus agalactiae	Shallow healthy sites	Shallow diseased sites	1.92522	0.00674802
Prevotella multisaccharivorax	Shallow healthy sites	Deep diseased sites	2.08	0.000118999								Streptococcus HOT.066	Shallow healthy sites	Shallow diseased sites	1.47304	0.00415584
Prevotella nigrescens	Shallow healthy sites	Deep diseased sites	5.12	0.000105691								Streptococcus HOT.067	Shallow healthy sites	Shallow diseased sites	0.796522	0.0237613
Prevotella oulorum	Shallow healthy sites	Deep diseased sites	2	0.0136987								Streptococcus HOT.068	Shallow healthy sites	Shallow diseased sites	0.949565	0.0208095
Prevotella pallens	Shallow healthy sites	Deep diseased sites	2.16	0.000585522								Streptococcus HOT.070	Shallow healthy sites	Shallow diseased sites	1.57217	0.0124262
Prevotella saccharolytica	Shallow healthy sites	Deep diseased sites	2.56	0.000731355								Streptococcus intermedius	Shallow healthy sites	Shallow diseased sites	4.06957	0.0477617
Prevotella shahii	Shallow healthy sites	Deep diseased sites	1.92	0.00216633								Streptococcus mutans	Shallow healthy sites	Shallow diseased sites	3.57217	0.000193839
Propionibacterium avidum	Shallow healthy sites	Deep diseased sites	2.28	0.000109735								Streptococcus pyogenes	Shallow healthy sites	Shallow diseased sites	1.75478	0.0143731
Propionibacterium HOT.915	Shallow healthy sites	Deep diseased sites	3.36	1.58099e-07								Streptococcus sanguinis	Shallow healthy sites	Shallow diseased sites	6.16	0.0366477
Propionibacterium propionicum	Shallow healthy sites	Deep diseased sites	2.88	0.0195063								TM7 [G-1] HOT.346	Shallow healthy sites	Shallow diseased sites	4.4713	0.0287177
Proteus mirabilis	Shallow healthy sites	Deep diseased sites	5.16	3.44762e-10								TM7 [G-1] HOT.353	Shallow healthy sites	Shallow diseased sites	2.96348	0.016504
Pseudomonas stutzeri	Shallow healthy sites	Deep diseased sites	0.68	0.0456985								TM7 [G-1] HOT.488	Shallow healthy sites	Shallow diseased sites	3.07826	0.0480172
Ralstonia HOT.027	Shallow healthy sites	Deep diseased sites	1.2	0.00106894								TM7 [G-2] HOT.350	Shallow healthy sites	Shallow diseased sites	1.87478	0.0378028
Ralstonia HOT.406	Shallow healthy sites	Deep diseased sites	0.72	0.0114355								TM7 [G-3] HOT.351	Shallow healthy sites	Shallow diseased sites	2.30261	0.00918949
Ralstonia pickettii	Shallow healthy sites	Deep diseased sites	2.28	0.00172665								TM7 [G-4] HOT.355	Shallow healthy sites	Shallow diseased sites	2.00522	0.0316502
Rhodocyclus HOT.028	Shallow healthy sites	Deep diseased sites	2.16	2.50293e-05								Treponema amylovorum	Shallow healthy sites	Shallow diseased sites	1.52	0.00412563
Rothia aeria	Shallow healthy sites	Deep diseased sites	6.64	0.000472414								Treponema HOT.231	Shallow diseased sites	Shallow healthy sites	1.08	0.0203821
Rothia dentocariosa	Shallow healthy sites	Deep diseased sites	9.32	0.00192259								Treponema HOT.255	Shallow diseased sites	Shallow healthy sites	0.72	0.0448916
Rothia mucilaginosa	Shallow healthy sites	Deep diseased sites	5.52	0.0082465								Treponema HOT.264	Shallow diseased sites	Shallow healthy sites	0.84	0.00919899
Sanguibacter keddieii	Shallow healthy sites	Deep diseased sites	3.08	0.012117								Treponema HOT.268	Shallow healthy sites	Shallow diseased sites	0.989565	0.0169621
Scardovia inopinata	Shallow healthy sites	Deep diseased sites	1.16	0.00414638								Turicella otitidis	Shallow healthy sites	Shallow diseased sites	3.52	2.4419e-07
Scardovia wiggsiae	Shallow healthy sites	Deep diseased sites	2.72	0.0128669								Veillonella HOT.917	Shallow healthy sites	Shallow diseased sites	2.6713	0.0155103
Selenomonas HOT.134	Deep diseased sites	Shallow healthy sites	4.4	0.000916824
Selenomonas HOT.478	Shallow healthy sites	Deep diseased sites	3.6	0.000311956
Selenomonas HOT.501	Shallow healthy sites	Deep diseased sites	1.24	0.0433123
Selenomonas sputigena	Deep diseased sites	Shallow healthy sites	5.2	0.0192372
Shuttleworthia satelles	Shallow healthy sites	Deep diseased sites	3.52	6.00873e-05
Simonsiella muelleri	Shallow healthy sites	Deep diseased sites	1.76	0.00495325
Streptococcus agalactiae	Shallow healthy sites	Deep diseased sites	1.84	0.00837705
Streptococcus HOT.066	Shallow healthy sites	Deep diseased sites	1.36	0.00726522
Streptococcus HOT.068	Shallow healthy sites	Deep diseased sites	1.08	0.00600655
Streptococcus HOT.070	Shallow healthy sites	Deep diseased sites	1.28	0.0448578
Streptococcus mutans	Shallow healthy sites	Deep diseased sites	3.2	0.000668362
Streptococcus oralis	Deep diseased sites	Shallow healthy sites	4.04	0.0379198
Streptococcus pyogenes	Shallow healthy sites	Deep diseased sites	1.52	0.0342998
Streptococcus salivarius	Shallow healthy sites	Deep diseased sites	3.32	0.0103309
Streptococcus sanguinis	Shallow healthy sites	Deep diseased sites	10.12	0.000201161
Tannerella forsythia	Deep diseased sites	Shallow healthy sites	9.88	1.94622e-05
TM7 [G-1] HOT.347	Shallow healthy sites	Deep diseased sites	4.36	0.0435204
TM7 [G-2] HOT.350	Shallow healthy sites	Deep diseased sites	2.44	0.003839
TM7 [G-4] HOT.355	Shallow healthy sites	Deep diseased sites	1.96	0.0319662
Treponema HOT.255	Deep diseased sites	Shallow healthy sites	0.72	0.0395121
Treponema HOT.264	Deep diseased sites	Shallow healthy sites	0.72	0.0257375
Treponema HOT.268	Deep diseased sites	Shallow healthy sites	1.12	0.00483655
Turicella otitidis	Shallow healthy sites	Deep diseased sites	3.36	4.46299e-07
Veillonella HOT.917	Shallow healthy sites	Deep diseased sites	3.52	0.000771674
Veillonella parvula	Deep diseased sites	Shallow healthy sites	6.92	0.0246149
