# Supplementary material for: Comparative metagenomics reveals taxonomically idiosyncratic yet functionally congruent communities in periodontitis
Source: Sci Rep. 2016 Dec 19;6:38993. doi: 10.1038/srep38993 (PMC5172196; doi:10.1038/srep38993)
Supplement: Supplementary Dataset 5 [file srep38993-s5.xls]

## Sheet: Sheet1
Supplementary Table 5: Functional contributions of species-level operational taxonomic units in shallow healthy, shallow diseased and deep diseased sites. Functional attribution is based on the KEGG classification system. The data presented here is graphically represented in Figure 7.
Shallow healthy				Shallow diseased				Deep diseased
Function	Species	Number of genes		Function	Species	Number of genes		Function	Species	Number of genes
ABC transporters	Abiotrophia defectiva	26		ABC transporters	Abiotrophia defectiva	26		ABC transporters	Abiotrophia defectiva	32
ABC transporters	Achromobacter xylosoxidans	21		ABC transporters	Achromobacter xylosoxidans	21		ABC transporters	Achromobacter xylosoxidans	15
ABC transporters	Acinetobacter baumannii	2		ABC transporters	Acinetobacter baumannii	3		ABC transporters	Acinetobacter baumannii	3
ABC transporters	Actinomyces cardiffensis	4		ABC transporters	Actinomyces cardiffensis	10		ABC transporters	Actinomyces cardiffensis	2
ABC transporters	Actinomyces georgiae	18		ABC transporters	Actinomyces georgiae	15		ABC transporters	Actinomyces georgiae	1
ABC transporters	Actinomyces graevenitzii	2		ABC transporters	Actinomyces johnsonii	8		ABC transporters	Actinomyces graevenitzii	2
ABC transporters	Actinomyces johnsonii	34		ABC transporters	Actinomyces massiliensis	19		ABC transporters	Actinomyces johnsonii	7
ABC transporters	Actinomyces massiliensis	36		ABC transporters	Actinomyces naeslundii	29		ABC transporters	Actinomyces massiliensis	9
ABC transporters	Actinomyces naeslundii	44		ABC transporters	Actinomyces odontolyticus	27		ABC transporters	Actinomyces naeslundii	21
ABC transporters	Actinomyces odontolyticus	30		ABC transporters	Actinomyces oris	28		ABC transporters	Actinomyces odontolyticus	10
ABC transporters	Actinomyces oris	38		ABC transporters	Actinomyces sp. oral taxon 170	20		ABC transporters	Actinomyces oris	22
ABC transporters	Actinomyces sp. oral taxon 170	40		ABC transporters	Actinomyces sp. oral taxon 171	20		ABC transporters	Actinomyces sp. oral taxon 170	20
ABC transporters	Actinomyces sp. oral taxon 171	38		ABC transporters	Actinomyces sp. oral taxon 175	30		ABC transporters	Actinomyces sp. oral taxon 171	24
ABC transporters	Actinomyces sp. oral taxon 175	40		ABC transporters	Actinomyces sp. oral taxon 178	17		ABC transporters	Actinomyces sp. oral taxon 175	9
ABC transporters	Actinomyces sp. oral taxon 178	30		ABC transporters	Actinomyces sp. oral taxon 180	26		ABC transporters	Actinomyces sp. oral taxon 178	10
ABC transporters	Actinomyces sp. oral taxon 180	27		ABC transporters	Actinomyces sp. oral taxon 181	1		ABC transporters	Actinomyces sp. oral taxon 180	20
ABC transporters	Actinomyces sp. oral taxon 448	37		ABC transporters	Actinomyces sp. oral taxon 448	19		ABC transporters	Actinomyces sp. oral taxon 181	6
ABC transporters	Actinomyces sp. oral taxon 848	14		ABC transporters	Actinomyces sp. oral taxon 848	6		ABC transporters	Actinomyces sp. oral taxon 448	24
ABC transporters	Actinomyces sp. oral taxon 849	31		ABC transporters	Actinomyces sp. oral taxon 849	13		ABC transporters	Actinomyces sp. oral taxon 848	3
ABC transporters	Afipia broomeae	5		ABC transporters	Afipia broomeae	10		ABC transporters	Actinomyces sp. oral taxon 849	7
ABC transporters	Aggregatibacter actinomycetemcomitans	16		ABC transporters	Aggregatibacter actinomycetemcomitans	31		ABC transporters	Afipia broomeae	15
ABC transporters	Aggregatibacter aphrophilus	26		ABC transporters	Aggregatibacter aphrophilus	28		ABC transporters	Aggregatibacter actinomycetemcomitans	16
ABC transporters	Aggregatibacter segnis	27		ABC transporters	Aggregatibacter segnis	28		ABC transporters	Aggregatibacter aphrophilus	10
ABC transporters	Agrobacterium radiobacter	7		ABC transporters	Agrobacterium radiobacter	9		ABC transporters	Aggregatibacter segnis	30
ABC transporters	Agrobacterium tumefaciens	19		ABC transporters	Agrobacterium tumefaciens	21		ABC transporters	Agrobacterium radiobacter	17
ABC transporters	Anaerococcus lactolyticus	1		ABC transporters	Alloiococcus otitis	2		ABC transporters	Agrobacterium tumefaciens	4
ABC transporters	Anaerococcus prevotii	2		ABC transporters	Anaerococcus lactolyticus	2		ABC transporters	Anaerococcus lactolyticus	8
ABC transporters	Anaeroglobus geminatus	9		ABC transporters	Anaerococcus prevotii	5		ABC transporters	Anaerococcus prevotii	1
ABC transporters	Atopobium minutum	2		ABC transporters	Anaerococcus tetradius	2		ABC transporters	Anaerococcus tetradius	3
ABC transporters	Atopobium parvulum	30		ABC transporters	Anaeroglobus geminatus	9		ABC transporters	Anaeroglobus geminatus	25
ABC transporters	Atopobium rimae	29		ABC transporters	Atopobium parvulum	25		ABC transporters	Atopobium parvulum	31
ABC transporters	Atopobium sp. oral taxon 199	10		ABC transporters	Atopobium rimae	31		ABC transporters	Atopobium rimae	32
ABC transporters	Atopobium vaginae	3		ABC transporters	Atopobium sp. oral taxon 199	27		ABC transporters	Atopobium sp. oral taxon 199	9
ABC transporters	Bacillus anthracis	3		ABC transporters	Bacillus anthracis	5		ABC transporters	Atopobium vaginae	1
ABC transporters	Bacillus subtilis	4		ABC transporters	Bacillus clausii	3		ABC transporters	Bacillus anthracis	1
ABC transporters	Bacteroidetes bacterium	8		ABC transporters	Bacillus subtilis	6		ABC transporters	Bacillus clausii	1
ABC transporters	Bacteroidetes oral	5		ABC transporters	Bacteroidetes bacterium	5		ABC transporters	Bacillus subtilis	2
ABC transporters	Bifidobacterium animalis	9		ABC transporters	Bacteroidetes oral	6		ABC transporters	Bacteroidetes bacterium	2
ABC transporters	Bifidobacterium breve	4		ABC transporters	Bifidobacterium animalis	5		ABC transporters	Bacteroidetes oral	8
ABC transporters	Bifidobacterium dentium	7		ABC transporters	Bifidobacterium breve	3		ABC transporters	Bifidobacterium animalis	14
ABC transporters	Bifidobacterium longum	9		ABC transporters	Bifidobacterium dentium	2		ABC transporters	Bifidobacterium breve	2
ABC transporters	Bordetella pertussis	13		ABC transporters	Bifidobacterium longum	5		ABC transporters	Bifidobacterium dentium	11
ABC transporters	Bradyrhizobium elkanii	11		ABC transporters	Bordetella pertussis	12		ABC transporters	Bifidobacterium longum	14
ABC transporters	Brevundimonas diminuta	7		ABC transporters	Bradyrhizobium elkanii	11		ABC transporters	Bordetella pertussis	11
ABC transporters	Bulleidia extructa	3		ABC transporters	Brevundimonas diminuta	5		ABC transporters	Bradyrhizobium elkanii	13
ABC transporters	Burkholderia cepacia	7		ABC transporters	Bulleidia extructa	20		ABC transporters	Brevundimonas diminuta	1
ABC transporters	Campylobacter concisus	8		ABC transporters	Burkholderia cepacia	9		ABC transporters	Bulleidia extructa	16
ABC transporters	Campylobacter curvus	10		ABC transporters	Campylobacter concisus	20		ABC transporters	Burkholderia cepacia	6
ABC transporters	Campylobacter gracilis	17		ABC transporters	Campylobacter curvus	4		ABC transporters	Campylobacter concisus	14
ABC transporters	Campylobacter rectus	14		ABC transporters	Campylobacter gracilis	15		ABC transporters	Campylobacter curvus	18
ABC transporters	Campylobacter showae	16		ABC transporters	Campylobacter rectus	14		ABC transporters	Campylobacter gracilis	16
ABC transporters	Candidate Division TM7	12		ABC transporters	Campylobacter showae	15		ABC transporters	Campylobacter rectus	13
ABC transporters	Capnocytophaga gingivalis	7		ABC transporters	Candidate Division TM7	12		ABC transporters	Campylobacter showae	28
ABC transporters	Capnocytophaga ochracea	6		ABC transporters	Capnocytophaga gingivalis	6		ABC transporters	Candidate Division TM7	30
ABC transporters	Capnocytophaga sp. oral taxon 324	5		ABC transporters	Capnocytophaga ochracea	4		ABC transporters	Capnocytophaga gingivalis	4
ABC transporters	Capnocytophaga sp. oral taxon 326	5		ABC transporters	Capnocytophaga sp. oral taxon 324	7		ABC transporters	Capnocytophaga ochracea	5
ABC transporters	Capnocytophaga sp. oral taxon 329	6		ABC transporters	Capnocytophaga sp. oral taxon 326	4		ABC transporters	Capnocytophaga sp. oral taxon 324	6
ABC transporters	Capnocytophaga sp. oral taxon 332	8		ABC transporters	Capnocytophaga sp. oral taxon 329	7		ABC transporters	Capnocytophaga sp. oral taxon 326	3
ABC transporters	Capnocytophaga sp. oral taxon 335	5		ABC transporters	Capnocytophaga sp. oral taxon 332	2		ABC transporters	Capnocytophaga sp. oral taxon 329	7
ABC transporters	Capnocytophaga sp. oral taxon 336	4		ABC transporters	Capnocytophaga sp. oral taxon 335	5		ABC transporters	Capnocytophaga sp. oral taxon 332	4
ABC transporters	Capnocytophaga sp. oral taxon 338	5		ABC transporters	Capnocytophaga sp. oral taxon 336	2		ABC transporters	Capnocytophaga sp. oral taxon 335	3
ABC transporters	Capnocytophaga sp. oral taxon 380	3		ABC transporters	Capnocytophaga sp. oral taxon 338	4		ABC transporters	Capnocytophaga sp. oral taxon 336	5
ABC transporters	Capnocytophaga sp. oral taxon 412	3		ABC transporters	Capnocytophaga sp. oral taxon 380	6		ABC transporters	Capnocytophaga sp. oral taxon 338	2
ABC transporters	Capnocytophaga sputigena	5		ABC transporters	Capnocytophaga sp. oral taxon 412	2		ABC transporters	Capnocytophaga sp. oral taxon 380	3
ABC transporters	Cardiobacterium hominis	38		ABC transporters	Capnocytophaga sputigena	4		ABC transporters	Capnocytophaga sp. oral taxon 412	13
ABC transporters	Cardiobacterium valvarum	27		ABC transporters	Cardiobacterium hominis	29		ABC transporters	Capnocytophaga sputigena	3
ABC transporters	Catonella morbi	44		ABC transporters	Cardiobacterium valvarum	20		ABC transporters	Cardiobacterium hominis	15
ABC transporters	Centipeda periodontii	25		ABC transporters	Catonella morbi	43		ABC transporters	Cardiobacterium valvarum	14
ABC transporters	Comamonas testosteroni	22		ABC transporters	Centipeda periodontii	27		ABC transporters	Catonella morbi	3
ABC transporters	Corynebacterium diphtheriae	1		ABC transporters	Comamonas testosteroni	10		ABC transporters	Centipeda periodontii	20
ABC transporters	Corynebacterium durum	29		ABC transporters	Corynebacterium durum	20		ABC transporters	Comamonas testosteroni	2
ABC transporters	Corynebacterium matruchotii	26		ABC transporters	Corynebacterium matruchotii	23		ABC transporters	Corynebacterium diphtheriae	1
ABC transporters	Corynebacterium urealyticum	2		ABC transporters	Corynebacterium urealyticum	2		ABC transporters	Corynebacterium durum	14
ABC transporters	Cronobacter sakazakii	5		ABC transporters	Cronobacter sakazakii	6		ABC transporters	Corynebacterium matruchotii	25
ABC transporters	Cryptobacterium curtum	8		ABC transporters	Cryptobacterium curtum	1		ABC transporters	Cronobacter sakazakii	3
ABC transporters	Delftia acidovorans	25		ABC transporters	Delftia acidovorans	15		ABC transporters	Cryptobacterium curtum	14
ABC transporters	Desulfobulbus sp. oral taxon 041	3		ABC transporters	Desulfobulbus sp. oral taxon 041	16		ABC transporters	Delftia acidovorans	2
ABC transporters	Dialister invisus	27		ABC transporters	Dialister invisus	21		ABC transporters	Desulfobulbus sp. oral taxon 041	21
ABC transporters	Eggerthella lenta	3		ABC transporters	Dialister micraerophilus	6		ABC transporters	Dialister invisus	24
ABC transporters	Eikenella corrodens	14		ABC transporters	Dolosigranulum pigrum	1		ABC transporters	Dialister micraerophilus	11
ABC transporters	Enterobacter cancerogenus	7		ABC transporters	Eggerthella lenta	7		ABC transporters	Eggerthella lenta	4
ABC transporters	Enterobacter hormaechei	6		ABC transporters	Eggerthia catenaformis	2		ABC transporters	Eggerthia catenaformis	3
ABC transporters	Enterococcus casseliflavus	11		ABC transporters	Eikenella corrodens	10		ABC transporters	Eikenella corrodens	9
ABC transporters	Enterococcus durans	1		ABC transporters	Enterobacter cancerogenus	6		ABC transporters	Enterobacter cancerogenus	2
ABC transporters	Enterococcus italicus	6		ABC transporters	Enterobacter hormaechei	10		ABC transporters	Enterobacter hormaechei	9
ABC transporters	Enterococcus saccharolyticus	7		ABC transporters	Enterococcus casseliflavus	32		ABC transporters	Enterococcus casseliflavus	4
ABC transporters	Escherichia coli	9		ABC transporters	Enterococcus durans	7		ABC transporters	Enterococcus durans	12
ABC transporters	Eubacterium infirmum	6		ABC transporters	Enterococcus faecalis	9		ABC transporters	Enterococcus faecalis	9
ABC transporters	Eubacterium saburreum	26		ABC transporters	Enterococcus italicus	18		ABC transporters	Enterococcus italicus	17
ABC transporters	Eubacterium yurii	28		ABC transporters	Enterococcus saccharolyticus	29		ABC transporters	Enterococcus saccharolyticus	14
ABC transporters	Filifactor alocis	10		ABC transporters	Erysipelothrix tonsillarum	1		ABC transporters	Erysipelothrix tonsillarum	3
ABC transporters	Finegoldia magna	1		ABC transporters	Escherichia coli	12		ABC transporters	Escherichia coli	2
ABC transporters	Fusobacterium gonidiaformans	2		ABC transporters	Eubacterium infirmum	19		ABC transporters	Eubacterium infirmum	8
ABC transporters	Fusobacterium necrophorum	2		ABC transporters	Eubacterium limosum	2		ABC transporters	Eubacterium limosum	2
ABC transporters	Fusobacterium nucleatum	33		ABC transporters	Eubacterium saburreum	23		ABC transporters	Eubacterium saburreum	25
ABC transporters	Fusobacterium periodonticum	12		ABC transporters	Eubacterium saphenum	5		ABC transporters	Eubacterium saphenum	15
ABC transporters	Fusobacterium sp.	28		ABC transporters	Eubacterium yurii	33		ABC transporters	Eubacterium yurii	38
ABC transporters	Fusobacterium sp. oral taxon 370	4		ABC transporters	Filifactor alocis	18		ABC transporters	Filifactor alocis	8
ABC transporters	Gardnerella vaginalis	2		ABC transporters	Finegoldia magna	3		ABC transporters	Finegoldia magna	2
ABC transporters	Gemella haemolysans	11		ABC transporters	Fusobacterium gonidiaformans	4		ABC transporters	Fusobacterium gonidiaformans	19
ABC transporters	Gemella morbillorum	18		ABC transporters	Fusobacterium necrophorum	4		ABC transporters	Fusobacterium necrophorum	2
ABC transporters	Gemella moribillum	17		ABC transporters	Fusobacterium nucleatum	40		ABC transporters	Fusobacterium nucleatum	32
ABC transporters	Gemella sanguinis	8		ABC transporters	Fusobacterium periodonticum	20		ABC transporters	Fusobacterium periodonticum	12
ABC transporters	Granulicatella adiacens	36		ABC transporters	Fusobacterium sp.	32		ABC transporters	Fusobacterium sp.	27
ABC transporters	Granulicatella elegans	11		ABC transporters	Fusobacterium sp. oral taxon 370	18		ABC transporters	Fusobacterium sp. oral taxon 370	28
ABC transporters	Haemophilus ducreyi	2		ABC transporters	Gardnerella vaginalis	1		ABC transporters	Gardnerella vaginalis	1
ABC transporters	Haemophilus haemolyticus	20		ABC transporters	Gemella haemolysans	18		ABC transporters	Gemella haemolysans	4
ABC transporters	Haemophilus influenzae	4		ABC transporters	Gemella morbillorum	18		ABC transporters	Gemella morbillorum	18
ABC transporters	Haemophilus parainfluenzae	33		ABC transporters	Gemella moribillum	17		ABC transporters	Gemella moribillum	28
ABC transporters	Haemophilus sp. oral taxon 851	7		ABC transporters	Gemella sanguinis	4		ABC transporters	Gemella sanguinis	33
ABC transporters	Johnsonella ignava	13		ABC transporters	Granulicatella adiacens	36		ABC transporters	Granulicatella adiacens	4
ABC transporters	Jonquetella anthropi	4		ABC transporters	Granulicatella elegans	10		ABC transporters	Granulicatella elegans	10
ABC transporters	Kingella denitrificans	19		ABC transporters	Haemophilus aegyptius	1		ABC transporters	Haemophilus ducreyi	1
ABC transporters	Kingella kingae	2		ABC transporters	Haemophilus ducreyi	2		ABC transporters	Haemophilus haemolyticus	1
ABC transporters	Kingella oralis	21		ABC transporters	Haemophilus haemolyticus	17		ABC transporters	Haemophilus influenzae	9
ABC transporters	Klebsiella pneumoniae	9		ABC transporters	Haemophilus influenzae	8		ABC transporters	Haemophilus parainfluenzae	19
ABC transporters	Kytococcus sedentarius	8		ABC transporters	Haemophilus parainfluenzae	32		ABC transporters	Haemophilus sp. oral taxon 851	16
ABC transporters	Lachnospiraceae [G-1] sp. oral taxon	15		ABC transporters	Haemophilus sp. oral taxon 851	11		ABC transporters	Johnsonella ignava	13
ABC transporters	Lachnospiraceae bacterium	20		ABC transporters	Johnsonella ignava	18		ABC transporters	Jonquetella anthropi	19
ABC transporters	Lachnospiraceae oral	14		ABC transporters	Jonquetella anthropi	9		ABC transporters	Kingella denitrificans	4
ABC transporters	Lactobacillus brevis	1		ABC transporters	Kingella denitrificans	10		ABC transporters	Kingella oralis	20
ABC transporters	Lactobacillus buchneri	1		ABC transporters	Kingella kingae	2		ABC transporters	Klebsiella pneumoniae	3
ABC transporters	Lactobacillus casei	1		ABC transporters	Kingella oralis	15		ABC transporters	Kytococcus sedentarius	1
ABC transporters	Lactobacillus crispatus	3		ABC transporters	Klebsiella pneumoniae	19		ABC transporters	Lachnospiraceae [G-1] sp. oral taxon	25
ABC transporters	Lactobacillus fermentum	1		ABC transporters	Kytococcus sedentarius	4		ABC transporters	Lachnospiraceae bacterium	2
ABC transporters	Lactobacillus gasseri	1		ABC transporters	Lachnospiraceae [G-1] sp. oral taxon	32		ABC transporters	Lachnospiraceae oral	14
ABC transporters	Lactobacillus jensenii	2		ABC transporters	Lachnospiraceae bacterium	34		ABC transporters	Lactobacillus acidophilus	1
ABC transporters	Lactobacillus johnsonii	1		ABC transporters	Lachnospiraceae oral	12		ABC transporters	Lactobacillus brevis	2
ABC transporters	Lactobacillus oris	3		ABC transporters	Lactobacillus acidophilus	2		ABC transporters	Lactobacillus buchneri	4
ABC transporters	Lactobacillus paracasei	1		ABC transporters	Lactobacillus brevis	2		ABC transporters	Lactobacillus catenaforme	2
ABC transporters	Lactobacillus parafarraginis	2		ABC transporters	Lactobacillus buchneri	2		ABC transporters	Lactobacillus crispatus	1
ABC transporters	Lactobacillus pentosus	2		ABC transporters	Lactobacillus casei	1		ABC transporters	Lactobacillus fermentum	1
ABC transporters	Lactobacillus reuteri	2		ABC transporters	Lactobacillus catenaforme	5		ABC transporters	Lactobacillus gasseri	2
ABC transporters	Lactobacillus rhamnosus	5		ABC transporters	Lactobacillus crispatus	1		ABC transporters	Lactobacillus iners	10
ABC transporters	Lactobacillus salivarius	1		ABC transporters	Lactobacillus fermentum	1		ABC transporters	Lactobacillus jensenii	1
ABC transporters	Lactobacillus vaginalis	1		ABC transporters	Lactobacillus gasseri	3		ABC transporters	Lactobacillus johnsonii	2
ABC transporters	Lactococcus lactis	1		ABC transporters	Lactobacillus iners	4		ABC transporters	Lactobacillus oris	1
ABC transporters	Lautropia mirabilis	33		ABC transporters	Lactobacillus jensenii	2		ABC transporters	Lactobacillus paracasei	3
ABC transporters	Leptotrichia buccalis	19		ABC transporters	Lactobacillus johnsonii	3		ABC transporters	Lactobacillus parafarraginis	2
ABC transporters	Leptotrichia goodfellowii	21		ABC transporters	Lactobacillus oris	1		ABC transporters	Lactobacillus plantarum	10
ABC transporters	Leptotrichia hofstadii	26		ABC transporters	Lactobacillus paracasei	3		ABC transporters	Lactobacillus reuteri	4
ABC transporters	Leptotrichia shahii	20		ABC transporters	Lactobacillus parafarraginis	1		ABC transporters	Lactobacillus rhamnosus	1
ABC transporters	Leptotrichia wadei	21		ABC transporters	Lactobacillus pentosus	2		ABC transporters	Lactococcus lactis	1
ABC transporters	Listeria monocytogenes	2		ABC transporters	Lactobacillus plantarum	1		ABC transporters	Lautropia mirabilis	13
ABC transporters	Lysinibacillus fusiformis	1		ABC transporters	Lactobacillus reuteri	3		ABC transporters	Leptotrichia buccalis	25
ABC transporters	Megasphaera micronuciformis	6		ABC transporters	Lactobacillus rhamnosus	3		ABC transporters	Leptotrichia goodfellowii	31
ABC transporters	Mesorhizobium loti	15		ABC transporters	Lactobacillus salivarius	2		ABC transporters	Leptotrichia hofstadii	20
ABC transporters	Microbacterium sp. oral taxon 186	9		ABC transporters	Lactococcus lactis	7		ABC transporters	Leptotrichia shahii	27
ABC transporters	Mitsuokella multacida	7		ABC transporters	Lautropia mirabilis	28		ABC transporters	Leptotrichia wadei	10
ABC transporters	Mobiluncus mulieris	1		ABC transporters	Leptotrichia buccalis	23		ABC transporters	Listeria monocytogenes	6
ABC transporters	Moraxella catarrhalis	2		ABC transporters	Leptotrichia goodfellowii	20		ABC transporters	Lysinibacillus fusiformis	2
ABC transporters	Mycobacterium leprae	2		ABC transporters	Leptotrichia hofstadii	27		ABC transporters	Megasphaera micronuciformis	13
ABC transporters	Mycobacterium tuberculosis	7		ABC transporters	Leptotrichia shahii	17		ABC transporters	Mesorhizobium loti	5
ABC transporters	Neisseria bacilliformis	14		ABC transporters	Leptotrichia wadei	29		ABC transporters	Microbacterium sp. oral taxon 186	2
ABC transporters	Neisseria elongata	24		ABC transporters	Listeria monocytogenes	2		ABC transporters	Mitsuokella multacida	18
ABC transporters	Neisseria flavescens	21		ABC transporters	Lysinibacillus fusiformis	1		ABC transporters	Mobiluncus mulieris	1
ABC transporters	Neisseria gonorrhoeae	2		ABC transporters	Megasphaera micronuciformis	3		ABC transporters	Mycobacterium tuberculosis	3
ABC transporters	Neisseria lactamica	10		ABC transporters	Mesorhizobium loti	14		ABC transporters	Mycoplasma fermentans	2
ABC transporters	Neisseria meningitidis	6		ABC transporters	Microbacterium sp. oral taxon 186	4		ABC transporters	Mycoplasma hominis	8
ABC transporters	Neisseria mucosa	18		ABC transporters	Mitsuokella multacida	11		ABC transporters	Neisseria bacilliformis	17
ABC transporters	Neisseria polysaccharea	8		ABC transporters	Mycobacterium tuberculosis	6		ABC transporters	Neisseria elongata	14
ABC transporters	Neisseria sicca	21		ABC transporters	Neisseria bacilliformis	12		ABC transporters	Neisseria flavescens	8
ABC transporters	Neisseria sp. oral taxon 014	16		ABC transporters	Neisseria elongata	15		ABC transporters	Neisseria lactamica	16
ABC transporters	Neisseria sp. oral taxon 020	12		ABC transporters	Neisseria flavescens	18		ABC transporters	Neisseria meningitidis	2
ABC transporters	Neisseria subflava	13		ABC transporters	Neisseria gonorrhoeae	1		ABC transporters	Neisseria mucosa	1
ABC transporters	Neisseria weaveri	4		ABC transporters	Neisseria lactamica	3		ABC transporters	Neisseria polysaccharea	3
ABC transporters	Ochrobactrum anthropi	6		ABC transporters	Neisseria meningitidis	3		ABC transporters	Neisseria sicca	6
ABC transporters	Olsenella sp. oral taxon 809	24		ABC transporters	Neisseria mucosa	14		ABC transporters	Neisseria sp. oral taxon 014	14
ABC transporters	Olsenella uli	25		ABC transporters	Neisseria polysaccharea	1		ABC transporters	Neisseria sp. oral taxon 020	13
ABC transporters	Oribacterium sinus	3		ABC transporters	Neisseria sicca	18		ABC transporters	Neisseria subflava	2
ABC transporters	Oribacterium sp. oral taxon 078	33		ABC transporters	Neisseria sp. oral taxon 014	11		ABC transporters	Neisseria weaveri	2
ABC transporters	Oribacterium sp. oral taxon 108	4		ABC transporters	Neisseria sp. oral taxon 020	11		ABC transporters	Ochrobactrum anthropi	6
ABC transporters	Paenibacillus sp. oral taxon 786	1		ABC transporters	Neisseria subflava	14		ABC transporters	Olsenella sp. oral taxon 809	25
ABC transporters	Parascardovia denticolens	9		ABC transporters	Neisseria weaveri	2		ABC transporters	Olsenella uli	20
ABC transporters	Parvimonas micra	12		ABC transporters	Ochrobactrum anthropi	6		ABC transporters	Oribacterium sinus	30
ABC transporters	Parvimonas sp. oral taxon 110	12		ABC transporters	Olsenella sp. oral taxon 809	16		ABC transporters	Oribacterium sp. oral taxon 078	3
ABC transporters	Parvimonas sp. oral taxon 393	7		ABC transporters	Olsenella uli	25		ABC transporters	Oribacterium sp. oral taxon 108	5
ABC transporters	Peptoniphilus indolicus	2		ABC transporters	Oribacterium sinus	25		ABC transporters	Paenibacillus sp. oral taxon 786	3
ABC transporters	Peptostreptococcus anaerobius	1		ABC transporters	Oribacterium sp. oral taxon 078	34		ABC transporters	Parascardovia denticolens	18
ABC transporters	Peptostreptococcus stomatis	6		ABC transporters	Oribacterium sp. oral taxon 108	3		ABC transporters	Parvimonas micra	14
ABC transporters	Porphyromonas asaccharolytica	1		ABC transporters	Paenibacillus sp. oral taxon 786	5		ABC transporters	Parvimonas sp. oral taxon 110	15
ABC transporters	Porphyromonas catoniae	6		ABC transporters	Parascardovia denticolens	3		ABC transporters	Parvimonas sp. oral taxon 393	22
ABC transporters	Porphyromonas endodontalis	5		ABC transporters	Parvimonas micra	21		ABC transporters	Peptoniphilus indolicus	7
ABC transporters	Porphyromonas gingivalis	1		ABC transporters	Parvimonas sp. oral taxon 110	22		ABC transporters	Peptoniphilus lacrimalis	1
ABC transporters	Porphyromonas sp. oral taxon 279	8		ABC transporters	Parvimonas sp. oral taxon 393	16		ABC transporters	Peptoniphilus sp. oral taxon 375	1
ABC transporters	Porphyromonas uenonis	3		ABC transporters	Peptoniphilus indolicus	5		ABC transporters	Peptoniphilus sp. oral taxon 386	15
ABC transporters	Prevotella bivia	1		ABC transporters	Peptoniphilus lacrimalis	3		ABC transporters	Peptoniphilus sp. oral taxon 836	2
ABC transporters	Prevotella buccae	6		ABC transporters	Peptoniphilus sp. oral taxon 386	2		ABC transporters	Peptostreptococcus anaerobius	9
ABC transporters	Prevotella buccalis	1		ABC transporters	Peptoniphilus sp. oral taxon 836	3		ABC transporters	Peptostreptococcus stomatis	4
ABC transporters	Prevotella dentalis	3		ABC transporters	Peptostreptococcus anaerobius	3		ABC transporters	Porphyromonas catoniae	10
ABC transporters	Prevotella denticola	8		ABC transporters	Peptostreptococcus stomatis	20		ABC transporters	Porphyromonas endodontalis	12
ABC transporters	Prevotella histicola	3		ABC transporters	Porphyromonas catoniae	2		ABC transporters	Porphyromonas gingivalis	6
ABC transporters	Prevotella intermedia	6		ABC transporters	Porphyromonas endodontalis	8		ABC transporters	Porphyromonas sp. oral taxon 279	10
ABC transporters	Prevotella loescheii	6		ABC transporters	Porphyromonas gingivalis	13		ABC transporters	Porphyromonas uenonis	1
ABC transporters	Prevotella maculosa	8		ABC transporters	Porphyromonas sp. oral taxon 279	7		ABC transporters	Prevotella bivia	4
ABC transporters	Prevotella marshii	2		ABC transporters	Porphyromonas uenonis	1		ABC transporters	Prevotella buccae	1
ABC transporters	Prevotella melaninogenica	6		ABC transporters	Prevotella buccae	2		ABC transporters	Prevotella buccalis	3
ABC transporters	Prevotella micans	4		ABC transporters	Prevotella buccalis	2		ABC transporters	Prevotella dentalis	7
ABC transporters	Prevotella multiformis	4		ABC transporters	Prevotella dentalis	3		ABC transporters	Prevotella denticola	7
ABC transporters	Prevotella multisaccharivorax	2		ABC transporters	Prevotella denticola	7		ABC transporters	Prevotella histicola	2
ABC transporters	Prevotella nigrescens	7		ABC transporters	Prevotella histicola	1		ABC transporters	Prevotella intermedia	6
ABC transporters	Prevotella oralis	3		ABC transporters	Prevotella intermedia	6		ABC transporters	Prevotella loescheii	5
ABC transporters	Prevotella oris	9		ABC transporters	Prevotella loescheii	5		ABC transporters	Prevotella maculosa	3
ABC transporters	Prevotella oulorum	7		ABC transporters	Prevotella maculosa	4		ABC transporters	Prevotella marshii	3
ABC transporters	Prevotella pallens	4		ABC transporters	Prevotella marshii	1		ABC transporters	Prevotella melaninogenica	7
ABC transporters	Prevotella saccharolytica	7		ABC transporters	Prevotella melaninogenica	7		ABC transporters	Prevotella micans	5
ABC transporters	Prevotella salivae	5		ABC transporters	Prevotella micans	4		ABC transporters	Prevotella multiformis	1
ABC transporters	Prevotella sp. oral taxon 302	2		ABC transporters	Prevotella multiformis	4		ABC transporters	Prevotella multisaccharivorax	4
ABC transporters	Prevotella sp. oral taxon 306	3		ABC transporters	Prevotella multisaccharivorax	1		ABC transporters	Prevotella nigrescens	8
ABC transporters	Prevotella sp. oral taxon 317	6		ABC transporters	Prevotella nigrescens	4		ABC transporters	Prevotella oralis	2
ABC transporters	Prevotella sp. oral taxon 472	5		ABC transporters	Prevotella oralis	2		ABC transporters	Prevotella oris	6
ABC transporters	Prevotella sp. oral taxon 473	4		ABC transporters	Prevotella oris	7		ABC transporters	Prevotella oulorum	2
ABC transporters	Prevotella tannerae	7		ABC transporters	Prevotella oulorum	5		ABC transporters	Prevotella pallens	1
ABC transporters	Prevotella veroralis	7		ABC transporters	Prevotella pallens	1		ABC transporters	Prevotella saccharolytica	5
ABC transporters	Propionibacterium acnes	11		ABC transporters	Prevotella saccharolytica	2		ABC transporters	Prevotella salivae	4
ABC transporters	Propionibacterium avidum	2		ABC transporters	Prevotella salivae	2		ABC transporters	Prevotella sp. oral taxon 302	7
ABC transporters	Propionibacterium propionicum	37		ABC transporters	Prevotella sp. oral taxon 299	2		ABC transporters	Prevotella sp. oral taxon 306	7
ABC transporters	Propionibacterium sp. oral taxon 192	6		ABC transporters	Prevotella sp. oral taxon 302	1		ABC transporters	Prevotella sp. oral taxon 317	6
ABC transporters	Proteus mirabilis	1		ABC transporters	Prevotella sp. oral taxon 306	3		ABC transporters	Prevotella sp. oral taxon 472	2
ABC transporters	Pseudomonas aeruginosa	14		ABC transporters	Prevotella sp. oral taxon 317	6		ABC transporters	Prevotella sp. oral taxon 473	2
ABC transporters	Pseudomonas fluorescens	17		ABC transporters	Prevotella sp. oral taxon 472	4		ABC transporters	Prevotella tannerae	7
ABC transporters	Pseudomonas protegens	3		ABC transporters	Prevotella tannerae	4		ABC transporters	Prevotella veroralis	13
ABC transporters	Pseudomonas pseudoalcaligenes	11		ABC transporters	Prevotella veroralis	7		ABC transporters	Propionibacterium acnes	1
ABC transporters	Pseudomonas stutzeri	15		ABC transporters	Propionibacterium acnes	7		ABC transporters	Propionibacterium propionicum	10
ABC transporters	Pseudoramibacter alactolyticus	1		ABC transporters	Propionibacterium avidum	4		ABC transporters	Propionibacterium sp. oral taxon 192	13
ABC transporters	Pyramidobacter piscolens	6		ABC transporters	Propionibacterium propionicum	33		ABC transporters	Pseudomonas aeruginosa	7
ABC transporters	Ralstonia pickettii	9		ABC transporters	Proteus mirabilis	1		ABC transporters	Pseudomonas fluorescens	24
ABC transporters	Rhodobacter capsulatus	5		ABC transporters	Pseudomonas aeruginosa	14		ABC transporters	Pseudomonas protegens	2
ABC transporters	Rothia aeria	25		ABC transporters	Pseudomonas fluorescens	19		ABC transporters	Pseudomonas pseudoalcaligenes	11
ABC transporters	Rothia dentocariosa	22		ABC transporters	Pseudomonas protegens	5		ABC transporters	Pseudomonas stutzeri	17
ABC transporters	Rothia mucilaginosa	26		ABC transporters	Pseudomonas pseudoalcaligenes	17		ABC transporters	Pseudoramibacter alactolyticus	33
ABC transporters	Sanguibacter keddieii	14		ABC transporters	Pseudomonas stutzeri	19		ABC transporters	Pyramidobacter piscolens	16
ABC transporters	Scardovia wiggsiae	24		ABC transporters	Pseudoramibacter alactolyticus	10		ABC transporters	Ralstonia pickettii	9
ABC transporters	Selenomonas artemidis	26		ABC transporters	Pyramidobacter piscolens	15		ABC transporters	Rhodobacter capsulatus	16
ABC transporters	Selenomonas flueggei	20		ABC transporters	Ralstonia pickettii	9		ABC transporters	Rothia aeria	3
ABC transporters	Selenomonas infelix	26		ABC transporters	Rhodobacter capsulatus	17		ABC transporters	Rothia dentocariosa	9
ABC transporters	Selenomonas noxia	33		ABC transporters	Rothia aeria	15		ABC transporters	Rothia mucilaginosa	8
ABC transporters	Selenomonas sp.	11		ABC transporters	Rothia dentocariosa	20		ABC transporters	Sanguibacter keddieii	6
ABC transporters	Selenomonas sp. oral taxon 133	12		ABC transporters	Rothia mucilaginosa	15		ABC transporters	Scardovia wiggsiae	7
ABC transporters	Selenomonas sp. oral taxon 137	25		ABC transporters	Sanguibacter keddieii	9		ABC transporters	Selenomonas artemidis	22
ABC transporters	Selenomonas sp. oral taxon 138	25		ABC transporters	Scardovia wiggsiae	5		ABC transporters	Selenomonas flueggei	30
ABC transporters	Selenomonas sp. oral taxon 149	19		ABC transporters	Selenomonas artemidis	15		ABC transporters	Selenomonas infelix	42
ABC transporters	Selenomonas sputigena	21		ABC transporters	Selenomonas flueggei	17		ABC transporters	Selenomonas noxia	19
ABC transporters	Shuttleworthia satelles	10		ABC transporters	Selenomonas infelix	23		ABC transporters	Selenomonas sp.	13
ABC transporters	Simonsiella muelleri	2		ABC transporters	Selenomonas noxia	29		ABC transporters	Selenomonas sp. oral taxon 133	8
ABC transporters	Slackia exigua	8		ABC transporters	Selenomonas sp.	10		ABC transporters	Selenomonas sp. oral taxon 137	23
ABC transporters	Solobacterium moorei	29		ABC transporters	Selenomonas sp. oral taxon 133	13		ABC transporters	Selenomonas sp. oral taxon 138	17
ABC transporters	Staphylococcus aureus	2		ABC transporters	Selenomonas sp. oral taxon 137	12		ABC transporters	Selenomonas sp. oral taxon 149	23
ABC transporters	Stenotrophomonas maltophilia	10		ABC transporters	Selenomonas sp. oral taxon 138	26		ABC transporters	Selenomonas sputigena	37
ABC transporters	Stomatobaculum longum	18		ABC transporters	Selenomonas sp. oral taxon 149	24		ABC transporters	Shuttleworthia satelles	7
ABC transporters	Streptococcus agalactiae	2		ABC transporters	Selenomonas sputigena	25		ABC transporters	Slackia exigua	20
ABC transporters	Streptococcus anginosus	36		ABC transporters	Shuttleworthia satelles	12		ABC transporters	Solobacterium moorei	18
ABC transporters	Streptococcus australis	21		ABC transporters	Slackia exigua	7		ABC transporters	Staphylococcus aureus	1
ABC transporters	Streptococcus constellatus	37		ABC transporters	Solobacterium moorei	36		ABC transporters	Staphylococcus caprae	1
ABC transporters	Streptococcus cristatus	34		ABC transporters	Staphylococcus aureus	4		ABC transporters	Staphylococcus epidermidis	1
ABC transporters	Streptococcus downei	1		ABC transporters	Staphylococcus epidermidis	7		ABC transporters	Stenotrophomonas maltophilia	4
ABC transporters	Streptococcus gordonii	39		ABC transporters	Staphylococcus warneri	1		ABC transporters	Stomatobaculum longum	13
ABC transporters	Streptococcus infantarius	1		ABC transporters	Stenotrophomonas maltophilia	9		ABC transporters	Streptococcus agalactiae	2
ABC transporters	Streptococcus infantis	28		ABC transporters	Stenotrophomonas sp.	2		ABC transporters	Streptococcus anginosus	5
ABC transporters	Streptococcus intermedius	40		ABC transporters	Stomatobaculum longum	23		ABC transporters	Streptococcus australis	33
ABC transporters	Streptococcus mitis	45		ABC transporters	Streptococcus agalactiae	3		ABC transporters	Streptococcus constellatus	34
ABC transporters	Streptococcus mutans	38		ABC transporters	Streptococcus anginosus	32		ABC transporters	Streptococcus cristatus	36
ABC transporters	Streptococcus oligofermentans	22		ABC transporters	Streptococcus australis	13		ABC transporters	Streptococcus downei	3
ABC transporters	Streptococcus oralis	44		ABC transporters	Streptococcus constellatus	34		ABC transporters	Streptococcus gordonii	18
ABC transporters	Streptococcus parasanguinis	25		ABC transporters	Streptococcus cristatus	30		ABC transporters	Streptococcus infantarius	8
ABC transporters	Streptococcus peroris	3		ABC transporters	Streptococcus downei	2		ABC transporters	Streptococcus infantis	33
ABC transporters	Streptococcus pneumoniae	33		ABC transporters	Streptococcus gordonii	41		ABC transporters	Streptococcus intermedius	42
ABC transporters	Streptococcus pyogenes	3		ABC transporters	Streptococcus infantarius	2		ABC transporters	Streptococcus mitis	40
ABC transporters	Streptococcus salivarius	13		ABC transporters	Streptococcus infantis	17		ABC transporters	Streptococcus mutans	4
ABC transporters	Streptococcus sanguinis	52		ABC transporters	Streptococcus intermedius	36		ABC transporters	Streptococcus oligofermentans	5
ABC transporters	Streptococcus sanguis	44		ABC transporters	Streptococcus mitis	44		ABC transporters	Streptococcus oralis	27
ABC transporters	Streptococcus sobrinus	3		ABC transporters	Streptococcus mutans	3		ABC transporters	Streptococcus parasanguinis	26
ABC transporters	Streptococcus sp.	37		ABC transporters	Streptococcus oligofermentans	15		ABC transporters	Streptococcus peroris	24
ABC transporters	Streptococcus sp. oral taxon 056	23		ABC transporters	Streptococcus oralis	42		ABC transporters	Streptococcus pneumoniae	20
ABC transporters	Streptococcus sp. oral taxon 058	32		ABC transporters	Streptococcus parasanguinis	26		ABC transporters	Streptococcus pyogenes	3
ABC transporters	Streptococcus sp. oral taxon 066	7		ABC transporters	Streptococcus peroris	1		ABC transporters	Streptococcus salivarius	6
ABC transporters	Streptococcus sp. oral taxon 070	30		ABC transporters	Streptococcus pneumoniae	26		ABC transporters	Streptococcus sanguinis	31
ABC transporters	Streptococcus sp. oral taxon 071	36		ABC transporters	Streptococcus pyogenes	2		ABC transporters	Streptococcus sanguis	7
ABC transporters	Streptococcus sp.oral	23		ABC transporters	Streptococcus salivarius	4		ABC transporters	Streptococcus sobrinus	23
ABC transporters	Streptococcus vestibularis	16		ABC transporters	Streptococcus sanguinis	45		ABC transporters	Streptococcus sp.	33
ABC transporters	Synergistetes sp.	23		ABC transporters	Streptococcus sanguis	18		ABC transporters	Streptococcus sp. oral taxon 056	26
ABC transporters	Tannerella forsythia	5		ABC transporters	Streptococcus sobrinus	8		ABC transporters	Streptococcus sp. oral taxon 058	22
ABC transporters	Treponema denticola	21		ABC transporters	Streptococcus sp.	37		ABC transporters	Streptococcus sp. oral taxon 066	2
ABC transporters	Treponema lecithinolyticum	14		ABC transporters	Streptococcus sp. oral taxon 056	15		ABC transporters	Streptococcus sp. oral taxon 070	26
ABC transporters	Treponema maltophilum	19		ABC transporters	Streptococcus sp. oral taxon 058	30		ABC transporters	Streptococcus sp. oral taxon 071	15
ABC transporters	Treponema medium	24		ABC transporters	Streptococcus sp. oral taxon 066	4		ABC transporters	Streptococcus sp.oral	29
ABC transporters	Treponema socranskii	29		ABC transporters	Streptococcus sp. oral taxon 070	36		ABC transporters	Streptococcus vestibularis	18
ABC transporters	Treponema vincentii	24		ABC transporters	Streptococcus sp. oral taxon 071	38		ABC transporters	Synergistes[G-2] sp. oral taxon 357	16
ABC transporters	Turicella otitidis	5		ABC transporters	Streptococcus sp.oral	15		ABC transporters	Synergistetes sp.	26
ABC transporters	Variovorax paradoxus	28		ABC transporters	Streptococcus vestibularis	18		ABC transporters	Tannerella forsythia	17
ABC transporters	Veillonella atypica	12		ABC transporters	Synergistes[G-2] sp. oral taxon 357	4		ABC transporters	Treponema denticola	15
ABC transporters	Veillonella dispar	12		ABC transporters	Synergistetes sp.	33		ABC transporters	Treponema lecithinolyticum	11
ABC transporters	Veillonella parvula	26		ABC transporters	Tannerella forsythia	5		ABC transporters	Treponema maltophilum	26
ABC transporters	Veillonella sp. oral taxon 158	12		ABC transporters	Treponema denticola	25		ABC transporters	Treponema medium	17
ABC transporters	Veillonella sp. oral taxon 780	3		ABC transporters	Treponema lecithinolyticum	10		ABC transporters	Treponema pallidum	1
ABC transporters	Yersinia pestis	4		ABC transporters	Treponema maltophilum	19		ABC transporters	Treponema socranskii	16
Amino acid metabolism	Abiotrophia defectiva	91		ABC transporters	Treponema medium	23		ABC transporters	Treponema vincentii	15
Amino acid metabolism	Achromobacter xylosoxidans	68		ABC transporters	Treponema socranskii	22		ABC transporters	Turicella otitidis	2
Amino acid metabolism	Acinetobacter baumannii	13		ABC transporters	Treponema vincentii	21		ABC transporters	Variovorax paradoxus	19
Amino acid metabolism	Actinomyces cardiffensis	11		ABC transporters	Turicella otitidis	6		ABC transporters	Veillonella atypica	17
Amino acid metabolism	Actinomyces georgiae	67		ABC transporters	Variovorax paradoxus	23		ABC transporters	Veillonella dispar	26
Amino acid metabolism	Actinomyces graevenitzii	16		ABC transporters	Veillonella atypica	18		ABC transporters	Veillonella parvula	22
Amino acid metabolism	Actinomyces johnsonii	88		ABC transporters	Veillonella dispar	15		ABC transporters	Veillonella sp. oral taxon 158	17
Amino acid metabolism	Actinomyces massiliensis	105		ABC transporters	Veillonella parvula	26		ABC transporters	Veillonella sp. oral taxon 780	9
Amino acid metabolism	Actinomyces naeslundii	110		ABC transporters	Veillonella sp. oral taxon 158	15		ABC transporters	Yersinia pestis	9
Amino acid metabolism	Actinomyces odontolyticus	80		ABC transporters	Veillonella sp. oral taxon 780	5		Amino acid metabolism	Abiotrophia defectiva	35
Amino acid metabolism	Actinomyces oris	105		ABC transporters	Yersinia pestis	1		Amino acid metabolism	Achromobacter xylosoxidans	14
Amino acid metabolism	Actinomyces sp. oral taxon 170	105		Amino acids	Abiotrophia defectiva	78		Amino acid metabolism	Acinetobacter baumannii	74
Amino acid metabolism	Actinomyces sp. oral taxon 171	108		Amino acids	Achromobacter xylosoxidans	56		Amino acid metabolism	Actinomyces cardiffensis	34
Amino acid metabolism	Actinomyces sp. oral taxon 175	105		Amino acids	Acinetobacter baumannii	35		Amino acid metabolism	Actinomyces georgiae	37
Amino acid metabolism	Actinomyces sp. oral taxon 178	71		Amino acids	Actinomyces cardiffensis	39		Amino acid metabolism	Actinomyces graevenitzii	12
Amino acid metabolism	Actinomyces sp. oral taxon 180	76		Amino acids	Actinomyces georgiae	37		Amino acid metabolism	Actinomyces johnsonii	81
Amino acid metabolism	Actinomyces sp. oral taxon 181	16		Amino acids	Actinomyces graevenitzii	4		Amino acid metabolism	Actinomyces massiliensis	83
Amino acid metabolism	Actinomyces sp. oral taxon 448	104		Amino acids	Actinomyces johnsonii	57		Amino acid metabolism	Actinomyces naeslundii	68
Amino acid metabolism	Actinomyces sp. oral taxon 848	49		Amino acids	Actinomyces massiliensis	90		Amino acid metabolism	Actinomyces odontolyticus	62
Amino acid metabolism	Actinomyces sp. oral taxon 849	92		Amino acids	Actinomyces naeslundii	100		Amino acid metabolism	Actinomyces oris	62
Amino acid metabolism	Afipia broomeae	15		Amino acids	Actinomyces odontolyticus	78		Amino acid metabolism	Actinomyces sp. oral taxon 170	5
Amino acid metabolism	Aggregatibacter actinomycetemcomitans	28		Amino acids	Actinomyces oris	84		Amino acid metabolism	Actinomyces sp. oral taxon 171	93
Amino acid metabolism	Aggregatibacter aphrophilus	87		Amino acids	Actinomyces sp. oral taxon 170	67		Amino acid metabolism	Actinomyces sp. oral taxon 175	35
Amino acid metabolism	Aggregatibacter segnis	74		Amino acids	Actinomyces sp. oral taxon 171	85		Amino acid metabolism	Actinomyces sp. oral taxon 178	70
Amino acid metabolism	Agrobacterium radiobacter	13		Amino acids	Actinomyces sp. oral taxon 175	95		Amino acid metabolism	Actinomyces sp. oral taxon 180	91
Amino acid metabolism	Agrobacterium tumefaciens	21		Amino acids	Actinomyces sp. oral taxon 178	59		Amino acid metabolism	Actinomyces sp. oral taxon 181	1
Amino acid metabolism	Alloiococcus otitis	1		Amino acids	Actinomyces sp. oral taxon 180	63		Amino acid metabolism	Actinomyces sp. oral taxon 448	53
Amino acid metabolism	Anaerococcus prevotii	3		Amino acids	Actinomyces sp. oral taxon 181	6		Amino acid metabolism	Actinomyces sp. oral taxon 848	69
Amino acid metabolism	Anaerococcus tetradius	2		Amino acids	Actinomyces sp. oral taxon 448	83		Amino acid metabolism	Actinomyces sp. oral taxon 849	78
Amino acid metabolism	Anaeroglobus geminatus	70		Amino acids	Actinomyces sp. oral taxon 848	38		Amino acid metabolism	Afipia broomeae	80
Amino acid metabolism	Arcanobacterium haemolyticum	1		Amino acids	Actinomyces sp. oral taxon 849	52		Amino acid metabolism	Aggregatibacter actinomycetemcomitans	14
Amino acid metabolism	Atopobium minutum	4		Amino acids	Afipia broomeae	25		Amino acid metabolism	Aggregatibacter aphrophilus	25
Amino acid metabolism	Atopobium parvulum	48		Amino acids	Aggregatibacter actinomycetemcomitans	75		Amino acid metabolism	Aggregatibacter segnis	67
Amino acid metabolism	Atopobium rimae	49		Amino acids	Aggregatibacter aphrophilus	90		Amino acid metabolism	Agrobacterium radiobacter	5
Amino acid metabolism	Atopobium sp. oral taxon 199	8		Amino acids	Aggregatibacter segnis	73		Amino acid metabolism	Agrobacterium tumefaciens	15
Amino acid metabolism	Atopobium vaginae	6		Amino acids	Agrobacterium radiobacter	25		Amino acid metabolism	Alloiococcus otitis	1
Amino acid metabolism	Bacillus anthracis	3		Amino acids	Agrobacterium tumefaciens	49		Amino acid metabolism	Anaerococcus lactolyticus	7
Amino acid metabolism	Bacillus clausii	1		Amino acids	Alloiococcus otitis	2		Amino acid metabolism	Anaerococcus prevotii	47
Amino acid metabolism	Bacillus subtilis	7		Amino acids	Anaerococcus lactolyticus	3		Amino acid metabolism	Anaerococcus tetradius	8
Amino acid metabolism	Bacteroidetes bacterium	63		Amino acids	Anaerococcus prevotii	2		Amino acid metabolism	Anaeroglobus geminatus	47
Amino acid metabolism	Bacteroidetes oral	64		Amino acids	Anaerococcus tetradius	2		Amino acid metabolism	Arcanobacterium haemolyticum	4
Amino acid metabolism	Bifidobacterium animalis	9		Amino acids	Anaeroglobus geminatus	49		Amino acid metabolism	Atopobium minutum	3
Amino acid metabolism	Bifidobacterium breve	9		Amino acids	Atopobium parvulum	32		Amino acid metabolism	Atopobium parvulum	68
Amino acid metabolism	Bifidobacterium dentium	14		Amino acids	Atopobium rimae	48		Amino acid metabolism	Atopobium rimae	41
Amino acid metabolism	Bifidobacterium longum	20		Amino acids	Atopobium sp. oral taxon 199	38		Amino acid metabolism	Atopobium sp. oral taxon 199	5
Amino acid metabolism	Bordetella pertussis	41		Amino acids	Atopobium vaginae	1		Amino acid metabolism	Atopobium vaginae	1
Amino acid metabolism	Bradyrhizobium elkanii	20		Amino acids	Bacillus anthracis	11		Amino acid metabolism	Bacillus anthracis	40
Amino acid metabolism	Brevundimonas diminuta	55		Amino acids	Bacillus clausii	8		Amino acid metabolism	Bacillus clausii	5
Amino acid metabolism	Bulleidia extructa	2		Amino acids	Bacillus subtilis	23		Amino acid metabolism	Bacillus subtilis	76
Amino acid metabolism	Burkholderia cepacia	18		Amino acids	Bacteroidetes bacterium	60		Amino acid metabolism	Bacteroidetes bacterium	67
Amino acid metabolism	Campylobacter concisus	71		Amino acids	Bacteroidetes oral	60		Amino acid metabolism	Bacteroidetes oral	77
Amino acid metabolism	Campylobacter curvus	52		Amino acids	Bifidobacterium animalis	8		Amino acid metabolism	Bifidobacterium animalis	22
Amino acid metabolism	Campylobacter gracilis	91		Amino acids	Bifidobacterium breve	1		Amino acid metabolism	Bifidobacterium breve	2
Amino acid metabolism	Campylobacter rectus	82		Amino acids	Bifidobacterium dentium	10		Amino acid metabolism	Bifidobacterium dentium	62
Amino acid metabolism	Campylobacter showae	88		Amino acids	Bifidobacterium longum	16		Amino acid metabolism	Bifidobacterium longum	20
Amino acid metabolism	Candidate Division TM7	42		Amino acids	Bordetella pertussis	31		Amino acid metabolism	Bordetella pertussis	22
Amino acid metabolism	Capnocytophaga gingivalis	74		Amino acids	Bradyrhizobium elkanii	38		Amino acid metabolism	Bradyrhizobium elkanii	22
Amino acid metabolism	Capnocytophaga ochracea	65		Amino acids	Brevundimonas diminuta	40		Amino acid metabolism	Brevundimonas diminuta	11
Amino acid metabolism	Capnocytophaga sp. oral taxon 324	56		Amino acids	Bulleidia extructa	23		Amino acid metabolism	Bulleidia extructa	20
Amino acid metabolism	Capnocytophaga sp. oral taxon 326	75		Amino acids	Burkholderia cepacia	20		Amino acid metabolism	Burkholderia cepacia	72
Amino acid metabolism	Capnocytophaga sp. oral taxon 329	77		Amino acids	Campylobacter concisus	80		Amino acid metabolism	Campylobacter concisus	91
Amino acid metabolism	Capnocytophaga sp. oral taxon 332	61		Amino acids	Campylobacter curvus	26		Amino acid metabolism	Campylobacter curvus	50
Amino acid metabolism	Capnocytophaga sp. oral taxon 335	62		Amino acids	Campylobacter gracilis	89		Amino acid metabolism	Campylobacter gracilis	86
Amino acid metabolism	Capnocytophaga sp. oral taxon 336	53		Amino acids	Campylobacter rectus	76		Amino acid metabolism	Campylobacter rectus	74
Amino acid metabolism	Capnocytophaga sp. oral taxon 338	60		Amino acids	Campylobacter showae	76		Amino acid metabolism	Campylobacter showae	46
Amino acid metabolism	Capnocytophaga sp. oral taxon 380	60		Amino acids	Candidate Division TM7	42		Amino acid metabolism	Candidate Division TM7	72
Amino acid metabolism	Capnocytophaga sp. oral taxon 412	54		Amino acids	Capnocytophaga gingivalis	73		Amino acid metabolism	Capnocytophaga gingivalis	54
Amino acid metabolism	Capnocytophaga sputigena	73		Amino acids	Capnocytophaga ochracea	62		Amino acid metabolism	Capnocytophaga ochracea	39
Amino acid metabolism	Cardiobacterium hominis	98		Amino acids	Capnocytophaga sp. oral taxon 324	48		Amino acid metabolism	Capnocytophaga sp. oral taxon 324	67
Amino acid metabolism	Cardiobacterium valvarum	85		Amino acids	Capnocytophaga sp. oral taxon 326	53		Amino acid metabolism	Capnocytophaga sp. oral taxon 326	87
Amino acid metabolism	Catonella morbi	47		Amino acids	Capnocytophaga sp. oral taxon 329	77		Amino acid metabolism	Capnocytophaga sp. oral taxon 329	69
Amino acid metabolism	Centipeda periodontii	93		Amino acids	Capnocytophaga sp. oral taxon 332	34		Amino acid metabolism	Capnocytophaga sp. oral taxon 332	50
Amino acid metabolism	Chlamydophila pneumoniae	1		Amino acids	Capnocytophaga sp. oral taxon 335	54		Amino acid metabolism	Capnocytophaga sp. oral taxon 335	40
Amino acid metabolism	Comamonas testosteroni	71		Amino acids	Capnocytophaga sp. oral taxon 336	48		Amino acid metabolism	Capnocytophaga sp. oral taxon 336	49
Amino acid metabolism	Corynebacterium diphtheriae	6		Amino acids	Capnocytophaga sp. oral taxon 338	44		Amino acid metabolism	Capnocytophaga sp. oral taxon 338	72
Amino acid metabolism	Corynebacterium durum	107		Amino acids	Capnocytophaga sp. oral taxon 380	50		Amino acid metabolism	Capnocytophaga sp. oral taxon 380	36
Amino acid metabolism	Corynebacterium matruchotii	107		Amino acids	Capnocytophaga sp. oral taxon 412	47		Amino acid metabolism	Capnocytophaga sp. oral taxon 412	44
Amino acid metabolism	Corynebacterium urealyticum	28		Amino acids	Capnocytophaga sputigena	67		Amino acid metabolism	Capnocytophaga sputigena	82
Amino acid metabolism	Cronobacter sakazakii	9		Amino acids	Cardiobacterium hominis	87		Amino acid metabolism	Cardiobacterium hominis	28
Amino acid metabolism	Cryptobacterium curtum	44		Amino acids	Cardiobacterium valvarum	75		Amino acid metabolism	Cardiobacterium valvarum	15
Amino acid metabolism	Delftia acidovorans	90		Amino acids	Catonella morbi	45		Amino acid metabolism	Catonella morbi	108
Amino acid metabolism	Desulfobulbus sp. oral taxon 041	5		Amino acids	Centipeda periodontii	97		Amino acid metabolism	Centipeda periodontii	106
Amino acid metabolism	Dialister invisus	57		Amino acids	Comamonas sp.	1		Amino acid metabolism	Comamonas testosteroni	64
Amino acid metabolism	Dialister micraerophilus	7		Amino acids	Comamonas testosteroni	57		Amino acid metabolism	Corynebacterium durum	10
Amino acid metabolism	Dolosigranulum pigrum	2		Amino acids	Corynebacterium diphtheriae	5		Amino acid metabolism	Corynebacterium matruchotii	56
Amino acid metabolism	Eggerthella lenta	19		Amino acids	Corynebacterium durum	92		Amino acid metabolism	Corynebacterium urealyticum	5
Amino acid metabolism	Eggerthia catenaformis	2		Amino acids	Corynebacterium matruchotii	105		Amino acid metabolism	Cronobacter sakazakii	40
Amino acid metabolism	Eikenella corrodens	84		Amino acids	Corynebacterium urealyticum	11		Amino acid metabolism	Cryptobacterium curtum	35
Amino acid metabolism	Enterobacter cancerogenus	11		Amino acids	Cronobacter sakazakii	10		Amino acid metabolism	Delftia acidovorans	15
Amino acid metabolism	Enterobacter hormaechei	13		Amino acids	Cryptobacterium curtum	7		Amino acid metabolism	Desulfobulbus sp. oral taxon 041	50
Amino acid metabolism	Enterococcus casseliflavus	14		Amino acids	Delftia acidovorans	55		Amino acid metabolism	Dialister invisus	32
Amino acid metabolism	Enterococcus durans	8		Amino acids	Desulfobulbus sp. oral taxon 041	55		Amino acid metabolism	Dialister micraerophilus	7
Amino acid metabolism	Enterococcus faecalis	8		Amino acids	Dialister invisus	55		Amino acid metabolism	Dolosigranulum pigrum	2
Amino acid metabolism	Enterococcus italicus	6		Amino acids	Dialister micraerophilus	22		Amino acid metabolism	Eggerthella lenta	14
Amino acid metabolism	Enterococcus saccharolyticus	9		Amino acids	Dolosigranulum pigrum	3		Amino acid metabolism	Eggerthia catenaformis	80
Amino acid metabolism	Erysipelothrix tonsillarum	2		Amino acids	Eggerthella lenta	35		Amino acid metabolism	Eikenella corrodens	22
Amino acid metabolism	Escherichia coli	25		Amino acids	Eggerthia catenaformis	12		Amino acid metabolism	Enterobacter cancerogenus	11
Amino acid metabolism	Eubacterium infirmum	40		Amino acids	Eikenella corrodens	79		Amino acid metabolism	Enterobacter hormaechei	37
Amino acid metabolism	Eubacterium limosum	8		Amino acids	Enterobacter cancerogenus	15		Amino acid metabolism	Enterococcus casseliflavus	52
Amino acid metabolism	Eubacterium saburreum	70		Amino acids	Enterobacter hormaechei	19		Amino acid metabolism	Enterococcus durans	10
Amino acid metabolism	Eubacterium saphenum	5		Amino acids	Enterococcus casseliflavus	62		Amino acid metabolism	Enterococcus faecalis	28
Amino acid metabolism	Eubacterium yurii	60		Amino acids	Enterococcus durans	16		Amino acid metabolism	Enterococcus italicus	43
Amino acid metabolism	Filifactor alocis	34		Amino acids	Enterococcus faecalis	11		Amino acid metabolism	Enterococcus saccharolyticus	5
Amino acid metabolism	Finegoldia magna	4		Amino acids	Enterococcus italicus	27		Amino acid metabolism	Erysipelothrix tonsillarum	1
Amino acid metabolism	Fusobacterium gonidiaformans	4		Amino acids	Enterococcus saccharolyticus	48		Amino acid metabolism	Escherichia coli	82
Amino acid metabolism	Fusobacterium necrophorum	5		Amino acids	Erysipelothrix tonsillarum	2		Amino acid metabolism	Eubacterium infirmum	78
Amino acid metabolism	Fusobacterium nucleatum	70		Amino acids	Escherichia coli	23		Amino acid metabolism	Eubacterium limosum	8
Amino acid metabolism	Fusobacterium periodonticum	44		Amino acids	Eubacterium infirmum	47		Amino acid metabolism	Eubacterium saburreum	62
Amino acid metabolism	Fusobacterium sp.	56		Amino acids	Eubacterium limosum	9		Amino acid metabolism	Eubacterium saphenum	5
Amino acid metabolism	Fusobacterium sp. oral taxon 370	13		Amino acids	Eubacterium saburreum	53		Amino acid metabolism	Eubacterium yurii	60
Amino acid metabolism	Gardnerella vaginalis	7		Amino acids	Eubacterium saphenum	48		Amino acid metabolism	Filifactor alocis	13
Amino acid metabolism	Gemella haemolysans	31		Amino acids	Eubacterium yurii	65		Amino acid metabolism	Finegoldia magna	57
Amino acid metabolism	Gemella morbillorum	39		Amino acids	Filifactor alocis	55		Amino acid metabolism	Fusobacterium gonidiaformans	4
Amino acid metabolism	Gemella moribillum	43		Amino acids	Finegoldia magna	8		Amino acid metabolism	Fusobacterium necrophorum	33
Amino acid metabolism	Gemella sanguinis	8		Amino acids	Fusobacterium gonidiaformans	6		Amino acid metabolism	Fusobacterium nucleatum	53
Amino acid metabolism	Granulicatella adiacens	36		Amino acids	Fusobacterium necrophorum	15		Amino acid metabolism	Fusobacterium periodonticum	69
Amino acid metabolism	Granulicatella elegans	18		Amino acids	Fusobacterium nucleatum	77		Amino acid metabolism	Fusobacterium sp.	42
Amino acid metabolism	Haemophilus aegyptius	2		Amino acids	Fusobacterium periodonticum	54		Amino acid metabolism	Fusobacterium sp. oral taxon 370	17
Amino acid metabolism	Haemophilus ducreyi	4		Amino acids	Fusobacterium sp.	62		Amino acid metabolism	Gardnerella vaginalis	1
Amino acid metabolism	Haemophilus haemolyticus	46		Amino acids	Fusobacterium sp. oral taxon 370	37		Amino acid metabolism	Gemella haemolysans	40
Amino acid metabolism	Haemophilus influenzae	23		Amino acids	Gardnerella vaginalis	7		Amino acid metabolism	Gemella morbillorum	39
Amino acid metabolism	Haemophilus parainfluenzae	85		Amino acids	Gemella haemolysans	46		Amino acid metabolism	Gemella moribillum	57
Amino acid metabolism	Haemophilus sp. oral taxon 851	16		Amino acids	Gemella morbillorum	33		Amino acid metabolism	Gemella sanguinis	6
Amino acid metabolism	Johnsonella ignava	35		Amino acids	Gemella moribillum	36		Amino acid metabolism	Granulicatella adiacens	21
Amino acid metabolism	Jonquetella anthropi	10		Amino acids	Gemella sanguinis	4		Amino acid metabolism	Granulicatella elegans	16
Amino acid metabolism	Kingella denitrificans	86		Amino acids	Granulicatella adiacens	36		Amino acid metabolism	Haemophilus ducreyi	2
Amino acid metabolism	Kingella kingae	11		Amino acids	Granulicatella elegans	19		Amino acid metabolism	Haemophilus haemolyticus	24
Amino acid metabolism	Kingella oralis	96		Amino acids	Haemophilus aegyptius	1		Amino acid metabolism	Haemophilus influenzae	81
Amino acid metabolism	Klebsiella pneumoniae	18		Amino acids	Haemophilus ducreyi	2		Amino acid metabolism	Haemophilus parainfluenzae	7
Amino acid metabolism	Kytococcus sedentarius	21		Amino acids	Haemophilus haemolyticus	55		Amino acid metabolism	Haemophilus sp. oral taxon 851	3
Amino acid metabolism	Lachnospiraceae [G-1] sp. oral taxon	44		Amino acids	Haemophilus influenzae	26		Amino acid metabolism	Helicobacter pylori	23
Amino acid metabolism	Lachnospiraceae bacterium	71		Amino acids	Haemophilus parainfluenzae	85		Amino acid metabolism	Johnsonella ignava	62
Amino acid metabolism	Lachnospiraceae oral	27		Amino acids	Haemophilus sp. oral taxon 851	21		Amino acid metabolism	Jonquetella anthropi	4
Amino acid metabolism	Lactobacillus acidophilus	3		Amino acids	Helicobacter pylori	3		Amino acid metabolism	Kingella denitrificans	65
Amino acid metabolism	Lactobacillus buchneri	2		Amino acids	Johnsonella ignava	53		Amino acid metabolism	Kingella kingae	3
Amino acid metabolism	Lactobacillus casei	2		Amino acids	Jonquetella anthropi	14		Amino acid metabolism	Kingella oralis	57
Amino acid metabolism	Lactobacillus catenaforme	2		Amino acids	Kingella denitrificans	72		Amino acid metabolism	Klebsiella pneumoniae	8
Amino acid metabolism	Lactobacillus coleohominis	2		Amino acids	Kingella kingae	6		Amino acid metabolism	Kytococcus sedentarius	3
Amino acid metabolism	Lactobacillus fermentum	15		Amino acids	Kingella oralis	86		Amino acid metabolism	Lachnospiraceae [G-1] sp. oral taxon	71
Amino acid metabolism	Lactobacillus gasseri	2		Amino acids	Klebsiella pneumoniae	33		Amino acid metabolism	Lachnospiraceae bacterium	93
Amino acid metabolism	Lactobacillus iners	3		Amino acids	Kytococcus sedentarius	18		Amino acid metabolism	Lachnospiraceae oral	10
Amino acid metabolism	Lactobacillus johnsonii	3		Amino acids	Lachnospiraceae [G-1] sp. oral taxon	91		Amino acid metabolism	Lactobacillus acidophilus	3
Amino acid metabolism	Lactobacillus parafarraginis	2		Amino acids	Lachnospiraceae bacterium	94		Amino acid metabolism	Lactobacillus brevis	1
Amino acid metabolism	Lactobacillus pentosus	2		Amino acids	Lachnospiraceae oral	16		Amino acid metabolism	Lactobacillus buchneri	3
Amino acid metabolism	Lactobacillus plantarum	4		Amino acids	Lactobacillus acidophilus	5		Amino acid metabolism	Lactobacillus casei	28
Amino acid metabolism	Lactobacillus reuteri	3		Amino acids	Lactobacillus brevis	1		Amino acid metabolism	Lactobacillus catenaforme	11
Amino acid metabolism	Lactobacillus rhamnosus	3		Amino acids	Lactobacillus buchneri	1		Amino acid metabolism	Lactobacillus coleohominis	2
Amino acid metabolism	Lactobacillus salivarius	2		Amino acids	Lactobacillus catenaforme	14		Amino acid metabolism	Lactobacillus crispatus	9
Amino acid metabolism	Lactobacillus vaginalis	4		Amino acids	Lactobacillus coleohominis	1		Amino acid metabolism	Lactobacillus fermentum	4
Amino acid metabolism	Lactococcus lactis	7		Amino acids	Lactobacillus crispatus	2		Amino acid metabolism	Lactobacillus gasseri	1
Amino acid metabolism	Lautropia mirabilis	112		Amino acids	Lactobacillus gasseri	2		Amino acid metabolism	Lactobacillus iners	5
Amino acid metabolism	Leptotrichia buccalis	63		Amino acids	Lactobacillus iners	4		Amino acid metabolism	Lactobacillus jensenii	3
Amino acid metabolism	Leptotrichia goodfellowii	42		Amino acids	Lactobacillus jensenii	3		Amino acid metabolism	Lactobacillus johnsonii	2
Amino acid metabolism	Leptotrichia hofstadii	79		Amino acids	Lactobacillus johnsonii	1		Amino acid metabolism	Lactobacillus kisonensis	1
Amino acid metabolism	Leptotrichia shahii	67		Amino acids	Lactobacillus kisonensis	1		Amino acid metabolism	Lactobacillus oris	2
Amino acid metabolism	Leptotrichia wadei	87		Amino acids	Lactobacillus oris	2		Amino acid metabolism	Lactobacillus parafarraginis	6
Amino acid metabolism	Listeria monocytogenes	7		Amino acids	Lactobacillus paracasei	2		Amino acid metabolism	Lactobacillus pentosus	2
Amino acid metabolism	Lysinibacillus fusiformis	3		Amino acids	Lactobacillus parafarraginis	1		Amino acid metabolism	Lactobacillus plantarum	3
Amino acid metabolism	Megasphaera micronuciformis	54		Amino acids	Lactobacillus pentosus	3		Amino acid metabolism	Lactobacillus reuteri	5
Amino acid metabolism	Mesorhizobium loti	21		Amino acids	Lactobacillus plantarum	4		Amino acid metabolism	Lactobacillus rhamnosus	38
Amino acid metabolism	Microbacterium sp. oral taxon 186	45		Amino acids	Lactobacillus reuteri	2		Amino acid metabolism	Lactobacillus salivarius	15
Amino acid metabolism	Mitsuokella multacida	25		Amino acids	Lactobacillus rhamnosus	7		Amino acid metabolism	Lactococcus lactis	66
Amino acid metabolism	Mobiluncus mulieris	2		Amino acids	Lactobacillus salivarius	5		Amino acid metabolism	Lautropia mirabilis	93
Amino acid metabolism	Moraxella catarrhalis	1		Amino acids	Lactobacillus vaginalis	4		Amino acid metabolism	Leptotrichia buccalis	87
Amino acid metabolism	Mycobacterium leprae	7		Amino acids	Lactococcus lactis	10		Amino acid metabolism	Leptotrichia goodfellowii	24
Amino acid metabolism	Mycobacterium tuberculosis	34		Amino acids	Lautropia mirabilis	107		Amino acid metabolism	Leptotrichia hofstadii	55
Amino acid metabolism	Mycoplasma fermentans	2		Amino acids	Leptotrichia buccalis	58		Amino acid metabolism	Leptotrichia shahii	88
Amino acid metabolism	Mycoplasma hominis	1		Amino acids	Leptotrichia goodfellowii	46		Amino acid metabolism	Leptotrichia wadei	16
Amino acid metabolism	Neisseria bacilliformis	66		Amino acids	Leptotrichia hofstadii	72		Amino acid metabolism	Listeria monocytogenes	20
Amino acid metabolism	Neisseria elongata	99		Amino acids	Leptotrichia shahii	52		Amino acid metabolism	Lysinibacillus fusiformis	7
Amino acid metabolism	Neisseria flavescens	91		Amino acids	Leptotrichia wadei	85		Amino acid metabolism	Megasphaera micronuciformis	53
Amino acid metabolism	Neisseria gonorrhoeae	29		Amino acids	Listeria monocytogenes	22		Amino acid metabolism	Mesorhizobium loti	5
Amino acid metabolism	Neisseria lactamica	35		Amino acids	Lysinibacillus fusiformis	10		Amino acid metabolism	Microbacterium sp. oral taxon 186	29
Amino acid metabolism	Neisseria meningitidis	50		Amino acids	Megasphaera micronuciformis	21		Amino acid metabolism	Mitsuokella multacida	93
Amino acid metabolism	Neisseria mucosa	104		Amino acids	Mesorhizobium loti	34		Amino acid metabolism	Moraxella catarrhalis	19
Amino acid metabolism	Neisseria polysaccharea	37		Amino acids	Microbacterium sp. oral taxon 186	27		Amino acid metabolism	Mycobacterium leprae	1
Amino acid metabolism	Neisseria sicca	106		Amino acids	Mitsuokella multacida	39		Amino acid metabolism	Mycobacterium tuberculosis	5
Amino acid metabolism	Neisseria sp. oral taxon 014	94		Amino acids	Mobiluncus mulieris	3		Amino acid metabolism	Mycoplasma fermentans	2
Amino acid metabolism	Neisseria sp. oral taxon 020	40		Amino acids	Moraxella catarrhalis	10		Amino acid metabolism	Mycoplasma hominis	3
Amino acid metabolism	Neisseria subflava	63		Amino acids	Mycobacterium leprae	4		Amino acid metabolism	Neisseria bacilliformis	89
Amino acid metabolism	Neisseria weaveri	17		Amino acids	Mycobacterium tuberculosis	30		Amino acid metabolism	Neisseria elongata	101
Amino acid metabolism	Ochrobactrum anthropi	7		Amino acids	Mycoplasma hominis	4		Amino acid metabolism	Neisseria flavescens	20
Amino acid metabolism	Olsenella sp. oral taxon 809	43		Amino acids	Neisseria bacilliformis	62		Amino acid metabolism	Neisseria gonorrhoeae	22
Amino acid metabolism	Olsenella uli	47		Amino acids	Neisseria elongata	82		Amino acid metabolism	Neisseria lactamica	54
Amino acid metabolism	Oribacterium sinus	23		Amino acids	Neisseria flavescens	91		Amino acid metabolism	Neisseria meningitidis	89
Amino acid metabolism	Oribacterium sp. oral taxon 078	67		Amino acids	Neisseria gonorrhoeae	18		Amino acid metabolism	Neisseria mucosa	15
Amino acid metabolism	Oribacterium sp. oral taxon 108	8		Amino acids	Neisseria lactamica	19		Amino acid metabolism	Neisseria polysaccharea	100
Amino acid metabolism	Paenibacillus sp. oral taxon 786	6		Amino acids	Neisseria meningitidis	28		Amino acid metabolism	Neisseria sicca	27
Amino acid metabolism	Parascardovia denticolens	14		Amino acids	Neisseria mucosa	93		Amino acid metabolism	Neisseria sp. oral taxon 014	7
Amino acid metabolism	Parvimonas micra	29		Amino acids	Neisseria polysaccharea	23		Amino acid metabolism	Neisseria sp. oral taxon 020	74
Amino acid metabolism	Parvimonas sp. oral taxon 110	24		Amino acids	Neisseria sicca	101		Amino acid metabolism	Neisseria subflava	72
Amino acid metabolism	Parvimonas sp. oral taxon 393	17		Amino acids	Neisseria sp. oral taxon 014	79		Amino acid metabolism	Neisseria weaveri	19
Amino acid metabolism	Peptoniphilus indolicus	2		Amino acids	Neisseria sp. oral taxon 020	44		Amino acid metabolism	Ochrobactrum anthropi	32
Amino acid metabolism	Peptoniphilus lacrimalis	3		Amino acids	Neisseria subflava	77		Amino acid metabolism	Olsenella sp. oral taxon 809	22
Amino acid metabolism	Peptoniphilus sp. oral taxon 375	2		Amino acids	Neisseria weaveri	11		Amino acid metabolism	Olsenella uli	71
Amino acid metabolism	Peptoniphilus sp. oral taxon 386	3		Amino acids	Ochrobactrum anthropi	16		Amino acid metabolism	Oribacterium sinus	9
Amino acid metabolism	Peptoniphilus sp. oral taxon 836	3		Amino acids	Olsenella sp. oral taxon 809	28		Amino acid metabolism	Oribacterium sp. oral taxon 078	54
Amino acid metabolism	Peptostreptococcus anaerobius	4		Amino acids	Olsenella uli	70		Amino acid metabolism	Oribacterium sp. oral taxon 108	35
Amino acid metabolism	Peptostreptococcus stomatis	29		Amino acids	Oribacterium sinus	50		Amino acid metabolism	Paenibacillus sp. oral taxon 786	15
Amino acid metabolism	Porphyromonas asaccharolytica	19		Amino acids	Oribacterium sp. oral taxon 078	74		Amino acid metabolism	Parascardovia denticolens	7
Amino acid metabolism	Porphyromonas catoniae	40		Amino acids	Oribacterium sp. oral taxon 108	8		Amino acid metabolism	Parvimonas micra	30
Amino acid metabolism	Porphyromonas endodontalis	58		Amino acids	Paenibacillus sp. oral taxon 786	12		Amino acid metabolism	Parvimonas sp. oral taxon 110	24
Amino acid metabolism	Porphyromonas gingivalis	24		Amino acids	Parascardovia denticolens	6		Amino acid metabolism	Parvimonas sp. oral taxon 393	29
Amino acid metabolism	Porphyromonas sp. oral taxon 279	49		Amino acids	Parvimonas micra	37		Amino acid metabolism	Peptoniphilus indolicus	3
Amino acid metabolism	Porphyromonas uenonis	27		Amino acids	Parvimonas sp. oral taxon 110	27		Amino acid metabolism	Peptoniphilus lacrimalis	7
Amino acid metabolism	Prevotella bivia	12		Amino acids	Parvimonas sp. oral taxon 393	19		Amino acid metabolism	Peptoniphilus sp. oral taxon 375	11
Amino acid metabolism	Prevotella buccae	59		Amino acids	Peptoniphilus indolicus	8		Amino acid metabolism	Peptoniphilus sp. oral taxon 386	27
Amino acid metabolism	Prevotella buccalis	21		Amino acids	Peptoniphilus lacrimalis	6		Amino acid metabolism	Peptoniphilus sp. oral taxon 836	4
Amino acid metabolism	Prevotella dentalis	58		Amino acids	Peptoniphilus sp. oral taxon 375	2		Amino acid metabolism	Peptostreptococcus anaerobius	2
Amino acid metabolism	Prevotella denticola	67		Amino acids	Peptoniphilus sp. oral taxon 386	12		Amino acid metabolism	Peptostreptococcus stomatis	62
Amino acid metabolism	Prevotella histicola	52		Amino acids	Peptoniphilus sp. oral taxon 836	4		Amino acid metabolism	Porphyromonas asaccharolytica	18
Amino acid metabolism	Prevotella intermedia	58		Amino acids	Peptostreptococcus anaerobius	6		Amino acid metabolism	Porphyromonas catoniae	18
Amino acid metabolism	Prevotella loescheii	64		Amino acids	Peptostreptococcus stomatis	50		Amino acid metabolism	Porphyromonas endodontalis	69
Amino acid metabolism	Prevotella maculosa	83		Amino acids	Porphyromonas asaccharolytica	13		Amino acid metabolism	Porphyromonas gingivalis	48
Amino acid metabolism	Prevotella marshii	36		Amino acids	Porphyromonas catoniae	36		Amino acid metabolism	Porphyromonas sp. oral taxon 279	70
Amino acid metabolism	Prevotella melaninogenica	67		Amino acids	Porphyromonas endodontalis	59		Amino acid metabolism	Porphyromonas uenonis	45
Amino acid metabolism	Prevotella micans	44		Amino acids	Porphyromonas gingivalis	67		Amino acid metabolism	Prevotella bivia	5
Amino acid metabolism	Prevotella multiformis	36		Amino acids	Porphyromonas sp. oral taxon 279	50		Amino acid metabolism	Prevotella buccae	17
Amino acid metabolism	Prevotella multisaccharivorax	28		Amino acids	Porphyromonas uenonis	9		Amino acid metabolism	Prevotella buccalis	31
Amino acid metabolism	Prevotella nigrescens	56		Amino acids	Prevotella bivia	2		Amino acid metabolism	Prevotella dentalis	62
Amino acid metabolism	Prevotella oralis	54		Amino acids	Prevotella buccae	27		Amino acid metabolism	Prevotella denticola	57
Amino acid metabolism	Prevotella oris	71		Amino acids	Prevotella buccalis	9		Amino acid metabolism	Prevotella histicola	22
Amino acid metabolism	Prevotella oulorum	53		Amino acids	Prevotella dentalis	58		Amino acid metabolism	Prevotella intermedia	50
Amino acid metabolism	Prevotella pallens	36		Amino acids	Prevotella denticola	65		Amino acid metabolism	Prevotella loescheii	79
Amino acid metabolism	Prevotella saccharolytica	73		Amino acids	Prevotella histicola	27		Amino acid metabolism	Prevotella maculosa	25
Amino acid metabolism	Prevotella salivae	52		Amino acids	Prevotella intermedia	53		Amino acid metabolism	Prevotella marshii	68
Amino acid metabolism	Prevotella sp. oral taxon 299	10		Amino acids	Prevotella loescheii	62		Amino acid metabolism	Prevotella melaninogenica	48
Amino acid metabolism	Prevotella sp. oral taxon 302	37		Amino acids	Prevotella maculosa	70		Amino acid metabolism	Prevotella micans	36
Amino acid metabolism	Prevotella sp. oral taxon 306	29		Amino acids	Prevotella marshii	7		Amino acid metabolism	Prevotella multiformis	47
Amino acid metabolism	Prevotella sp. oral taxon 317	68		Amino acids	Prevotella melaninogenica	66		Amino acid metabolism	Prevotella multisaccharivorax	45
Amino acid metabolism	Prevotella sp. oral taxon 472	69		Amino acids	Prevotella micans	28		Amino acid metabolism	Prevotella nigrescens	67
Amino acid metabolism	Prevotella sp. oral taxon 473	46		Amino acids	Prevotella multiformis	33		Amino acid metabolism	Prevotella oralis	70
Amino acid metabolism	Prevotella tannerae	56		Amino acids	Prevotella multisaccharivorax	16		Amino acid metabolism	Prevotella oris	44
Amino acid metabolism	Prevotella veroralis	52		Amino acids	Prevotella nigrescens	33		Amino acid metabolism	Prevotella oulorum	38
Amino acid metabolism	Propionibacterium acnes	35		Amino acids	Prevotella oralis	44		Amino acid metabolism	Prevotella pallens	47
Amino acid metabolism	Propionibacterium avidum	12		Amino acids	Prevotella oris	66		Amino acid metabolism	Prevotella saccharolytica	4
Amino acid metabolism	Propionibacterium propionicum	101		Amino acids	Prevotella oulorum	27		Amino acid metabolism	Prevotella salivae	43
Amino acid metabolism	Propionibacterium sp. oral taxon 192	8		Amino acids	Prevotella pallens	11		Amino acid metabolism	Prevotella sp. oral taxon 299	51
Amino acid metabolism	Proteus mirabilis	4		Amino acids	Prevotella saccharolytica	45		Amino acid metabolism	Prevotella sp. oral taxon 302	15
Amino acid metabolism	Pseudomonas aeruginosa	36		Amino acids	Prevotella salivae	56		Amino acid metabolism	Prevotella sp. oral taxon 306	65
Amino acid metabolism	Pseudomonas fluorescens	40		Amino acids	Prevotella sp. oral taxon 299	6		Amino acid metabolism	Prevotella sp. oral taxon 317	61
Amino acid metabolism	Pseudomonas protegens	14		Amino acids	Prevotella sp. oral taxon 302	11		Amino acid metabolism	Prevotella sp. oral taxon 472	11
Amino acid metabolism	Pseudomonas pseudoalcaligenes	30		Amino acids	Prevotella sp. oral taxon 306	35		Amino acid metabolism	Prevotella sp. oral taxon 473	57
Amino acid metabolism	Pseudomonas stutzeri	54		Amino acids	Prevotella sp. oral taxon 317	63		Amino acid metabolism	Prevotella tannerae	58
Amino acid metabolism	Pseudoramibacter alactolyticus	4		Amino acids	Prevotella sp. oral taxon 472	61		Amino acid metabolism	Prevotella veroralis	76
Amino acid metabolism	Pyramidobacter piscolens	16		Amino acids	Prevotella sp. oral taxon 473	11		Amino acid metabolism	Propionibacterium acnes	8
Amino acid metabolism	Ralstonia pickettii	36		Amino acids	Prevotella tannerae	49		Amino acid metabolism	Propionibacterium avidum	4
Amino acid metabolism	Rhodobacter capsulatus	14		Amino acids	Prevotella veroralis	43		Amino acid metabolism	Propionibacterium propionicum	20
Amino acid metabolism	Rothia aeria	83		Amino acids	Propionibacterium acnes	17		Amino acid metabolism	Propionibacterium sp. oral taxon 192	16
Amino acid metabolism	Rothia dentocariosa	87		Amino acids	Propionibacterium avidum	6		Amino acid metabolism	Proteus mirabilis	28
Amino acid metabolism	Rothia mucilaginosa	82		Amino acids	Propionibacterium propionicum	94		Amino acid metabolism	Pseudomonas aeruginosa	33
Amino acid metabolism	Sanguibacter keddieii	52		Amino acids	Propionibacterium sp. oral taxon 192	7		Amino acid metabolism	Pseudomonas fluorescens	36
Amino acid metabolism	Scardovia inopinata	2		Amino acids	Proteus mirabilis	7		Amino acid metabolism	Pseudomonas protegens	35
Amino acid metabolism	Scardovia wiggsiae	39		Amino acids	Pseudomonas aeruginosa	47		Amino acid metabolism	Pseudomonas pseudoalcaligenes	50
Amino acid metabolism	Selenomonas artemidis	91		Amino acids	Pseudomonas fluorescens	48		Amino acid metabolism	Pseudomonas stutzeri	21
Amino acid metabolism	Selenomonas flueggei	95		Amino acids	Pseudomonas protegens	13		Amino acid metabolism	Pseudoramibacter alactolyticus	24
Amino acid metabolism	Selenomonas infelix	101		Amino acids	Pseudomonas pseudoalcaligenes	68		Amino acid metabolism	Pyramidobacter piscolens	51
Amino acid metabolism	Selenomonas noxia	109		Amino acids	Pseudomonas stutzeri	59		Amino acid metabolism	Ralstonia pickettii	14
Amino acid metabolism	Selenomonas sp.	38		Amino acids	Pseudoramibacter alactolyticus	52		Amino acid metabolism	Rhodobacter capsulatus	21
Amino acid metabolism	Selenomonas sp. oral taxon 133	41		Amino acids	Pyramidobacter piscolens	18		Amino acid metabolism	Rothia aeria	79
Amino acid metabolism	Selenomonas sp. oral taxon 137	91		Amino acids	Ralstonia pickettii	25		Amino acid metabolism	Rothia dentocariosa	69
Amino acid metabolism	Selenomonas sp. oral taxon 138	107		Amino acids	Rhodobacter capsulatus	48		Amino acid metabolism	Rothia mucilaginosa	18
Amino acid metabolism	Selenomonas sp. oral taxon 149	88		Amino acids	Rothia aeria	70		Amino acid metabolism	Sanguibacter keddieii	7
Amino acid metabolism	Selenomonas sputigena	111		Amino acids	Rothia dentocariosa	83		Amino acid metabolism	Scardovia inopinata	1
Amino acid metabolism	Shuttleworthia satelles	61		Amino acids	Rothia mucilaginosa	70		Amino acid metabolism	Scardovia wiggsiae	83
Amino acid metabolism	Simonsiella muelleri	8		Amino acids	Sanguibacter keddieii	37		Amino acid metabolism	Selenomonas artemidis	89
Amino acid metabolism	Slackia exigua	41		Amino acids	Scardovia inopinata	2		Amino acid metabolism	Selenomonas flueggei	105
Amino acid metabolism	Solobacterium moorei	33		Amino acids	Scardovia wiggsiae	19		Amino acid metabolism	Selenomonas infelix	107
Amino acid metabolism	Staphylococcus aureus	9		Amino acids	Selenomonas artemidis	72		Amino acid metabolism	Selenomonas noxia	82
Amino acid metabolism	Staphylococcus caprae	4		Amino acids	Selenomonas flueggei	88		Amino acid metabolism	Selenomonas sp.	40
Amino acid metabolism	Staphylococcus epidermidis	4		Amino acids	Selenomonas infelix	98		Amino acid metabolism	Selenomonas sp. oral taxon 133	82
Amino acid metabolism	Staphylococcus warneri	2		Amino acids	Selenomonas noxia	104		Amino acid metabolism	Selenomonas sp. oral taxon 137	113
Amino acid metabolism	Stenotrophomonas maltophilia	45		Amino acids	Selenomonas sp.	34		Amino acid metabolism	Selenomonas sp. oral taxon 138	92
Amino acid metabolism	Stenotrophomonas sp.	10		Amino acids	Selenomonas sp. oral taxon 133	39		Amino acid metabolism	Selenomonas sp. oral taxon 149	114
Amino acid metabolism	Stomatobaculum longum	63		Amino acids	Selenomonas sp. oral taxon 137	64		Amino acid metabolism	Selenomonas sputigena	62
Amino acid metabolism	Streptococcus agalactiae	3		Amino acids	Selenomonas sp. oral taxon 138	102		Amino acid metabolism	Shuttleworthia satelles	37
Amino acid metabolism	Streptococcus anginosus	64		Amino acids	Selenomonas sp. oral taxon 149	95		Amino acid metabolism	Simonsiella muelleri	1
Amino acid metabolism	Streptococcus australis	46		Amino acids	Selenomonas sputigena	110		Amino acid metabolism	Slackia exigua	55
Amino acid metabolism	Streptococcus constellatus	56		Amino acids	Shuttleworthia satelles	54		Amino acid metabolism	Solobacterium moorei	46
Amino acid metabolism	Streptococcus cristatus	81		Amino acids	Simonsiella muelleri	5		Amino acid metabolism	Staphylococcus aureus	7
Amino acid metabolism	Streptococcus downei	1		Amino acids	Slackia exigua	54		Amino acid metabolism	Staphylococcus caprae	1
Amino acid metabolism	Streptococcus gordonii	104		Amino acids	Solobacterium moorei	38		Amino acid metabolism	Staphylococcus epidermidis	6
Amino acid metabolism	Streptococcus infantarius	3		Amino acids	Staphylococcus aureus	4		Amino acid metabolism	Staphylococcus warneri	1
Amino acid metabolism	Streptococcus infantis	62		Amino acids	Staphylococcus caprae	1		Amino acid metabolism	Stenotrophomonas maltophilia	16
Amino acid metabolism	Streptococcus intermedius	69		Amino acids	Staphylococcus epidermidis	32		Amino acid metabolism	Stenotrophomonas sp.	69
Amino acid metabolism	Streptococcus mitis	91		Amino acids	Staphylococcus warneri	9		Amino acid metabolism	Stomatobaculum longum	69
Amino acid metabolism	Streptococcus mutans	91		Amino acids	Stenotrophomonas maltophilia	53		Amino acid metabolism	Streptococcus agalactiae	4
Amino acid metabolism	Streptococcus oligofermentans	77		Amino acids	Stenotrophomonas sp.	20		Amino acid metabolism	Streptococcus anginosus	56
Amino acid metabolism	Streptococcus oralis	89		Amino acids	Stomatobaculum longum	77		Amino acid metabolism	Streptococcus australis	3
Amino acid metabolism	Streptococcus parasanguinis	67		Amino acids	Streptococcus agalactiae	7		Amino acid metabolism	Streptococcus constellatus	94
Amino acid metabolism	Streptococcus peroris	11		Amino acids	Streptococcus anginosus	66		Amino acid metabolism	Streptococcus cristatus	55
Amino acid metabolism	Streptococcus pneumoniae	80		Amino acids	Streptococcus australis	21		Amino acid metabolism	Streptococcus downei	14
Amino acid metabolism	Streptococcus pyogenes	5		Amino acids	Streptococcus constellatus	56		Amino acid metabolism	Streptococcus gordonii	45
Amino acid metabolism	Streptococcus salivarius	51		Amino acids	Streptococcus cristatus	63		Amino acid metabolism	Streptococcus infantarius	32
Amino acid metabolism	Streptococcus sanguinis	115		Amino acids	Streptococcus downei	5		Amino acid metabolism	Streptococcus infantis	65
Amino acid metabolism	Streptococcus sanguis	107		Amino acids	Streptococcus gordonii	95		Amino acid metabolism	Streptococcus intermedius	89
Amino acid metabolism	Streptococcus sobrinus	4		Amino acids	Streptococcus infantarius	2		Amino acid metabolism	Streptococcus mitis	87
Amino acid metabolism	Streptococcus sp.	73		Amino acids	Streptococcus infantis	46		Amino acid metabolism	Streptococcus mutans	8
Amino acid metabolism	Streptococcus sp. oral taxon 056	37		Amino acids	Streptococcus intermedius	63		Amino acid metabolism	Streptococcus oligofermentans	37
Amino acid metabolism	Streptococcus sp. oral taxon 058	76		Amino acids	Streptococcus mitis	91		Amino acid metabolism	Streptococcus oralis	68
Amino acid metabolism	Streptococcus sp. oral taxon 066	10		Amino acids	Streptococcus mutans	18		Amino acid metabolism	Streptococcus parasanguinis	63
Amino acid metabolism	Streptococcus sp. oral taxon 070	70		Amino acids	Streptococcus oligofermentans	36		Amino acid metabolism	Streptococcus peroris	8
Amino acid metabolism	Streptococcus sp. oral taxon 071	76		Amino acids	Streptococcus oralis	87		Amino acid metabolism	Streptococcus pneumoniae	31
Amino acid metabolism	Streptococcus sp.oral	39		Amino acids	Streptococcus parasanguinis	50		Amino acid metabolism	Streptococcus pyogenes	12
Amino acid metabolism	Streptococcus vestibularis	36		Amino acids	Streptococcus peroris	12		Amino acid metabolism	Streptococcus salivarius	111
Amino acid metabolism	Synergistes[G-2] sp. oral taxon 357	2		Amino acids	Streptococcus pneumoniae	67		Amino acid metabolism	Streptococcus sanguinis	44
Amino acid metabolism	Synergistetes sp.	68		Amino acids	Streptococcus pyogenes	8		Amino acid metabolism	Streptococcus sanguis	66
Amino acid metabolism	Tannerella forsythia	78		Amino acids	Streptococcus salivarius	33		Amino acid metabolism	Streptococcus sobrinus	1
Amino acid metabolism	Treponema denticola	44		Amino acids	Streptococcus sanguinis	110		Amino acid metabolism	Streptococcus sp.	76
Amino acid metabolism	Treponema lecithinolyticum	32		Amino acids	Streptococcus sanguis	80		Amino acid metabolism	Streptococcus sp. oral taxon 056	5
Amino acid metabolism	Treponema maltophilum	53		Amino acids	Streptococcus sobrinus	8		Amino acid metabolism	Streptococcus sp. oral taxon 058	59
Amino acid metabolism	Treponema medium	38		Amino acids	Streptococcus sp.	57		Amino acid metabolism	Streptococcus sp. oral taxon 066	2
Amino acid metabolism	Treponema socranskii	77		Amino acids	Streptococcus sp. oral taxon 056	27		Amino acid metabolism	Streptococcus sp. oral taxon 070	70
Amino acid metabolism	Treponema vincentii	33		Amino acids	Streptococcus sp. oral taxon 058	74		Amino acid metabolism	Streptococcus sp. oral taxon 071	84
Amino acid metabolism	Turicella otitidis	33		Amino acids	Streptococcus sp. oral taxon 066	7		Amino acid metabolism	Streptococcus sp.oral	7
Amino acid metabolism	Variovorax paradoxus	95		Amino acids	Streptococcus sp. oral taxon 070	68		Amino acid metabolism	Streptococcus vestibularis	87
Amino acid metabolism	Veillonella atypica	59		Amino acids	Streptococcus sp. oral taxon 071	72		Amino acid metabolism	Synergistes[G-2] sp. oral taxon 357	2
Amino acid metabolism	Veillonella dispar	57		Amino acids	Streptococcus sp.oral	24		Amino acid metabolism	Synergistetes sp.	53
Amino acid metabolism	Veillonella parvula	110		Amino acids	Streptococcus vestibularis	40		Amino acid metabolism	Tannerella forsythia	62
Amino acid metabolism	Veillonella sp. oral taxon 158	71		Amino acids	Synergistes[G-2] sp. oral taxon 357	3		Amino acid metabolism	Treponema denticola	32
Amino acid metabolism	Veillonella sp. oral taxon 780	10		Amino acids	Synergistetes sp.	73		Amino acid metabolism	Treponema lecithinolyticum	68
Amino acid metabolism	Yersinia pestis	2		Amino acids	Tannerella forsythia	83		Amino acid metabolism	Treponema maltophilum	37
Antibiotic transport	Abiotrophia defectiva	1		Amino acids	Treponema denticola	49		Amino acid metabolism	Treponema medium	74
Antibiotic transport	Atopobium parvulum	2		Amino acids	Treponema lecithinolyticum	31		Amino acid metabolism	Treponema pallidum	3
Antibiotic transport	Prevotella buccalis	1		Amino acids	Treponema maltophilum	41		Amino acid metabolism	Treponema socranskii	31
Antibiotic transport	Prevotella dentalis	1		Amino acids	Treponema medium	32		Amino acid metabolism	Treponema vincentii	59
Antibiotic transport	Prevotella denticola	2		Amino acids	Treponema pallidum	1		Amino acid metabolism	Turicella otitidis	4
Antibiotic transport	Prevotella histicola	1		Amino acids	Treponema socranskii	53		Amino acid metabolism	Variovorax paradoxus	95
Antibiotic transport	Prevotella intermedia	2		Amino acids	Treponema vincentii	20		Amino acid metabolism	Veillonella atypica	67
Antibiotic transport	Prevotella loescheii	2		Amino acids	Turicella otitidis	17		Amino acid metabolism	Veillonella dispar	107
Antibiotic transport	Prevotella maculosa	1		Amino acids	Variovorax paradoxus	79		Amino acid metabolism	Veillonella parvula	8
Antibiotic transport	Prevotella melaninogenica	1		Amino acids	Veillonella atypica	76		Amino acid metabolism	Veillonella sp. oral taxon 158	23
Antibiotic transport	Prevotella micans	1		Amino acids	Veillonella dispar	67		Amino acid metabolism	Veillonella sp. oral taxon 780	79
Antibiotic transport	Prevotella multiformis	1		Amino acids	Veillonella parvula	105		Amino acid metabolism	Yersinia pestis	1
Antibiotic transport	Prevotella nigrescens	1		Amino acids	Veillonella sp. oral taxon 158	63		Antibiotic transport	Abiotrophia defectiva	3
Antibiotic transport	Prevotella oralis	1		Amino acids	Veillonella sp. oral taxon 780	25		Antibiotic transport	Achromobacter xylosoxidans	1
Antibiotic transport	Prevotella oris	2		Amino acids	Yersinia pestis	8		Antibiotic transport	Actinomyces cardiffensis	2
Antibiotic transport	Prevotella oulorum	2		Antibiotic transport	Abiotrophia defectiva	1		Antibiotic transport	Actinomyces georgiae	2
Antibiotic transport	Prevotella pallens	1		Antibiotic transport	Achromobacter xylosoxidans	1		Antibiotic transport	Actinomyces johnsonii	3
Antibiotic transport	Prevotella salivae	2		Antibiotic transport	Acinetobacter baumannii	1		Antibiotic transport	Actinomyces massiliensis	2
Antibiotic transport	Prevotella sp. oral taxon 302	1		Antibiotic transport	Actinomyces cardiffensis	1		Antibiotic transport	Actinomyces naeslundii	2
Antibiotic transport	Prevotella sp. oral taxon 306	1		Antibiotic transport	Actinomyces georgiae	1		Antibiotic transport	Actinomyces odontolyticus	2
Antibiotic transport	Prevotella sp. oral taxon 317	2		Antibiotic transport	Actinomyces johnsonii	2		Antibiotic transport	Actinomyces oris	1
Antibiotic transport	Prevotella sp. oral taxon 472	2		Antibiotic transport	Actinomyces massiliensis	2		Antibiotic transport	Actinomyces sp. oral taxon 170	2
Antibiotic transport	Prevotella sp. oral taxon 473	1		Antibiotic transport	Actinomyces naeslundii	2		Antibiotic transport	Actinomyces sp. oral taxon 171	2
Antibiotic transport	Prevotella tannerae	1		Antibiotic transport	Actinomyces odontolyticus	2		Antibiotic transport	Actinomyces sp. oral taxon 175	3
Antibiotic transport	Prevotella veroralis	1		Antibiotic transport	Actinomyces oris	2		Antibiotic transport	Actinomyces sp. oral taxon 178	1
Antibiotic transport	Propionibacterium acnes	2		Antibiotic transport	Actinomyces sp. oral taxon 170	2		Antibiotic transport	Actinomyces sp. oral taxon 180	2
Antibiotic transport	Selenomonas flueggei	2		Antibiotic transport	Actinomyces sp. oral taxon 171	3		Antibiotic transport	Actinomyces sp. oral taxon 448	1
Antibiotic transport	Selenomonas infelix	1		Antibiotic transport	Actinomyces sp. oral taxon 175	2		Antibiotic transport	Actinomyces sp. oral taxon 848	2
Antibiotic transport	Selenomonas noxia	3		Antibiotic transport	Actinomyces sp. oral taxon 178	2		Antibiotic transport	Actinomyces sp. oral taxon 849	3
Antibiotic transport	Selenomonas sp.	1		Antibiotic transport	Actinomyces sp. oral taxon 180	1		Antibiotic transport	Aggregatibacter actinomycetemcomitans	2
Antibiotic transport	Streptococcus sp.oral	1		Antibiotic transport	Actinomyces sp. oral taxon 448	2		Antibiotic transport	Aggregatibacter aphrophilus	3
Antibiotic transport	Streptococcus vestibularis	2		Antibiotic transport	Actinomyces sp. oral taxon 848	2		Antibiotic transport	Aggregatibacter segnis	1
Antibiotic transport	Veillonella parvula	3		Antibiotic transport	Actinomyces sp. oral taxon 849	1		Antibiotic transport	Agrobacterium radiobacter	1
Bacterial secretion system	Abiotrophia defectiva	11		Antibiotic transport	Aggregatibacter actinomycetemcomitans	2		Antibiotic transport	Agrobacterium tumefaciens	1
Bacterial secretion system	Achromobacter xylosoxidans	5		Antibiotic transport	Aggregatibacter aphrophilus	3		Antibiotic transport	Anaerococcus prevotii	1
Bacterial secretion system	Acinetobacter baumannii	2		Antibiotic transport	Aggregatibacter segnis	3		Antibiotic transport	Anaerococcus tetradius	2
Bacterial secretion system	Actinomyces cardiffensis	1		Antibiotic transport	Agrobacterium tumefaciens	2		Antibiotic transport	Anaeroglobus geminatus	1
Bacterial secretion system	Actinomyces georgiae	6		Antibiotic transport	Anaerococcus prevotii	1		Antibiotic transport	Atopobium parvulum	2
Bacterial secretion system	Actinomyces graevenitzii	2		Antibiotic transport	Anaeroglobus geminatus	1		Antibiotic transport	Atopobium rimae	1
Bacterial secretion system	Actinomyces johnsonii	10		Antibiotic transport	Atopobium parvulum	2		Antibiotic transport	Bacillus anthracis	2
Bacterial secretion system	Actinomyces massiliensis	12		Antibiotic transport	Atopobium rimae	3		Antibiotic transport	Bacillus clausii	1
Bacterial secretion system	Actinomyces naeslundii	12		Antibiotic transport	Bacillus clausii	1		Antibiotic transport	Bacteroidetes bacterium	2
Bacterial secretion system	Actinomyces odontolyticus	9		Antibiotic transport	Bacillus subtilis	1		Antibiotic transport	Bacteroidetes oral	1
Bacterial secretion system	Actinomyces oris	10		Antibiotic transport	Bacteroidetes bacterium	2		Antibiotic transport	Bifidobacterium dentium	1
Bacterial secretion system	Actinomyces sp. oral taxon 170	11		Antibiotic transport	Bacteroidetes oral	2		Antibiotic transport	Bifidobacterium longum	1
Bacterial secretion system	Actinomyces sp. oral taxon 171	11		Antibiotic transport	Brevundimonas diminuta	1		Antibiotic transport	Bordetella pertussis	1
Bacterial secretion system	Actinomyces sp. oral taxon 175	11		Antibiotic transport	Bulleidia extructa	2		Antibiotic transport	Brevundimonas diminuta	2
Bacterial secretion system	Actinomyces sp. oral taxon 178	10		Antibiotic transport	Burkholderia cepacia	1		Antibiotic transport	Bulleidia extructa	1
Bacterial secretion system	Actinomyces sp. oral taxon 180	9		Antibiotic transport	Campylobacter concisus	1		Antibiotic transport	Burkholderia cepacia	2
Bacterial secretion system	Actinomyces sp. oral taxon 181	1		Antibiotic transport	Campylobacter curvus	1		Antibiotic transport	Campylobacter concisus	2
Bacterial secretion system	Actinomyces sp. oral taxon 448	12		Antibiotic transport	Campylobacter gracilis	3		Antibiotic transport	Campylobacter curvus	3
Bacterial secretion system	Actinomyces sp. oral taxon 848	7		Antibiotic transport	Campylobacter rectus	1		Antibiotic transport	Campylobacter gracilis	2
Bacterial secretion system	Actinomyces sp. oral taxon 849	8		Antibiotic transport	Campylobacter showae	2		Antibiotic transport	Campylobacter rectus	3
Bacterial secretion system	Afipia broomeae	1		Antibiotic transport	Candidate Division TM7	1		Antibiotic transport	Campylobacter showae	2
Bacterial secretion system	Aggregatibacter actinomycetemcomitans	6		Antibiotic transport	Capnocytophaga gingivalis	2		Antibiotic transport	Candidate Division TM7	2
Bacterial secretion system	Aggregatibacter aphrophilus	11		Antibiotic transport	Capnocytophaga ochracea	2		Antibiotic transport	Capnocytophaga gingivalis	2
Bacterial secretion system	Aggregatibacter segnis	11		Antibiotic transport	Capnocytophaga sp. oral taxon 324	2		Antibiotic transport	Capnocytophaga ochracea	2
Bacterial secretion system	Agrobacterium radiobacter	2		Antibiotic transport	Capnocytophaga sp. oral taxon 326	2		Antibiotic transport	Capnocytophaga sp. oral taxon 324	2
Bacterial secretion system	Agrobacterium tumefaciens	3		Antibiotic transport	Capnocytophaga sp. oral taxon 329	2		Antibiotic transport	Capnocytophaga sp. oral taxon 326	2
Bacterial secretion system	Alloiococcus otitis	1		Antibiotic transport	Capnocytophaga sp. oral taxon 332	1		Antibiotic transport	Capnocytophaga sp. oral taxon 329	2
Bacterial secretion system	Anaerococcus prevotii	2		Antibiotic transport	Capnocytophaga sp. oral taxon 335	2		Antibiotic transport	Capnocytophaga sp. oral taxon 332	2
Bacterial secretion system	Anaerococcus tetradius	1		Antibiotic transport	Capnocytophaga sp. oral taxon 336	2		Antibiotic transport	Capnocytophaga sp. oral taxon 335	2
Bacterial secretion system	Anaeroglobus geminatus	7		Antibiotic transport	Capnocytophaga sp. oral taxon 338	1		Antibiotic transport	Capnocytophaga sp. oral taxon 336	2
Bacterial secretion system	Arcanobacterium haemolyticum	2		Antibiotic transport	Capnocytophaga sp. oral taxon 380	2		Antibiotic transport	Capnocytophaga sp. oral taxon 338	2
Bacterial secretion system	Atopobium minutum	1		Antibiotic transport	Capnocytophaga sp. oral taxon 412	2		Antibiotic transport	Capnocytophaga sp. oral taxon 380	2
Bacterial secretion system	Atopobium parvulum	10		Antibiotic transport	Capnocytophaga sputigena	2		Antibiotic transport	Capnocytophaga sp. oral taxon 412	2
Bacterial secretion system	Atopobium rimae	8		Antibiotic transport	Cardiobacterium hominis	2		Antibiotic transport	Capnocytophaga sputigena	3
Bacterial secretion system	Atopobium vaginae	1		Antibiotic transport	Cardiobacterium valvarum	2		Antibiotic transport	Cardiobacterium hominis	1
Bacterial secretion system	Bacillus anthracis	1		Antibiotic transport	Catonella morbi	1		Antibiotic transport	Cardiobacterium valvarum	2
Bacterial secretion system	Bacillus clausii	1		Antibiotic transport	Centipeda periodontii	2		Antibiotic transport	Catonella morbi	2
Bacterial secretion system	Bacillus subtilis	2		Antibiotic transport	Comamonas testosteroni	1		Antibiotic transport	Centipeda periodontii	1
Bacterial secretion system	Bacteroidetes bacterium	10		Antibiotic transport	Corynebacterium durum	2		Antibiotic transport	Corynebacterium diphtheriae	2
Bacterial secretion system	Bacteroidetes oral	9		Antibiotic transport	Corynebacterium matruchotii	2		Antibiotic transport	Corynebacterium durum	3
Bacterial secretion system	Bifidobacterium animalis	2		Antibiotic transport	Corynebacterium urealyticum	1		Antibiotic transport	Corynebacterium matruchotii	2
Bacterial secretion system	Bifidobacterium breve	1		Antibiotic transport	Cronobacter sakazakii	1		Antibiotic transport	Cryptobacterium curtum	3
Bacterial secretion system	Bifidobacterium dentium	1		Antibiotic transport	Delftia acidovorans	1		Antibiotic transport	Delftia acidovorans	1
Bacterial secretion system	Bifidobacterium longum	2		Antibiotic transport	Desulfobulbus sp. oral taxon 041	1		Antibiotic transport	Desulfobulbus sp. oral taxon 041	1
Bacterial secretion system	Bordetella pertussis	4		Antibiotic transport	Dialister invisus	2		Antibiotic transport	Dialister invisus	1
Bacterial secretion system	Bradyrhizobium elkanii	2		Antibiotic transport	Eggerthella lenta	1		Antibiotic transport	Dialister micraerophilus	1
Bacterial secretion system	Brevundimonas diminuta	4		Antibiotic transport	Eikenella corrodens	3		Antibiotic transport	Dolosigranulum pigrum	2
Bacterial secretion system	Bulleidia extructa	1		Antibiotic transport	Enterobacter hormaechei	1		Antibiotic transport	Eggerthella lenta	3
Bacterial secretion system	Burkholderia cepacia	3		Antibiotic transport	Enterococcus casseliflavus	2		Antibiotic transport	Eikenella corrodens	1
Bacterial secretion system	Campylobacter concisus	11		Antibiotic transport	Enterococcus durans	1		Antibiotic transport	Enterococcus casseliflavus	1
Bacterial secretion system	Campylobacter curvus	5		Antibiotic transport	Enterococcus faecalis	2		Antibiotic transport	Enterococcus faecalis	2
Bacterial secretion system	Campylobacter gracilis	15		Antibiotic transport	Enterococcus italicus	1		Antibiotic transport	Enterococcus italicus	2
Bacterial secretion system	Campylobacter rectus	11		Antibiotic transport	Escherichia coli	2		Antibiotic transport	Escherichia coli	1
Bacterial secretion system	Campylobacter showae	14		Antibiotic transport	Eubacterium infirmum	1		Antibiotic transport	Eubacterium infirmum	2
Bacterial secretion system	Candidate Division TM7	7		Antibiotic transport	Eubacterium saburreum	2		Antibiotic transport	Eubacterium yurii	1
Bacterial secretion system	Capnocytophaga gingivalis	9		Antibiotic transport	Eubacterium yurii	1		Antibiotic transport	Filifactor alocis	1
Bacterial secretion system	Capnocytophaga ochracea	9		Antibiotic transport	Filifactor alocis	1		Antibiotic transport	Finegoldia magna	2
Bacterial secretion system	Capnocytophaga sp. oral taxon 324	6		Antibiotic transport	Finegoldia magna	1		Antibiotic transport	Fusobacterium nucleatum	1
Bacterial secretion system	Capnocytophaga sp. oral taxon 326	11		Antibiotic transport	Fusobacterium nucleatum	1		Antibiotic transport	Fusobacterium sp.	1
Bacterial secretion system	Capnocytophaga sp. oral taxon 329	9		Antibiotic transport	Fusobacterium periodonticum	1		Antibiotic transport	Gemella haemolysans	2
Bacterial secretion system	Capnocytophaga sp. oral taxon 332	8		Antibiotic transport	Fusobacterium sp.	1		Antibiotic transport	Gemella morbillorum	2
Bacterial secretion system	Capnocytophaga sp. oral taxon 335	7		Antibiotic transport	Gemella haemolysans	2		Antibiotic transport	Gemella moribillum	1
Bacterial secretion system	Capnocytophaga sp. oral taxon 336	8		Antibiotic transport	Gemella morbillorum	1		Antibiotic transport	Granulicatella adiacens	2
Bacterial secretion system	Capnocytophaga sp. oral taxon 338	6		Antibiotic transport	Granulicatella adiacens	1		Antibiotic transport	Granulicatella elegans	1
Bacterial secretion system	Capnocytophaga sp. oral taxon 380	5		Antibiotic transport	Granulicatella elegans	1		Antibiotic transport	Haemophilus haemolyticus	1
Bacterial secretion system	Capnocytophaga sp. oral taxon 412	8		Antibiotic transport	Haemophilus haemolyticus	1		Antibiotic transport	Johnsonella ignava	1
Bacterial secretion system	Capnocytophaga sputigena	10		Antibiotic transport	Haemophilus parainfluenzae	2		Antibiotic transport	Jonquetella anthropi	3
Bacterial secretion system	Cardiobacterium hominis	13		Antibiotic transport	Johnsonella ignava	1		Antibiotic transport	Kingella denitrificans	3
Bacterial secretion system	Cardiobacterium valvarum	11		Antibiotic transport	Kingella denitrificans	3		Antibiotic transport	Kingella oralis	1
Bacterial secretion system	Catonella morbi	7		Antibiotic transport	Kingella oralis	3		Antibiotic transport	Klebsiella pneumoniae	1
Bacterial secretion system	Centipeda periodontii	9		Antibiotic transport	Klebsiella pneumoniae	2		Antibiotic transport	Lachnospiraceae [G-1] sp. oral taxon	1
Bacterial secretion system	Comamonas testosteroni	10		Antibiotic transport	Lachnospiraceae [G-1] sp. oral taxon	1		Antibiotic transport	Lachnospiraceae bacterium	2
Bacterial secretion system	Corynebacterium diphtheriae	1		Antibiotic transport	Lachnospiraceae bacterium	1		Antibiotic transport	Lactobacillus paracasei	1
Bacterial secretion system	Corynebacterium durum	11		Antibiotic transport	Lactobacillus casei	1		Antibiotic transport	Lactobacillus salivarius	2
Bacterial secretion system	Corynebacterium matruchotii	12		Antibiotic transport	Lactobacillus crispatus	1		Antibiotic transport	Lautropia mirabilis	2
Bacterial secretion system	Corynebacterium urealyticum	3		Antibiotic transport	Lactobacillus paracasei	1		Antibiotic transport	Leptotrichia buccalis	1
Bacterial secretion system	Cryptobacterium curtum	8		Antibiotic transport	Lactobacillus reuteri	1		Antibiotic transport	Listeria monocytogenes	1
Bacterial secretion system	Delftia acidovorans	10		Antibiotic transport	Lactobacillus salivarius	2		Antibiotic transport	Lysinibacillus fusiformis	2
Bacterial secretion system	Dialister invisus	9		Antibiotic transport	Lactobacillus vaginalis	1		Antibiotic transport	Mesorhizobium loti	1
Bacterial secretion system	Eggerthella lenta	6		Antibiotic transport	Lautropia mirabilis	3		Antibiotic transport	Mitsuokella multacida	3
Bacterial secretion system	Eggerthia catenaformis	1		Antibiotic transport	Leptotrichia hofstadii	1		Antibiotic transport	Mobiluncus mulieris	1
Bacterial secretion system	Eikenella corrodens	10		Antibiotic transport	Listeria monocytogenes	2		Antibiotic transport	Neisseria bacilliformis	2
Bacterial secretion system	Enterobacter cancerogenus	1		Antibiotic transport	Mesorhizobium loti	1		Antibiotic transport	Neisseria elongata	2
Bacterial secretion system	Enterobacter hormaechei	1		Antibiotic transport	Mitsuokella multacida	2		Antibiotic transport	Neisseria flavescens	3
Bacterial secretion system	Enterococcus casseliflavus	2		Antibiotic transport	Neisseria bacilliformis	2		Antibiotic transport	Neisseria mucosa	1
Bacterial secretion system	Enterococcus faecalis	2		Antibiotic transport	Neisseria elongata	2		Antibiotic transport	Neisseria sicca	1
Bacterial secretion system	Enterococcus italicus	1		Antibiotic transport	Neisseria flavescens	3		Antibiotic transport	Neisseria sp. oral taxon 014	1
Bacterial secretion system	Enterococcus saccharolyticus	1		Antibiotic transport	Neisseria mucosa	2		Antibiotic transport	Neisseria sp. oral taxon 020	1
Bacterial secretion system	Escherichia coli	4		Antibiotic transport	Neisseria sicca	3		Antibiotic transport	Neisseria subflava	1
Bacterial secretion system	Eubacterium infirmum	7		Antibiotic transport	Neisseria sp. oral taxon 014	2		Antibiotic transport	Olsenella sp. oral taxon 809	2
Bacterial secretion system	Eubacterium limosum	1		Antibiotic transport	Neisseria sp. oral taxon 020	2		Antibiotic transport	Olsenella uli	1
Bacterial secretion system	Eubacterium saburreum	6		Antibiotic transport	Neisseria subflava	3		Antibiotic transport	Oribacterium sp. oral taxon 078	1
Bacterial secretion system	Eubacterium saphenum	3		Antibiotic transport	Olsenella uli	2		Antibiotic transport	Parvimonas micra	1
Bacterial secretion system	Eubacterium yurii	8		Antibiotic transport	Oribacterium sinus	1		Antibiotic transport	Parvimonas sp. oral taxon 110	1
Bacterial secretion system	Filifactor alocis	7		Antibiotic transport	Oribacterium sp. oral taxon 078	2		Antibiotic transport	Parvimonas sp. oral taxon 393	1
Bacterial secretion system	Finegoldia magna	1		Antibiotic transport	Oribacterium sp. oral taxon 108	1		Antibiotic transport	Peptoniphilus sp. oral taxon 375	1
Bacterial secretion system	Fusobacterium necrophorum	3		Antibiotic transport	Parascardovia denticolens	1		Antibiotic transport	Peptoniphilus sp. oral taxon 836	1
Bacterial secretion system	Fusobacterium nucleatum	13		Antibiotic transport	Parvimonas micra	1		Antibiotic transport	Peptostreptococcus stomatis	2
Bacterial secretion system	Fusobacterium periodonticum	3		Antibiotic transport	Parvimonas sp. oral taxon 110	1		Antibiotic transport	Porphyromonas catoniae	1
Bacterial secretion system	Fusobacterium sp.	11		Antibiotic transport	Parvimonas sp. oral taxon 393	1		Antibiotic transport	Porphyromonas endodontalis	2
Bacterial secretion system	Fusobacterium sp. oral taxon 370	1		Antibiotic transport	Peptoniphilus indolicus	1		Antibiotic transport	Porphyromonas gingivalis	1
Bacterial secretion system	Gardnerella vaginalis	1		Antibiotic transport	Peptostreptococcus stomatis	1		Antibiotic transport	Porphyromonas sp. oral taxon 279	1
Bacterial secretion system	Gemella haemolysans	5		Antibiotic transport	Porphyromonas catoniae	2		Antibiotic transport	Prevotella dentalis	1
Bacterial secretion system	Gemella morbillorum	7		Antibiotic transport	Porphyromonas endodontalis	1		Antibiotic transport	Prevotella denticola	1
Bacterial secretion system	Gemella moribillum	8		Antibiotic transport	Porphyromonas gingivalis	1		Antibiotic transport	Prevotella intermedia	1
Bacterial secretion system	Gemella sanguinis	2		Antibiotic transport	Porphyromonas sp. oral taxon 279	1		Antibiotic transport	Prevotella loescheii	1
Bacterial secretion system	Granulicatella adiacens	7		Antibiotic transport	Prevotella buccae	1		Antibiotic transport	Prevotella maculosa	1
Bacterial secretion system	Granulicatella elegans	3		Antibiotic transport	Prevotella denticola	2		Antibiotic transport	Prevotella marshii	1
Bacterial secretion system	Haemophilus aegyptius	1		Antibiotic transport	Prevotella histicola	1		Antibiotic transport	Prevotella melaninogenica	1
Bacterial secretion system	Haemophilus ducreyi	3		Antibiotic transport	Prevotella intermedia	1		Antibiotic transport	Prevotella micans	1
Bacterial secretion system	Haemophilus haemolyticus	6		Antibiotic transport	Prevotella loescheii	1		Antibiotic transport	Prevotella nigrescens	1
Bacterial secretion system	Haemophilus influenzae	2		Antibiotic transport	Prevotella maculosa	1		Antibiotic transport	Prevotella oralis	1
Bacterial secretion system	Haemophilus parainfluenzae	11		Antibiotic transport	Prevotella melaninogenica	1		Antibiotic transport	Prevotella oris	1
Bacterial secretion system	Haemophilus sp. oral taxon 851	2		Antibiotic transport	Prevotella micans	1		Antibiotic transport	Prevotella oulorum	1
Bacterial secretion system	Helicobacter pylori	1		Antibiotic transport	Prevotella nigrescens	1		Antibiotic transport	Prevotella pallens	1
Bacterial secretion system	Johnsonella ignava	6		Antibiotic transport	Prevotella oralis	1		Antibiotic transport	Prevotella salivae	1
Bacterial secretion system	Kingella denitrificans	12		Antibiotic transport	Prevotella oris	2		Antibiotic transport	Prevotella sp. oral taxon 306	1
Bacterial secretion system	Kingella kingae	2		Antibiotic transport	Prevotella oulorum	1		Antibiotic transport	Prevotella sp. oral taxon 317	1
Bacterial secretion system	Kingella oralis	11		Antibiotic transport	Prevotella salivae	2		Antibiotic transport	Prevotella sp. oral taxon 472	2
Bacterial secretion system	Klebsiella pneumoniae	1		Antibiotic transport	Prevotella sp. oral taxon 306	1		Antibiotic transport	Prevotella tannerae	1
Bacterial secretion system	Kytococcus sedentarius	2		Antibiotic transport	Prevotella sp. oral taxon 317	1		Antibiotic transport	Prevotella veroralis	2
Bacterial secretion system	Lachnospiraceae [G-1] sp. oral taxon	4		Antibiotic transport	Prevotella sp. oral taxon 473	1		Antibiotic transport	Propionibacterium acnes	5
Bacterial secretion system	Lachnospiraceae bacterium	8		Antibiotic transport	Prevotella tannerae	1		Antibiotic transport	Propionibacterium propionicum	6
Bacterial secretion system	Lachnospiraceae oral	4		Antibiotic transport	Prevotella veroralis	1		Antibiotic transport	Propionibacterium sp. oral taxon 192	3
Bacterial secretion system	Lactobacillus acidophilus	1		Antibiotic transport	Propionibacterium acnes	1		Antibiotic transport	Pseudomonas aeruginosa	3
Bacterial secretion system	Lactobacillus brevis	1		Antibiotic transport	Propionibacterium propionicum	2		Antibiotic transport	Pseudomonas fluorescens	3
Bacterial secretion system	Lactobacillus buchneri	2		Antibiotic transport	Pseudomonas aeruginosa	2		Antibiotic transport	Pseudomonas pseudoalcaligenes	2
Bacterial secretion system	Lactobacillus casei	1		Antibiotic transport	Pseudomonas fluorescens	1		Antibiotic transport	Pseudomonas stutzeri	1
Bacterial secretion system	Lactobacillus catenaforme	1		Antibiotic transport	Pseudomonas pseudoalcaligenes	2		Antibiotic transport	Rhodobacter capsulatus	1
Bacterial secretion system	Lactobacillus coleohominis	1		Antibiotic transport	Pseudomonas stutzeri	2		Antibiotic transport	Rothia aeria	2
Bacterial secretion system	Lactobacillus fermentum	3		Antibiotic transport	Rhodobacter capsulatus	1		Antibiotic transport	Rothia dentocariosa	3
Bacterial secretion system	Lactobacillus iners	1		Antibiotic transport	Rothia aeria	2		Antibiotic transport	Rothia mucilaginosa	1
Bacterial secretion system	Lactobacillus jensenii	1		Antibiotic transport	Rothia dentocariosa	2		Antibiotic transport	Scardovia wiggsiae	2
Bacterial secretion system	Lactobacillus oris	1		Antibiotic transport	Rothia mucilaginosa	2		Antibiotic transport	Selenomonas artemidis	2
Bacterial secretion system	Lactobacillus paracasei	1		Antibiotic transport	Sanguibacter keddieii	1		Antibiotic transport	Selenomonas flueggei	2
Bacterial secretion system	Lactobacillus pentosus	1		Antibiotic transport	Scardovia wiggsiae	1		Antibiotic transport	Selenomonas infelix	3
Bacterial secretion system	Lactobacillus plantarum	1		Antibiotic transport	Selenomonas artemidis	1		Antibiotic transport	Selenomonas noxia	3
Bacterial secretion system	Lactobacillus rhamnosus	1		Antibiotic transport	Selenomonas flueggei	2		Antibiotic transport	Selenomonas sp. oral taxon 137	2
Bacterial secretion system	Lactobacillus salivarius	1		Antibiotic transport	Selenomonas infelix	1		Antibiotic transport	Selenomonas sp. oral taxon 138	2
Bacterial secretion system	Lactobacillus vaginalis	1		Antibiotic transport	Selenomonas noxia	2		Antibiotic transport	Selenomonas sp. oral taxon 149	3
Bacterial secretion system	Lactococcus lactis	1		Antibiotic transport	Selenomonas sp.	1		Antibiotic transport	Selenomonas sputigena	2
Bacterial secretion system	Neisseria bacilliformis	7		Antibiotic transport	Selenomonas sp. oral taxon 133	1		Antibiotic transport	Shuttleworthia satelles	2
Bacterial secretion system	Neisseria elongata	12		Antibiotic transport	Selenomonas sp. oral taxon 137	2		Antibiotic transport	Slackia exigua	1
Bacterial secretion system	Neisseria flavescens	11		Antibiotic transport	Selenomonas sp. oral taxon 138	1		Antibiotic transport	Solobacterium moorei	3
Bacterial secretion system	Neisseria gonorrhoeae	3		Antibiotic transport	Selenomonas sp. oral taxon 149	1		Antibiotic transport	Stenotrophomonas maltophilia	1
Bacterial secretion system	Neisseria lactamica	3		Antibiotic transport	Selenomonas sputigena	2		Antibiotic transport	Stenotrophomonas sp.	2
Bacterial secretion system	Neisseria meningitidis	3		Antibiotic transport	Shuttleworthia satelles	2		Antibiotic transport	Stomatobaculum longum	2
Bacterial secretion system	Neisseria mucosa	13		Antibiotic transport	Slackia exigua	2		Antibiotic transport	Streptococcus anginosus	4
Bacterial secretion system	Neisseria sicca	14		Antibiotic transport	Solobacterium moorei	2		Antibiotic transport	Streptococcus constellatus	5
Bacterial secretion system	Neisseria sp. oral taxon 014	10		Antibiotic transport	Stenotrophomonas maltophilia	1		Antibiotic transport	Streptococcus cristatus	4
Bacterial secretion system	Neisseria sp. oral taxon 020	4		Antibiotic transport	Stomatobaculum longum	2		Antibiotic transport	Streptococcus gordonii	4
Bacterial secretion system	Neisseria subflava	9		Antibiotic transport	Streptococcus anginosus	2		Antibiotic transport	Streptococcus infantis	5
Bacterial secretion system	Neisseria weaveri	3		Antibiotic transport	Streptococcus constellatus	2		Antibiotic transport	Streptococcus intermedius	3
Bacterial secretion system	Ochrobactrum anthropi	2		Antibiotic transport	Streptococcus cristatus	2		Antibiotic transport	Streptococcus mitis	2
Bacterial secretion system	Olsenella sp. oral taxon 809	7		Antibiotic transport	Streptococcus gordonii	3		Antibiotic transport	Streptococcus mutans	11
Bacterial secretion system	Olsenella uli	6		Antibiotic transport	Streptococcus infantis	2		Antibiotic transport	Streptococcus oligofermentans	2
Bacterial secretion system	Oribacterium sp. oral taxon 078	8		Antibiotic transport	Streptococcus intermedius	2		Antibiotic transport	Streptococcus oralis	2
Bacterial secretion system	Oribacterium sp. oral taxon 108	1		Antibiotic transport	Streptococcus mitis	2		Antibiotic transport	Streptococcus parasanguinis	10
Bacterial secretion system	Paenibacillus sp. oral taxon 786	2		Antibiotic transport	Streptococcus mutans	1		Antibiotic transport	Streptococcus peroris	2
Bacterial secretion system	Parascardovia denticolens	3		Antibiotic transport	Streptococcus oligofermentans	2		Antibiotic transport	Streptococcus pneumoniae	5
Bacterial secretion system	Parvimonas micra	6		Antibiotic transport	Streptococcus oralis	2		Antibiotic transport	Streptococcus salivarius	2
Bacterial secretion system	Parvimonas sp. oral taxon 110	5		Antibiotic transport	Streptococcus parasanguinis	2		Antibiotic transport	Streptococcus sanguinis	2
Bacterial secretion system	Parvimonas sp. oral taxon 393	3		Antibiotic transport	Streptococcus peroris	1		Antibiotic transport	Streptococcus sp.	6
Bacterial secretion system	Peptoniphilus indolicus	1		Antibiotic transport	Streptococcus pneumoniae	2		Antibiotic transport	Streptococcus sp. oral taxon 056	2
Bacterial secretion system	Peptoniphilus lacrimalis	2		Antibiotic transport	Streptococcus pyogenes	1		Antibiotic transport	Streptococcus sp. oral taxon 058	10
Bacterial secretion system	Peptoniphilus sp. oral taxon 386	2		Antibiotic transport	Streptococcus salivarius	2		Antibiotic transport	Streptococcus sp. oral taxon 070	2
Bacterial secretion system	Peptoniphilus sp. oral taxon 836	1		Antibiotic transport	Streptococcus sanguinis	2		Antibiotic transport	Streptococcus sp. oral taxon 071	1
Bacterial secretion system	Peptostreptococcus anaerobius	1		Antibiotic transport	Streptococcus sanguis	2		Antibiotic transport	Streptococcus sp.oral	2
Bacterial secretion system	Peptostreptococcus stomatis	4		Antibiotic transport	Streptococcus sp.	2		Antibiotic transport	Streptococcus vestibularis	3
Bacterial secretion system	Porphyromonas asaccharolytica	5		Antibiotic transport	Streptococcus sp. oral taxon 056	1		Antibiotic transport	Synergistetes sp.	2
Bacterial secretion system	Porphyromonas catoniae	9		Antibiotic transport	Streptococcus sp. oral taxon 058	2		Antibiotic transport	Tannerella forsythia	5
Bacterial secretion system	Porphyromonas endodontalis	9		Antibiotic transport	Streptococcus sp. oral taxon 066	1		Antibiotic transport	Treponema denticola	2
Bacterial secretion system	Porphyromonas gingivalis	4		Antibiotic transport	Streptococcus sp. oral taxon 070	2		Antibiotic transport	Treponema lecithinolyticum	8
Bacterial secretion system	Porphyromonas sp. oral taxon 279	9		Antibiotic transport	Streptococcus sp. oral taxon 071	2		Antibiotic transport	Treponema maltophilum	1
Bacterial secretion system	Porphyromonas uenonis	4		Antibiotic transport	Streptococcus sp.oral	1		Antibiotic transport	Treponema medium	3
Bacterial secretion system	Proteus mirabilis	1		Antibiotic transport	Streptococcus vestibularis	1		Antibiotic transport	Treponema socranskii	5
Bacterial secretion system	Pseudomonas aeruginosa	2		Antibiotic transport	Synergistetes sp.	3		Antibiotic transport	Treponema vincentii	7
Bacterial secretion system	Pseudomonas fluorescens	3		Antibiotic transport	Tannerella forsythia	2		Antibiotic transport	Turicella otitidis	2
Bacterial secretion system	Pseudomonas protegens	2		Antibiotic transport	Treponema denticola	2		Antibiotic transport	Variovorax paradoxus	10
Bacterial secretion system	Pseudomonas pseudoalcaligenes	2		Antibiotic transport	Treponema lecithinolyticum	1		Antibiotic transport	Veillonella atypica	1
Bacterial secretion system	Pseudomonas stutzeri	4		Antibiotic transport	Treponema maltophilum	1		Antibiotic transport	Veillonella parvula	1
Bacterial secretion system	Pseudoramibacter alactolyticus	1		Antibiotic transport	Treponema socranskii	1		Bacterial secretion system	Abiotrophia defectiva	17
Bacterial secretion system	Pyramidobacter piscolens	3		Antibiotic transport	Treponema vincentii	1		Bacterial secretion system	Achromobacter xylosoxidans	2
Bacterial secretion system	Ralstonia pickettii	6		Antibiotic transport	Variovorax paradoxus	3		Bacterial secretion system	Acinetobacter baumannii	1
Bacterial secretion system	Rhodobacter capsulatus	2		Antibiotic transport	Veillonella atypica	1		Bacterial secretion system	Actinomyces cardiffensis	3
Bacterial secretion system	Shuttleworthia satelles	6		Antibiotic transport	Veillonella dispar	1		Bacterial secretion system	Actinomyces georgiae	5
Bacterial secretion system	Simonsiella muelleri	1		Antibiotic transport	Veillonella parvula	3		Bacterial secretion system	Actinomyces johnsonii	7
Bacterial secretion system	Slackia exigua	4		Carbohydrates	Abiotrophia defectiva	54		Bacterial secretion system	Actinomyces massiliensis	8
Bacterial secretion system	Solobacterium moorei	8		Carbohydrates	Achromobacter xylosoxidans	23		Bacterial secretion system	Actinomyces naeslundii	8
Bacterial secretion system	Staphylococcus caprae	2		Carbohydrates	Acinetobacter baumannii	15		Bacterial secretion system	Actinomyces odontolyticus	7
Bacterial secretion system	Staphylococcus epidermidis	1		Carbohydrates	Actinomyces cardiffensis	21		Bacterial secretion system	Actinomyces oris	5
Bacterial secretion system	Stenotrophomonas maltophilia	4		Carbohydrates	Actinomyces georgiae	34		Bacterial secretion system	Actinomyces sp. oral taxon 170	5
Bacterial secretion system	Stenotrophomonas sp.	2		Carbohydrates	Actinomyces graevenitzii	2		Bacterial secretion system	Actinomyces sp. oral taxon 171	8
Bacterial secretion system	Stomatobaculum longum	6		Carbohydrates	Actinomyces johnsonii	40		Bacterial secretion system	Actinomyces sp. oral taxon 175	6
Bacterial secretion system	Streptococcus agalactiae	1		Carbohydrates	Actinomyces massiliensis	58		Bacterial secretion system	Actinomyces sp. oral taxon 178	8
Bacterial secretion system	Streptococcus anginosus	6		Carbohydrates	Actinomyces naeslundii	67		Bacterial secretion system	Actinomyces sp. oral taxon 180	8
Bacterial secretion system	Streptococcus australis	3		Carbohydrates	Actinomyces odontolyticus	55		Bacterial secretion system	Actinomyces sp. oral taxon 448	6
Bacterial secretion system	Streptococcus constellatus	7		Carbohydrates	Actinomyces oris	54		Bacterial secretion system	Actinomyces sp. oral taxon 848	5
Bacterial secretion system	Streptococcus cristatus	9		Carbohydrates	Actinomyces sp. oral taxon 170	46		Bacterial secretion system	Actinomyces sp. oral taxon 849	5
Bacterial secretion system	Streptococcus downei	1		Carbohydrates	Actinomyces sp. oral taxon 171	53		Bacterial secretion system	Afipia broomeae	2
Bacterial secretion system	Streptococcus gordonii	8		Carbohydrates	Actinomyces sp. oral taxon 175	64		Bacterial secretion system	Aggregatibacter actinomycetemcomitans	11
Bacterial secretion system	Streptococcus infantis	7		Carbohydrates	Actinomyces sp. oral taxon 178	56		Bacterial secretion system	Aggregatibacter aphrophilus	11
Bacterial secretion system	Streptococcus intermedius	9		Carbohydrates	Actinomyces sp. oral taxon 180	52		Bacterial secretion system	Aggregatibacter segnis	11
Bacterial secretion system	Streptococcus mitis	11		Carbohydrates	Actinomyces sp. oral taxon 181	9		Bacterial secretion system	Agrobacterium tumefaciens	1
Bacterial secretion system	Streptococcus mutans	4		Carbohydrates	Actinomyces sp. oral taxon 448	52		Bacterial secretion system	Alloiococcus otitis	8
Bacterial secretion system	Streptococcus oligofermentans	6		Carbohydrates	Actinomyces sp. oral taxon 848	20		Bacterial secretion system	Anaerococcus prevotii	1
Bacterial secretion system	Streptococcus oralis	9		Carbohydrates	Actinomyces sp. oral taxon 849	46		Bacterial secretion system	Anaerococcus tetradius	1
Bacterial secretion system	Streptococcus parasanguinis	8		Carbohydrates	Afipia broomeae	9		Bacterial secretion system	Anaeroglobus geminatus	10
Bacterial secretion system	Streptococcus peroris	1		Carbohydrates	Aggregatibacter actinomycetemcomitans	74		Bacterial secretion system	Atopobium minutum	1
Bacterial secretion system	Streptococcus pneumoniae	8		Carbohydrates	Aggregatibacter aphrophilus	73		Bacterial secretion system	Atopobium parvulum	10
Bacterial secretion system	Streptococcus salivarius	4		Carbohydrates	Aggregatibacter segnis	58		Bacterial secretion system	Atopobium rimae	10
Bacterial secretion system	Streptococcus sanguinis	12		Carbohydrates	Agrobacterium radiobacter	14		Bacterial secretion system	Atopobium sp. oral taxon 199	16
Bacterial secretion system	Streptococcus sanguis	10		Carbohydrates	Agrobacterium tumefaciens	27		Bacterial secretion system	Atopobium vaginae	2
Bacterial secretion system	Streptococcus sobrinus	1		Carbohydrates	Alloiococcus otitis	1		Bacterial secretion system	Bacillus anthracis	1
Bacterial secretion system	Streptococcus sp.	4		Carbohydrates	Anaerococcus lactolyticus	1		Bacterial secretion system	Bacillus clausii	1
Bacterial secretion system	Streptococcus sp. oral taxon 056	5		Carbohydrates	Anaerococcus prevotii	6		Bacterial secretion system	Bacillus subtilis	1
Bacterial secretion system	Streptococcus sp. oral taxon 058	7		Carbohydrates	Anaerococcus tetradius	4		Bacterial secretion system	Bacteroidetes bacterium	9
Bacterial secretion system	Streptococcus sp. oral taxon 066	1		Carbohydrates	Anaeroglobus geminatus	24		Bacterial secretion system	Bacteroidetes oral	3
Bacterial secretion system	Streptococcus sp. oral taxon 070	5		Carbohydrates	Atopobium minutum	1		Bacterial secretion system	Bifidobacterium animalis	1
Bacterial secretion system	Streptococcus sp. oral taxon 071	9		Carbohydrates	Atopobium parvulum	39		Bacterial secretion system	Bifidobacterium breve	2
Bacterial secretion system	Streptococcus sp.oral	5		Carbohydrates	Atopobium rimae	43		Bacterial secretion system	Bifidobacterium dentium	6
Bacterial secretion system	Streptococcus vestibularis	5		Carbohydrates	Atopobium sp. oral taxon 199	49		Bacterial secretion system	Bifidobacterium longum	1
Bacterial secretion system	Synergistes[G-2] sp. oral taxon 357	1		Carbohydrates	Bacillus anthracis	7		Bacterial secretion system	Bordetella pertussis	6
Bacterial secretion system	Synergistetes sp.	11		Carbohydrates	Bacillus clausii	5		Bacterial secretion system	Bradyrhizobium elkanii	1
Bacterial secretion system	Tannerella forsythia	10		Carbohydrates	Bacillus subtilis	16		Bacterial secretion system	Brevundimonas diminuta	1
Bacterial secretion system	Treponema denticola	8		Carbohydrates	Bacteroidetes bacterium	43		Bacterial secretion system	Bulleidia extructa	13
Bacterial secretion system	Treponema lecithinolyticum	6		Carbohydrates	Bacteroidetes oral	45		Bacterial secretion system	Burkholderia cepacia	1
Bacterial secretion system	Treponema maltophilum	7		Carbohydrates	Bifidobacterium animalis	2		Bacterial secretion system	Campylobacter concisus	14
Bacterial secretion system	Treponema medium	9		Carbohydrates	Bifidobacterium breve	4		Bacterial secretion system	Campylobacter curvus	18
Bacterial secretion system	Treponema pallidum	1		Carbohydrates	Bifidobacterium dentium	5		Bacterial secretion system	Campylobacter gracilis	20
Bacterial secretion system	Treponema socranskii	8		Carbohydrates	Bifidobacterium longum	11		Bacterial secretion system	Campylobacter rectus	8
Bacterial secretion system	Treponema vincentii	11		Carbohydrates	Bordetella pertussis	13		Bacterial secretion system	Campylobacter showae	8
Bacterial secretion system	Turicella otitidis	4		Carbohydrates	Bradyrhizobium elkanii	21		Bacterial secretion system	Candidate Division TM7	9
Bacterial secretion system	Variovorax paradoxus	10		Carbohydrates	Brevundimonas diminuta	20		Bacterial secretion system	Capnocytophaga gingivalis	7
Bacterial secretion system	Veillonella atypica	4		Carbohydrates	Bulleidia extructa	34		Bacterial secretion system	Capnocytophaga ochracea	9
Bacterial secretion system	Veillonella dispar	6		Carbohydrates	Burkholderia cepacia	7		Bacterial secretion system	Capnocytophaga sp. oral taxon 324	9
Bacterial secretion system	Veillonella parvula	14		Carbohydrates	Campylobacter concisus	39		Bacterial secretion system	Capnocytophaga sp. oral taxon 326	10
Bacterial secretion system	Veillonella sp. oral taxon 158	8		Carbohydrates	Campylobacter curvus	12		Bacterial secretion system	Capnocytophaga sp. oral taxon 329	7
Bacterial secretion system	Veillonella sp. oral taxon 780	3		Carbohydrates	Campylobacter gracilis	42		Bacterial secretion system	Capnocytophaga sp. oral taxon 332	4
Bacterial secretion system	Yersinia pestis	1		Carbohydrates	Campylobacter rectus	41		Bacterial secretion system	Capnocytophaga sp. oral taxon 335	6
Carbohydrate metabolism	Abiotrophia defectiva	65		Carbohydrates	Campylobacter showae	40		Bacterial secretion system	Capnocytophaga sp. oral taxon 336	3
Carbohydrate metabolism	Achromobacter xylosoxidans	32		Carbohydrates	Candidate Division TM7	27		Bacterial secretion system	Capnocytophaga sp. oral taxon 338	7
Carbohydrate metabolism	Acinetobacter baumannii	7		Carbohydrates	Capnocytophaga gingivalis	51		Bacterial secretion system	Capnocytophaga sp. oral taxon 380	10
Carbohydrate metabolism	Actinomyces cardiffensis	13		Carbohydrates	Capnocytophaga ochracea	53		Bacterial secretion system	Capnocytophaga sp. oral taxon 412	10
Carbohydrate metabolism	Actinomyces georgiae	55		Carbohydrates	Capnocytophaga sp. oral taxon 324	43		Bacterial secretion system	Capnocytophaga sputigena	15
Carbohydrate metabolism	Actinomyces graevenitzii	17		Carbohydrates	Capnocytophaga sp. oral taxon 326	41		Bacterial secretion system	Cardiobacterium hominis	9
Carbohydrate metabolism	Actinomyces johnsonii	78		Carbohydrates	Capnocytophaga sp. oral taxon 329	56		Bacterial secretion system	Cardiobacterium valvarum	4
Carbohydrate metabolism	Actinomyces massiliensis	76		Carbohydrates	Capnocytophaga sp. oral taxon 332	26		Bacterial secretion system	Catonella morbi	5
Carbohydrate metabolism	Actinomyces naeslundii	82		Carbohydrates	Capnocytophaga sp. oral taxon 335	42		Bacterial secretion system	Centipeda periodontii	13
Carbohydrate metabolism	Actinomyces odontolyticus	66		Carbohydrates	Capnocytophaga sp. oral taxon 336	44		Bacterial secretion system	Comamonas sp.	3
Carbohydrate metabolism	Actinomyces oris	76		Carbohydrates	Capnocytophaga sp. oral taxon 338	27		Bacterial secretion system	Comamonas testosteroni	2
Carbohydrate metabolism	Actinomyces sp. oral taxon 170	82		Carbohydrates	Capnocytophaga sp. oral taxon 380	37		Bacterial secretion system	Corynebacterium diphtheriae	7
Carbohydrate metabolism	Actinomyces sp. oral taxon 171	82		Carbohydrates	Capnocytophaga sp. oral taxon 412	45		Bacterial secretion system	Corynebacterium durum	2
Carbohydrate metabolism	Actinomyces sp. oral taxon 175	79		Carbohydrates	Capnocytophaga sputigena	54		Bacterial secretion system	Corynebacterium matruchotii	9
Carbohydrate metabolism	Actinomyces sp. oral taxon 178	65		Carbohydrates	Cardiobacterium hominis	59		Bacterial secretion system	Corynebacterium urealyticum	14
Carbohydrate metabolism	Actinomyces sp. oral taxon 180	59		Carbohydrates	Cardiobacterium valvarum	51		Bacterial secretion system	Cryptobacterium curtum	2
Carbohydrate metabolism	Actinomyces sp. oral taxon 181	8		Carbohydrates	Catonella morbi	50		Bacterial secretion system	Delftia acidovorans	2
Carbohydrate metabolism	Actinomyces sp. oral taxon 448	76		Carbohydrates	Centipeda periodontii	63		Bacterial secretion system	Desulfobulbus sp. oral taxon 041	10
Carbohydrate metabolism	Actinomyces sp. oral taxon 848	47		Carbohydrates	Comamonas testosteroni	15		Bacterial secretion system	Dialister invisus	4
Carbohydrate metabolism	Actinomyces sp. oral taxon 849	75		Carbohydrates	Corynebacterium diphtheriae	1		Bacterial secretion system	Dialister micraerophilus	6
Carbohydrate metabolism	Afipia broomeae	3		Carbohydrates	Corynebacterium durum	49		Bacterial secretion system	Eggerthella lenta	9
Carbohydrate metabolism	Aggregatibacter actinomycetemcomitans	30		Carbohydrates	Corynebacterium matruchotii	53		Bacterial secretion system	Eggerthia catenaformis	1
Carbohydrate metabolism	Aggregatibacter aphrophilus	76		Carbohydrates	Corynebacterium urealyticum	3		Bacterial secretion system	Eikenella corrodens	2
Carbohydrate metabolism	Aggregatibacter segnis	61		Carbohydrates	Cronobacter sakazakii	7		Bacterial secretion system	Enterobacter cancerogenus	4
Carbohydrate metabolism	Agrobacterium radiobacter	7		Carbohydrates	Cryptobacterium curtum	5		Bacterial secretion system	Enterobacter hormaechei	2
Carbohydrate metabolism	Agrobacterium tumefaciens	19		Carbohydrates	Delftia acidovorans	23		Bacterial secretion system	Enterococcus casseliflavus	10
Carbohydrate metabolism	Anaerococcus lactolyticus	2		Carbohydrates	Desulfobulbus sp. oral taxon 041	29		Bacterial secretion system	Enterococcus durans	4
Carbohydrate metabolism	Anaerococcus prevotii	7		Carbohydrates	Dialister invisus	32		Bacterial secretion system	Enterococcus faecalis	2
Carbohydrate metabolism	Anaerococcus tetradius	1		Carbohydrates	Dialister micraerophilus	7		Bacterial secretion system	Enterococcus italicus	3
Carbohydrate metabolism	Anaeroglobus geminatus	33		Carbohydrates	Dolosigranulum pigrum	3		Bacterial secretion system	Enterococcus saccharolyticus	2
Carbohydrate metabolism	Arcanobacterium haemolyticum	4		Carbohydrates	Eggerthella lenta	17		Bacterial secretion system	Escherichia coli	1
Carbohydrate metabolism	Atopobium minutum	5		Carbohydrates	Eggerthia catenaformis	3		Bacterial secretion system	Eubacterium infirmum	3
Carbohydrate metabolism	Atopobium parvulum	46		Carbohydrates	Eikenella corrodens	42		Bacterial secretion system	Eubacterium limosum	8
Carbohydrate metabolism	Atopobium rimae	47		Carbohydrates	Enterobacter cancerogenus	12		Bacterial secretion system	Eubacterium saburreum	9
Carbohydrate metabolism	Atopobium sp. oral taxon 199	8		Carbohydrates	Enterobacter hormaechei	11		Bacterial secretion system	Eubacterium saphenum	18
Carbohydrate metabolism	Atopobium vaginae	7		Carbohydrates	Enterococcus casseliflavus	45		Bacterial secretion system	Eubacterium yurii	11
Carbohydrate metabolism	Bacillus anthracis	7		Carbohydrates	Enterococcus durans	18		Bacterial secretion system	Filifactor alocis	7
Carbohydrate metabolism	Bacillus clausii	2		Carbohydrates	Enterococcus faecalis	12		Bacterial secretion system	Finegoldia magna	1
Carbohydrate metabolism	Bacillus subtilis	4		Carbohydrates	Enterococcus italicus	26		Bacterial secretion system	Fusobacterium gonidiaformans	2
Carbohydrate metabolism	Bacteroidetes bacterium	44		Carbohydrates	Enterococcus saccharolyticus	34		Bacterial secretion system	Fusobacterium necrophorum	2
Carbohydrate metabolism	Bacteroidetes oral	44		Carbohydrates	Erysipelothrix tonsillarum	3		Bacterial secretion system	Fusobacterium nucleatum	10
Carbohydrate metabolism	Bifidobacterium animalis	8		Carbohydrates	Escherichia coli	18		Bacterial secretion system	Fusobacterium periodonticum	18
Carbohydrate metabolism	Bifidobacterium breve	6		Carbohydrates	Eubacterium infirmum	30		Bacterial secretion system	Fusobacterium sp.	14
Carbohydrate metabolism	Bifidobacterium dentium	11		Carbohydrates	Eubacterium limosum	4		Bacterial secretion system	Fusobacterium sp. oral taxon 370	7
Carbohydrate metabolism	Bifidobacterium longum	12		Carbohydrates	Eubacterium saburreum	41		Bacterial secretion system	Gardnerella vaginalis	1
Carbohydrate metabolism	Bordetella pertussis	18		Carbohydrates	Eubacterium saphenum	23		Bacterial secretion system	Gemella haemolysans	8
Carbohydrate metabolism	Bradyrhizobium elkanii	11		Carbohydrates	Eubacterium yurii	46		Bacterial secretion system	Gemella morbillorum	5
Carbohydrate metabolism	Brevundimonas diminuta	22		Carbohydrates	Filifactor alocis	34		Bacterial secretion system	Gemella moribillum	3
Carbohydrate metabolism	Bulleidia extructa	8		Carbohydrates	Finegoldia magna	6		Bacterial secretion system	Gemella sanguinis	2
Carbohydrate metabolism	Burkholderia cepacia	14		Carbohydrates	Fusobacterium gonidiaformans	7		Bacterial secretion system	Granulicatella adiacens	8
Carbohydrate metabolism	Campylobacter concisus	39		Carbohydrates	Fusobacterium necrophorum	7		Bacterial secretion system	Granulicatella elegans	3
Carbohydrate metabolism	Campylobacter curvus	21		Carbohydrates	Fusobacterium nucleatum	54		Bacterial secretion system	Haemophilus aegyptius	8
Carbohydrate metabolism	Campylobacter gracilis	49		Carbohydrates	Fusobacterium periodonticum	36		Bacterial secretion system	Haemophilus haemolyticus	10
Carbohydrate metabolism	Campylobacter rectus	42		Carbohydrates	Fusobacterium sp.	48		Bacterial secretion system	Haemophilus influenzae	1
Carbohydrate metabolism	Campylobacter showae	48		Carbohydrates	Fusobacterium sp. oral taxon 370	34		Bacterial secretion system	Haemophilus parainfluenzae	2
Carbohydrate metabolism	Candidate Division TM7	34		Carbohydrates	Gemella haemolysans	39		Bacterial secretion system	Haemophilus sp. oral taxon 851	2
Carbohydrate metabolism	Capnocytophaga gingivalis	53		Carbohydrates	Gemella morbillorum	32		Bacterial secretion system	Johnsonella ignava	16
Carbohydrate metabolism	Capnocytophaga ochracea	63		Carbohydrates	Gemella moribillum	36		Bacterial secretion system	Jonquetella anthropi	7
Carbohydrate metabolism	Capnocytophaga sp. oral taxon 324	53		Carbohydrates	Gemella sanguinis	8		Bacterial secretion system	Kingella denitrificans	10
Carbohydrate metabolism	Capnocytophaga sp. oral taxon 326	57		Carbohydrates	Granulicatella adiacens	56		Bacterial secretion system	Kingella kingae	1
Carbohydrate metabolism	Capnocytophaga sp. oral taxon 329	67		Carbohydrates	Granulicatella elegans	21		Bacterial secretion system	Kingella oralis	3
Carbohydrate metabolism	Capnocytophaga sp. oral taxon 332	51		Carbohydrates	Haemophilus aegyptius	2		Bacterial secretion system	Klebsiella pneumoniae	6
Carbohydrate metabolism	Capnocytophaga sp. oral taxon 335	49		Carbohydrates	Haemophilus ducreyi	3		Bacterial secretion system	Kytococcus sedentarius	3
Carbohydrate metabolism	Capnocytophaga sp. oral taxon 336	49		Carbohydrates	Haemophilus haemolyticus	46		Bacterial secretion system	Lachnospiraceae [G-1] sp. oral taxon	8
Carbohydrate metabolism	Capnocytophaga sp. oral taxon 338	45		Carbohydrates	Haemophilus influenzae	17		Bacterial secretion system	Lachnospiraceae bacterium	11
Carbohydrate metabolism	Capnocytophaga sp. oral taxon 380	54		Carbohydrates	Haemophilus parainfluenzae	67		Bacterial secretion system	Lachnospiraceae oral	3
Carbohydrate metabolism	Capnocytophaga sp. oral taxon 412	52		Carbohydrates	Haemophilus sp. oral taxon 851	16		Bacterial secretion system	Lactobacillus acidophilus	1
Carbohydrate metabolism	Capnocytophaga sputigena	63		Carbohydrates	Helicobacter pylori	3		Bacterial secretion system	Lactobacillus buchneri	2
Carbohydrate metabolism	Cardiobacterium hominis	67		Carbohydrates	Johnsonella ignava	44		Bacterial secretion system	Lactobacillus catenaforme	1
Carbohydrate metabolism	Cardiobacterium valvarum	65		Carbohydrates	Jonquetella anthropi	3		Bacterial secretion system	Lactobacillus crispatus	1
Carbohydrate metabolism	Catonella morbi	63		Carbohydrates	Kingella denitrificans	32		Bacterial secretion system	Lactobacillus fermentum	2
Carbohydrate metabolism	Centipeda periodontii	69		Carbohydrates	Kingella kingae	1		Bacterial secretion system	Lactobacillus gasseri	1
Carbohydrate metabolism	Comamonas testosteroni	28		Carbohydrates	Kingella oralis	44		Bacterial secretion system	Lactobacillus iners	2
Carbohydrate metabolism	Corynebacterium diphtheriae	5		Carbohydrates	Klebsiella pneumoniae	32		Bacterial secretion system	Lactobacillus jensenii	1
Carbohydrate metabolism	Corynebacterium durum	64		Carbohydrates	Kytococcus sedentarius	7		Bacterial secretion system	Lactobacillus johnsonii	1
Carbohydrate metabolism	Corynebacterium matruchotii	55		Carbohydrates	Lachnospiraceae [G-1] sp. oral taxon	63		Bacterial secretion system	Lactobacillus kisonensis	1
Carbohydrate metabolism	Corynebacterium urealyticum	11		Carbohydrates	Lachnospiraceae bacterium	62		Bacterial secretion system	Lactobacillus oris	1
Carbohydrate metabolism	Cronobacter sakazakii	10		Carbohydrates	Lachnospiraceae oral	19		Bacterial secretion system	Lactobacillus paracasei	1
Carbohydrate metabolism	Cryptobacterium curtum	23		Carbohydrates	Lactobacillus acidophilus	2		Bacterial secretion system	Lactobacillus plantarum	2
Carbohydrate metabolism	Delftia acidovorans	35		Carbohydrates	Lactobacillus brevis	2		Bacterial secretion system	Lactobacillus reuteri	1
Carbohydrate metabolism	Desulfobulbus sp. oral taxon 041	7		Carbohydrates	Lactobacillus buchneri	1		Bacterial secretion system	Lactobacillus rhamnosus	1
Carbohydrate metabolism	Dialister invisus	35		Carbohydrates	Lactobacillus casei	2		Bacterial secretion system	Lactobacillus salivarius	1
Carbohydrate metabolism	Dialister micraerophilus	1		Carbohydrates	Lactobacillus catenaforme	3		Bacterial secretion system	Lactococcus lactis	1
Carbohydrate metabolism	Dolosigranulum pigrum	3		Carbohydrates	Lactobacillus crispatus	3		Bacterial secretion system	Lautropia mirabilis	7
Carbohydrate metabolism	Eggerthella lenta	7		Carbohydrates	Lactobacillus gasseri	2		Bacterial secretion system	Leptotrichia buccalis	12
Carbohydrate metabolism	Eggerthia catenaformis	4		Carbohydrates	Lactobacillus iners	2		Bacterial secretion system	Leptotrichia goodfellowii	10
Carbohydrate metabolism	Eikenella corrodens	43		Carbohydrates	Lactobacillus jensenii	6		Bacterial secretion system	Leptotrichia hofstadii	6
Carbohydrate metabolism	Enterobacter cancerogenus	6		Carbohydrates	Lactobacillus johnsonii	6		Bacterial secretion system	Leptotrichia shahii	3
Carbohydrate metabolism	Enterobacter hormaechei	10		Carbohydrates	Lactobacillus kisonensis	2		Bacterial secretion system	Leptotrichia wadei	8
Carbohydrate metabolism	Enterococcus casseliflavus	4		Carbohydrates	Lactobacillus paracasei	2		Bacterial secretion system	Listeria monocytogenes	1
Carbohydrate metabolism	Enterococcus durans	7		Carbohydrates	Lactobacillus parafarraginis	1		Bacterial secretion system	Lysinibacillus fusiformis	1
Carbohydrate metabolism	Enterococcus faecalis	5		Carbohydrates	Lactobacillus pentosus	3		Bacterial secretion system	Megasphaera micronuciformis	14
Carbohydrate metabolism	Enterococcus italicus	6		Carbohydrates	Lactobacillus plantarum	2		Bacterial secretion system	Mesorhizobium loti	2
Carbohydrate metabolism	Enterococcus saccharolyticus	6		Carbohydrates	Lactobacillus reuteri	3		Bacterial secretion system	Microbacterium sp. oral taxon 186	4
Carbohydrate metabolism	Erysipelothrix tonsillarum	1		Carbohydrates	Lactobacillus rhamnosus	4		Bacterial secretion system	Mitsuokella multacida	3
Carbohydrate metabolism	Escherichia coli	14		Carbohydrates	Lactobacillus salivarius	4		Bacterial secretion system	Moraxella catarrhalis	1
Carbohydrate metabolism	Eubacterium infirmum	27		Carbohydrates	Lactobacillus vaginalis	1		Bacterial secretion system	Mycobacterium leprae	2
Carbohydrate metabolism	Eubacterium limosum	9		Carbohydrates	Lactococcus lactis	12		Bacterial secretion system	Mycobacterium tuberculosis	1
Carbohydrate metabolism	Eubacterium saburreum	55		Carbohydrates	Lautropia mirabilis	63		Bacterial secretion system	Mycoplasma fermentans	1
Carbohydrate metabolism	Eubacterium saphenum	2		Carbohydrates	Leptotrichia buccalis	44		Bacterial secretion system	Mycoplasma genitalium	1
Carbohydrate metabolism	Eubacterium yurii	36		Carbohydrates	Leptotrichia goodfellowii	37		Bacterial secretion system	Mycoplasma hominis	12
Carbohydrate metabolism	Filifactor alocis	17		Carbohydrates	Leptotrichia hofstadii	49		Bacterial secretion system	Neisseria bacilliformis	11
Carbohydrate metabolism	Finegoldia magna	4		Carbohydrates	Leptotrichia shahii	32		Bacterial secretion system	Neisseria elongata	10
Carbohydrate metabolism	Fusobacterium gonidiaformans	2		Carbohydrates	Leptotrichia wadei	50		Bacterial secretion system	Neisseria flavescens	9
Carbohydrate metabolism	Fusobacterium necrophorum	2		Carbohydrates	Listeria monocytogenes	8		Bacterial secretion system	Neisseria lactamica	3
Carbohydrate metabolism	Fusobacterium nucleatum	49		Carbohydrates	Lysinibacillus fusiformis	8		Bacterial secretion system	Neisseria meningitidis	2
Carbohydrate metabolism	Fusobacterium periodonticum	25		Carbohydrates	Megasphaera micronuciformis	13		Bacterial secretion system	Neisseria mucosa	13
Carbohydrate metabolism	Fusobacterium sp.	42		Carbohydrates	Mesorhizobium loti	22		Bacterial secretion system	Neisseria sicca	4
Carbohydrate metabolism	Fusobacterium sp. oral taxon 370	9		Carbohydrates	Microbacterium sp. oral taxon 186	26		Bacterial secretion system	Neisseria sp. oral taxon 014	8
Carbohydrate metabolism	Gardnerella vaginalis	3		Carbohydrates	Mitsuokella multacida	28		Bacterial secretion system	Neisseria sp. oral taxon 020	4
Carbohydrate metabolism	Gemella haemolysans	32		Carbohydrates	Mobiluncus mulieris	1		Bacterial secretion system	Neisseria subflava	13
Carbohydrate metabolism	Gemella morbillorum	44		Carbohydrates	Moraxella catarrhalis	5		Bacterial secretion system	Neisseria weaveri	2
Carbohydrate metabolism	Gemella moribillum	40		Carbohydrates	Mycobacterium tuberculosis	12		Bacterial secretion system	Ochrobactrum anthropi	3
Carbohydrate metabolism	Gemella sanguinis	8		Carbohydrates	Neisseria bacilliformis	28		Bacterial secretion system	Olsenella sp. oral taxon 809	3
Carbohydrate metabolism	Granulicatella adiacens	60		Carbohydrates	Neisseria elongata	42		Bacterial secretion system	Olsenella uli	3
Carbohydrate metabolism	Granulicatella elegans	20		Carbohydrates	Neisseria flavescens	45		Bacterial secretion system	Oribacterium sinus	8
Carbohydrate metabolism	Haemophilus aegyptius	5		Carbohydrates	Neisseria gonorrhoeae	2		Bacterial secretion system	Oribacterium sp. oral taxon 078	7
Carbohydrate metabolism	Haemophilus ducreyi	5		Carbohydrates	Neisseria lactamica	9		Bacterial secretion system	Oribacterium sp. oral taxon 108	1
Carbohydrate metabolism	Haemophilus haemolyticus	39		Carbohydrates	Neisseria meningitidis	13		Bacterial secretion system	Paenibacillus sp. oral taxon 786	2
Carbohydrate metabolism	Haemophilus influenzae	25		Carbohydrates	Neisseria mucosa	45		Bacterial secretion system	Parvimonas micra	4
Carbohydrate metabolism	Haemophilus parainfluenzae	71		Carbohydrates	Neisseria polysaccharea	4		Bacterial secretion system	Parvimonas sp. oral taxon 110	3
Carbohydrate metabolism	Haemophilus sp. oral taxon 851	16		Carbohydrates	Neisseria sicca	48		Bacterial secretion system	Parvimonas sp. oral taxon 393	2
Carbohydrate metabolism	Helicobacter pylori	3		Carbohydrates	Neisseria sp. oral taxon 014	45		Bacterial secretion system	Peptoniphilus indolicus	2
Carbohydrate metabolism	Johnsonella ignava	19		Carbohydrates	Neisseria sp. oral taxon 020	18		Bacterial secretion system	Peptoniphilus lacrimalis	2
Carbohydrate metabolism	Jonquetella anthropi	2		Carbohydrates	Neisseria subflava	39		Bacterial secretion system	Peptoniphilus sp. oral taxon 375	1
Carbohydrate metabolism	Kingella denitrificans	46		Carbohydrates	Ochrobactrum anthropi	8		Bacterial secretion system	Peptoniphilus sp. oral taxon 386	8
Carbohydrate metabolism	Kingella kingae	12		Carbohydrates	Olsenella sp. oral taxon 809	27		Bacterial secretion system	Peptoniphilus sp. oral taxon 836	7
Carbohydrate metabolism	Kingella oralis	51		Carbohydrates	Olsenella uli	48		Bacterial secretion system	Peptostreptococcus anaerobius	1
Carbohydrate metabolism	Klebsiella pneumoniae	19		Carbohydrates	Oribacterium sinus	40		Bacterial secretion system	Peptostreptococcus stomatis	2
Carbohydrate metabolism	Kytococcus sedentarius	13		Carbohydrates	Oribacterium sp. oral taxon 078	58		Bacterial secretion system	Porphyromonas asaccharolytica	2
Carbohydrate metabolism	Lachnospiraceae [G-1] sp. oral taxon	40		Carbohydrates	Oribacterium sp. oral taxon 108	13		Bacterial secretion system	Porphyromonas catoniae	9
Carbohydrate metabolism	Lachnospiraceae bacterium	40		Carbohydrates	Paenibacillus sp. oral taxon 786	8		Bacterial secretion system	Porphyromonas endodontalis	9
Carbohydrate metabolism	Lachnospiraceae oral	28		Carbohydrates	Parascardovia denticolens	2		Bacterial secretion system	Porphyromonas gingivalis	9
Carbohydrate metabolism	Lactobacillus acidophilus	4		Carbohydrates	Parvimonas micra	32		Bacterial secretion system	Porphyromonas sp. oral taxon 279	9
Carbohydrate metabolism	Lactobacillus brevis	1		Carbohydrates	Parvimonas sp. oral taxon 110	24		Bacterial secretion system	Porphyromonas uenonis	5
Carbohydrate metabolism	Lactobacillus buchneri	2		Carbohydrates	Parvimonas sp. oral taxon 393	19		Bacterial secretion system	Prevotella bivia	1
Carbohydrate metabolism	Lactobacillus casei	3		Carbohydrates	Peptoniphilus indolicus	5		Bacterial secretion system	Prevotella buccae	7
Carbohydrate metabolism	Lactobacillus coleohominis	1		Carbohydrates	Peptoniphilus lacrimalis	2		Bacterial secretion system	Prevotella buccalis	5
Carbohydrate metabolism	Lactobacillus fermentum	19		Carbohydrates	Peptoniphilus sp. oral taxon 375	2		Bacterial secretion system	Prevotella dentalis	6
Carbohydrate metabolism	Lactobacillus gasseri	1		Carbohydrates	Peptoniphilus sp. oral taxon 386	8		Bacterial secretion system	Prevotella denticola	3
Carbohydrate metabolism	Lactobacillus iners	3		Carbohydrates	Peptoniphilus sp. oral taxon 836	2		Bacterial secretion system	Prevotella histicola	9
Carbohydrate metabolism	Lactobacillus jensenii	2		Carbohydrates	Peptostreptococcus anaerobius	5		Bacterial secretion system	Prevotella intermedia	8
Carbohydrate metabolism	Lactobacillus johnsonii	2		Carbohydrates	Peptostreptococcus stomatis	47		Bacterial secretion system	Prevotella loescheii	4
Carbohydrate metabolism	Lactobacillus oris	2		Carbohydrates	Porphyromonas asaccharolytica	7		Bacterial secretion system	Prevotella maculosa	8
Carbohydrate metabolism	Lactobacillus paracasei	1		Carbohydrates	Porphyromonas catoniae	38		Bacterial secretion system	Prevotella marshii	2
Carbohydrate metabolism	Lactobacillus parafarraginis	2		Carbohydrates	Porphyromonas endodontalis	38		Bacterial secretion system	Prevotella melaninogenica	4
Carbohydrate metabolism	Lactobacillus pentosus	3		Carbohydrates	Porphyromonas gingivalis	50		Bacterial secretion system	Prevotella micans	7
Carbohydrate metabolism	Lactobacillus plantarum	2		Carbohydrates	Porphyromonas sp. oral taxon 279	49		Bacterial secretion system	Prevotella multiformis	7
Carbohydrate metabolism	Lactobacillus reuteri	3		Carbohydrates	Porphyromonas uenonis	8		Bacterial secretion system	Prevotella multisaccharivorax	4
Carbohydrate metabolism	Lactobacillus rhamnosus	4		Carbohydrates	Prevotella bivia	10		Bacterial secretion system	Prevotella nigrescens	5
Carbohydrate metabolism	Lactobacillus salivarius	3		Carbohydrates	Prevotella buccae	26		Bacterial secretion system	Prevotella oralis	9
Carbohydrate metabolism	Lactobacillus vaginalis	3		Carbohydrates	Prevotella buccalis	18		Bacterial secretion system	Prevotella oris	7
Carbohydrate metabolism	Lactococcus lactis	3		Carbohydrates	Prevotella dentalis	38		Bacterial secretion system	Prevotella oulorum	10
Carbohydrate metabolism	Lautropia mirabilis	73		Carbohydrates	Prevotella denticola	56		Bacterial secretion system	Prevotella pallens	8
Carbohydrate metabolism	Leptotrichia buccalis	41		Carbohydrates	Prevotella histicola	28		Bacterial secretion system	Prevotella saccharolytica	3
Carbohydrate metabolism	Leptotrichia goodfellowii	39		Carbohydrates	Prevotella intermedia	45		Bacterial secretion system	Prevotella salivae	3
Carbohydrate metabolism	Leptotrichia hofstadii	57		Carbohydrates	Prevotella loescheii	52		Bacterial secretion system	Prevotella sp. oral taxon 299	6
Carbohydrate metabolism	Leptotrichia shahii	40		Carbohydrates	Prevotella maculosa	51		Bacterial secretion system	Prevotella sp. oral taxon 302	5
Carbohydrate metabolism	Leptotrichia wadei	45		Carbohydrates	Prevotella marshii	15		Bacterial secretion system	Prevotella sp. oral taxon 306	3
Carbohydrate metabolism	Listeria monocytogenes	6		Carbohydrates	Prevotella melaninogenica	56		Bacterial secretion system	Prevotella sp. oral taxon 317	6
Carbohydrate metabolism	Lysinibacillus fusiformis	1		Carbohydrates	Prevotella micans	31		Bacterial secretion system	Prevotella sp. oral taxon 472	9
Carbohydrate metabolism	Megasphaera micronuciformis	22		Carbohydrates	Prevotella multiformis	27		Bacterial secretion system	Prevotella sp. oral taxon 473	8
Carbohydrate metabolism	Mesorhizobium loti	10		Carbohydrates	Prevotella multisaccharivorax	8		Bacterial secretion system	Prevotella tannerae	9
Carbohydrate metabolism	Microbacterium sp. oral taxon 186	29		Carbohydrates	Prevotella nigrescens	32		Bacterial secretion system	Prevotella veroralis	13
Carbohydrate metabolism	Mitsuokella multacida	22		Carbohydrates	Prevotella oralis	34		Bacterial secretion system	Propionibacterium acnes	2
Carbohydrate metabolism	Mobiluncus mulieris	3		Carbohydrates	Prevotella oris	59		Bacterial secretion system	Propionibacterium avidum	3
Carbohydrate metabolism	Moraxella catarrhalis	1		Carbohydrates	Prevotella oulorum	30		Bacterial secretion system	Propionibacterium propionicum	5
Carbohydrate metabolism	Mycobacterium leprae	4		Carbohydrates	Prevotella pallens	10		Bacterial secretion system	Propionibacterium sp. oral taxon 192	1
Carbohydrate metabolism	Mycobacterium tuberculosis	11		Carbohydrates	Prevotella saccharolytica	29		Bacterial secretion system	Proteus mirabilis	3
Carbohydrate metabolism	Mycoplasma hominis	1		Carbohydrates	Prevotella salivae	50		Bacterial secretion system	Pseudomonas aeruginosa	9
Carbohydrate metabolism	Neisseria bacilliformis	31		Carbohydrates	Prevotella sp. oral taxon 299	12		Bacterial secretion system	Pseudomonas fluorescens	5
Carbohydrate metabolism	Neisseria elongata	46		Carbohydrates	Prevotella sp. oral taxon 302	13		Bacterial secretion system	Pseudomonas protegens	2
Carbohydrate metabolism	Neisseria flavescens	46		Carbohydrates	Prevotella sp. oral taxon 306	34		Bacterial secretion system	Pseudomonas pseudoalcaligenes	4
Carbohydrate metabolism	Neisseria gonorrhoeae	15		Carbohydrates	Prevotella sp. oral taxon 317	59		Bacterial secretion system	Pseudomonas stutzeri	2
Carbohydrate metabolism	Neisseria lactamica	21		Carbohydrates	Prevotella sp. oral taxon 472	53		Bacterial secretion system	Pseudoramibacter alactolyticus	4
Carbohydrate metabolism	Neisseria meningitidis	31		Carbohydrates	Prevotella sp. oral taxon 473	10		Bacterial secretion system	Pyramidobacter piscolens	3
Carbohydrate metabolism	Neisseria mucosa	52		Carbohydrates	Prevotella tannerae	47		Bacterial secretion system	Ralstonia pickettii	7
Carbohydrate metabolism	Neisseria polysaccharea	17		Carbohydrates	Prevotella veroralis	49		Bacterial secretion system	Rhodobacter capsulatus	2
Carbohydrate metabolism	Neisseria sicca	56		Carbohydrates	Propionibacterium acnes	18		Bacterial secretion system	Rothia aeria	5
Carbohydrate metabolism	Neisseria sp. oral taxon 014	50		Carbohydrates	Propionibacterium avidum	11		Bacterial secretion system	Rothia dentocariosa	11
Carbohydrate metabolism	Neisseria sp. oral taxon 020	24		Carbohydrates	Propionibacterium propionicum	64		Bacterial secretion system	Rothia mucilaginosa	12
Carbohydrate metabolism	Neisseria subflava	34		Carbohydrates	Propionibacterium sp. oral taxon 192	4		Bacterial secretion system	Sanguibacter keddieii	2
Carbohydrate metabolism	Neisseria weaveri	9		Carbohydrates	Proteus mirabilis	4		Bacterial secretion system	Scardovia wiggsiae	2
Carbohydrate metabolism	Ochrobactrum anthropi	9		Carbohydrates	Pseudomonas aeruginosa	23		Bacterial secretion system	Selenomonas artemidis	6
Carbohydrate metabolism	Olsenella sp. oral taxon 809	33		Carbohydrates	Pseudomonas fluorescens	28		Bacterial secretion system	Selenomonas flueggei	16
Carbohydrate metabolism	Olsenella uli	33		Carbohydrates	Pseudomonas protegens	7		Bacterial secretion system	Selenomonas infelix	5
Carbohydrate metabolism	Oribacterium sinus	9		Carbohydrates	Pseudomonas pseudoalcaligenes	29		Bacterial secretion system	Selenomonas noxia	11
Carbohydrate metabolism	Oribacterium sp. oral taxon 078	60		Carbohydrates	Pseudomonas stutzeri	23		Bacterial secretion system	Selenomonas sp.	5
Carbohydrate metabolism	Oribacterium sp. oral taxon 108	12		Carbohydrates	Pseudoramibacter alactolyticus	31		Bacterial secretion system	Selenomonas sp. oral taxon 133	10
Carbohydrate metabolism	Paenibacillus sp. oral taxon 786	2		Carbohydrates	Pyramidobacter piscolens	11		Bacterial secretion system	Selenomonas sp. oral taxon 137	13
Carbohydrate metabolism	Parascardovia denticolens	18		Carbohydrates	Ralstonia pickettii	11		Bacterial secretion system	Selenomonas sp. oral taxon 138	17
Carbohydrate metabolism	Parvimonas micra	26		Carbohydrates	Rhodobacter capsulatus	22		Bacterial secretion system	Selenomonas sp. oral taxon 149	2
Carbohydrate metabolism	Parvimonas sp. oral taxon 110	26		Carbohydrates	Rothia aeria	44		Bacterial secretion system	Selenomonas sputigena	9
Carbohydrate metabolism	Parvimonas sp. oral taxon 393	17		Carbohydrates	Rothia dentocariosa	46		Bacterial secretion system	Shuttleworthia satelles	1
Carbohydrate metabolism	Peptoniphilus indolicus	1		Carbohydrates	Rothia mucilaginosa	37		Bacterial secretion system	Simonsiella muelleri	10
Carbohydrate metabolism	Peptoniphilus lacrimalis	3		Carbohydrates	Sanguibacter keddieii	24		Bacterial secretion system	Slackia exigua	6
Carbohydrate metabolism	Peptoniphilus sp. oral taxon 386	2		Carbohydrates	Scardovia wiggsiae	15		Bacterial secretion system	Solobacterium moorei	7
Carbohydrate metabolism	Peptoniphilus sp. oral taxon 836	1		Carbohydrates	Selenomonas artemidis	48		Bacterial secretion system	Staphylococcus aureus	3
Carbohydrate metabolism	Peptostreptococcus anaerobius	7		Carbohydrates	Selenomonas flueggei	60		Bacterial secretion system	Staphylococcus epidermidis	1
Carbohydrate metabolism	Peptostreptococcus stomatis	22		Carbohydrates	Selenomonas infelix	69		Bacterial secretion system	Staphylococcus warneri	3
Carbohydrate metabolism	Porphyromonas asaccharolytica	15		Carbohydrates	Selenomonas noxia	55		Bacterial secretion system	Stenotrophomonas maltophilia	6
Carbohydrate metabolism	Porphyromonas catoniae	49		Carbohydrates	Selenomonas sp.	19		Bacterial secretion system	Stenotrophomonas sp.	2
Carbohydrate metabolism	Porphyromonas endodontalis	39		Carbohydrates	Selenomonas sp. oral taxon 133	23		Bacterial secretion system	Stomatobaculum longum	6
Carbohydrate metabolism	Porphyromonas gingivalis	19		Carbohydrates	Selenomonas sp. oral taxon 137	46		Bacterial secretion system	Streptococcus agalactiae	1
Carbohydrate metabolism	Porphyromonas sp. oral taxon 279	53		Carbohydrates	Selenomonas sp. oral taxon 138	61		Bacterial secretion system	Streptococcus anginosus	9
Carbohydrate metabolism	Porphyromonas uenonis	19		Carbohydrates	Selenomonas sp. oral taxon 149	59		Bacterial secretion system	Streptococcus australis	1
Carbohydrate metabolism	Prevotella bivia	12		Carbohydrates	Selenomonas sputigena	64		Bacterial secretion system	Streptococcus constellatus	9
Carbohydrate metabolism	Prevotella buccae	50		Carbohydrates	Shuttleworthia satelles	41		Bacterial secretion system	Streptococcus cristatus	10
Carbohydrate metabolism	Prevotella buccalis	18		Carbohydrates	Simonsiella muelleri	3		Bacterial secretion system	Streptococcus gordonii	8
Carbohydrate metabolism	Prevotella dentalis	40		Carbohydrates	Slackia exigua	18		Bacterial secretion system	Streptococcus infantis	7
Carbohydrate metabolism	Prevotella denticola	58		Carbohydrates	Solobacterium moorei	54		Bacterial secretion system	Streptococcus intermedius	11
Carbohydrate metabolism	Prevotella histicola	45		Carbohydrates	Staphylococcus aureus	5		Bacterial secretion system	Streptococcus mitis	9
Carbohydrate metabolism	Prevotella intermedia	47		Carbohydrates	Staphylococcus caprae	5		Bacterial secretion system	Streptococcus mutans	3
Carbohydrate metabolism	Prevotella loescheii	57		Carbohydrates	Staphylococcus epidermidis	8		Bacterial secretion system	Streptococcus oligofermentans	8
Carbohydrate metabolism	Prevotella maculosa	64		Carbohydrates	Staphylococcus warneri	7		Bacterial secretion system	Streptococcus oralis	9
Carbohydrate metabolism	Prevotella marshii	35		Carbohydrates	Stenotrophomonas maltophilia	30		Bacterial secretion system	Streptococcus parasanguinis	10
Carbohydrate metabolism	Prevotella melaninogenica	53		Carbohydrates	Stenotrophomonas sp.	5		Bacterial secretion system	Streptococcus pneumoniae	3
Carbohydrate metabolism	Prevotella micans	42		Carbohydrates	Stomatobaculum longum	36		Bacterial secretion system	Streptococcus salivarius	5
Carbohydrate metabolism	Prevotella multiformis	39		Carbohydrates	Streptococcus agalactiae	4		Bacterial secretion system	Streptococcus sanguinis	7
Carbohydrate metabolism	Prevotella multisaccharivorax	23		Carbohydrates	Streptococcus anginosus	64		Bacterial secretion system	Streptococcus sanguis	5
Carbohydrate metabolism	Prevotella nigrescens	48		Carbohydrates	Streptococcus australis	14		Bacterial secretion system	Streptococcus sobrinus	1
Carbohydrate metabolism	Prevotella oralis	44		Carbohydrates	Streptococcus constellatus	60		Bacterial secretion system	Streptococcus sp.	8
Carbohydrate metabolism	Prevotella oris	66		Carbohydrates	Streptococcus cristatus	45		Bacterial secretion system	Streptococcus sp. oral taxon 056	7
Carbohydrate metabolism	Prevotella oulorum	51		Carbohydrates	Streptococcus downei	1		Bacterial secretion system	Streptococcus sp. oral taxon 058	16
Carbohydrate metabolism	Prevotella pallens	30		Carbohydrates	Streptococcus gordonii	58		Bacterial secretion system	Streptococcus sp. oral taxon 066	1
Carbohydrate metabolism	Prevotella saccharolytica	57		Carbohydrates	Streptococcus infantarius	5		Bacterial secretion system	Streptococcus sp. oral taxon 070	7
Carbohydrate metabolism	Prevotella salivae	43		Carbohydrates	Streptococcus infantis	31		Bacterial secretion system	Streptococcus sp. oral taxon 071	3
Carbohydrate metabolism	Prevotella sp. oral taxon 299	16		Carbohydrates	Streptococcus intermedius	63		Bacterial secretion system	Streptococcus sp.oral	8
Carbohydrate metabolism	Prevotella sp. oral taxon 302	39		Carbohydrates	Streptococcus mitis	58		Bacterial secretion system	Streptococcus vestibularis	6
Carbohydrate metabolism	Prevotella sp. oral taxon 306	36		Carbohydrates	Streptococcus mutans	8		Bacterial secretion system	Synergistes[G-2] sp. oral taxon 357	2
Carbohydrate metabolism	Prevotella sp. oral taxon 317	62		Carbohydrates	Streptococcus oligofermentans	31		Bacterial secretion system	Synergistetes sp.	11
Carbohydrate metabolism	Prevotella sp. oral taxon 472	59		Carbohydrates	Streptococcus oralis	59		Bacterial secretion system	Tannerella forsythia	12
Carbohydrate metabolism	Prevotella sp. oral taxon 473	41		Carbohydrates	Streptococcus parasanguinis	43		Bacterial secretion system	Treponema denticola	9
Carbohydrate metabolism	Prevotella tannerae	48		Carbohydrates	Streptococcus peroris	3		Bacterial secretion system	Treponema lecithinolyticum	8
Carbohydrate metabolism	Prevotella veroralis	54		Carbohydrates	Streptococcus pneumoniae	48		Bacterial secretion system	Treponema maltophilum	8
Carbohydrate metabolism	Propionibacterium acnes	25		Carbohydrates	Streptococcus pyogenes	7		Bacterial secretion system	Treponema medium	7
Carbohydrate metabolism	Propionibacterium avidum	23		Carbohydrates	Streptococcus salivarius	21		Bacterial secretion system	Treponema socranskii	11
Carbohydrate metabolism	Propionibacterium propionicum	80		Carbohydrates	Streptococcus sanguinis	66		Bacterial secretion system	Treponema vincentii	11
Carbohydrate metabolism	Propionibacterium sp. oral taxon 192	10		Carbohydrates	Streptococcus sanguis	48		Bacterial secretion system	Turicella otitidis	5
Carbohydrate metabolism	Proteus mirabilis	6		Carbohydrates	Streptococcus sobrinus	9		Bacterial secretion system	Variovorax paradoxus	1
Carbohydrate metabolism	Pseudomonas aeruginosa	15		Carbohydrates	Streptococcus sp.	45		Bacterial secretion system	Veillonella atypica	2
Carbohydrate metabolism	Pseudomonas fluorescens	21		Carbohydrates	Streptococcus sp. oral taxon 056	20		Bacterial secretion system	Veillonella dispar	15
Carbohydrate metabolism	Pseudomonas protegens	9		Carbohydrates	Streptococcus sp. oral taxon 058	44		Bacterial secretion system	Veillonella parvula	4
Carbohydrate metabolism	Pseudomonas pseudoalcaligenes	9		Carbohydrates	Streptococcus sp. oral taxon 066	3		Bacterial secretion system	Veillonella sp. oral taxon 158	5
Carbohydrate metabolism	Pseudomonas stutzeri	25		Carbohydrates	Streptococcus sp. oral taxon 070	48		Bacterial secretion system	Veillonella sp. oral taxon 780	2
Carbohydrate metabolism	Pseudoramibacter alactolyticus	3		Carbohydrates	Streptococcus sp. oral taxon 071	51		Bacterial secretion system	Yersinia pestis	3
Carbohydrate metabolism	Pyramidobacter piscolens	10		Carbohydrates	Streptococcus sp.oral	25		Carbohydrate metabolism	Abiotrophia defectiva	25
Carbohydrate metabolism	Ralstonia pickettii	18		Carbohydrates	Streptococcus vestibularis	25		Carbohydrate metabolism	Achromobacter xylosoxidans	55
Carbohydrate metabolism	Rhodobacter capsulatus	8		Carbohydrates	Synergistes[G-2] sp. oral taxon 357	5		Carbohydrate metabolism	Acinetobacter baumannii	4
Carbohydrate metabolism	Rothia aeria	50		Carbohydrates	Synergistetes sp.	46		Carbohydrate metabolism	Actinomyces cardiffensis	30
Carbohydrate metabolism	Rothia dentocariosa	53		Carbohydrates	Tannerella forsythia	60		Carbohydrate metabolism	Actinomyces georgiae	38
Carbohydrate metabolism	Rothia mucilaginosa	47		Carbohydrates	Treponema denticola	43		Carbohydrate metabolism	Actinomyces graevenitzii	1
Carbohydrate metabolism	Sanguibacter keddieii	32		Carbohydrates	Treponema lecithinolyticum	29		Carbohydrate metabolism	Actinomyces johnsonii	62
Carbohydrate metabolism	Scardovia wiggsiae	49		Carbohydrates	Treponema maltophilum	34		Carbohydrate metabolism	Actinomyces massiliensis	38
Carbohydrate metabolism	Selenomonas artemidis	64		Carbohydrates	Treponema medium	41		Carbohydrate metabolism	Actinomyces naeslundii	58
Carbohydrate metabolism	Selenomonas flueggei	70		Carbohydrates	Treponema socranskii	26		Carbohydrate metabolism	Actinomyces odontolyticus	48
Carbohydrate metabolism	Selenomonas infelix	73		Carbohydrates	Treponema vincentii	32		Carbohydrate metabolism	Actinomyces oris	60
Carbohydrate metabolism	Selenomonas noxia	60		Carbohydrates	Turicella otitidis	4		Carbohydrate metabolism	Actinomyces sp. oral taxon 170	5
Carbohydrate metabolism	Selenomonas sp.	24		Carbohydrates	Variovorax paradoxus	39		Carbohydrate metabolism	Actinomyces sp. oral taxon 171	43
Carbohydrate metabolism	Selenomonas sp. oral taxon 133	24		Carbohydrates	Veillonella atypica	33		Carbohydrate metabolism	Actinomyces sp. oral taxon 175	56
Carbohydrate metabolism	Selenomonas sp. oral taxon 137	66		Carbohydrates	Veillonella dispar	27		Carbohydrate metabolism	Actinomyces sp. oral taxon 178	35
Carbohydrate metabolism	Selenomonas sp. oral taxon 138	61		Carbohydrates	Veillonella parvula	43		Carbohydrate metabolism	Actinomyces sp. oral taxon 180	57
Carbohydrate metabolism	Selenomonas sp. oral taxon 149	71		Carbohydrates	Veillonella sp. oral taxon 158	30		Carbohydrate metabolism	Actinomyces sp. oral taxon 181	16
Carbohydrate metabolism	Selenomonas sputigena	65		Carbohydrates	Veillonella sp. oral taxon 780	13		Carbohydrate metabolism	Actinomyces sp. oral taxon 448	35
Carbohydrate metabolism	Shuttleworthia satelles	37		Carbohydrates	Yersinia pestis	6		Carbohydrate metabolism	Actinomyces sp. oral taxon 848	15
Carbohydrate metabolism	Simonsiella muelleri	3		Cell growth and death	Abiotrophia defectiva	8		Carbohydrate metabolism	Actinomyces sp. oral taxon 849	12
Carbohydrate metabolism	Slackia exigua	13		Cell growth and death	Achromobacter xylosoxidans	4		Carbohydrate metabolism	Afipia broomeae	12
Carbohydrate metabolism	Solobacterium moorei	49		Cell growth and death	Acinetobacter baumannii	4		Carbohydrate metabolism	Aggregatibacter actinomycetemcomitans	61
Carbohydrate metabolism	Staphylococcus epidermidis	3		Cell growth and death	Actinomyces cardiffensis	5		Carbohydrate metabolism	Aggregatibacter aphrophilus	58
Carbohydrate metabolism	Staphylococcus warneri	3		Cell growth and death	Actinomyces georgiae	5		Carbohydrate metabolism	Aggregatibacter segnis	7
Carbohydrate metabolism	Stenotrophomonas maltophilia	29		Cell growth and death	Actinomyces johnsonii	5		Carbohydrate metabolism	Agrobacterium radiobacter	5
Carbohydrate metabolism	Stenotrophomonas sp.	7		Cell growth and death	Actinomyces massiliensis	6		Carbohydrate metabolism	Agrobacterium tumefaciens	2
Carbohydrate metabolism	Stomatobaculum longum	30		Cell growth and death	Actinomyces naeslundii	8		Carbohydrate metabolism	Anaerococcus lactolyticus	3
Carbohydrate metabolism	Streptococcus agalactiae	2		Cell growth and death	Actinomyces odontolyticus	8		Carbohydrate metabolism	Anaerococcus prevotii	2
Carbohydrate metabolism	Streptococcus anginosus	69		Cell growth and death	Actinomyces oris	7		Carbohydrate metabolism	Anaerococcus tetradius	1
Carbohydrate metabolism	Streptococcus australis	36		Cell growth and death	Actinomyces sp. oral taxon 170	6		Carbohydrate metabolism	Anaeroglobus geminatus	36
Carbohydrate metabolism	Streptococcus constellatus	63		Cell growth and death	Actinomyces sp. oral taxon 171	6		Carbohydrate metabolism	Atopobium minutum	46
Carbohydrate metabolism	Streptococcus cristatus	60		Cell growth and death	Actinomyces sp. oral taxon 175	8		Carbohydrate metabolism	Atopobium parvulum	44
Carbohydrate metabolism	Streptococcus downei	2		Cell growth and death	Actinomyces sp. oral taxon 178	7		Carbohydrate metabolism	Atopobium rimae	48
Carbohydrate metabolism	Streptococcus gordonii	65		Cell growth and death	Actinomyces sp. oral taxon 180	7		Carbohydrate metabolism	Atopobium sp. oral taxon 199	2
Carbohydrate metabolism	Streptococcus infantarius	2		Cell growth and death	Actinomyces sp. oral taxon 448	7		Carbohydrate metabolism	Atopobium vaginae	3
Carbohydrate metabolism	Streptococcus infantis	57		Cell growth and death	Actinomyces sp. oral taxon 848	3		Carbohydrate metabolism	Bacillus anthracis	50
Carbohydrate metabolism	Streptococcus intermedius	70		Cell growth and death	Actinomyces sp. oral taxon 849	4		Carbohydrate metabolism	Bacillus clausii	3
Carbohydrate metabolism	Streptococcus mitis	72		Cell growth and death	Afipia broomeae	2		Carbohydrate metabolism	Bacillus subtilis	34
Carbohydrate metabolism	Streptococcus mutans	55		Cell growth and death	Aggregatibacter actinomycetemcomitans	11		Carbohydrate metabolism	Bacteroidetes bacterium	49
Carbohydrate metabolism	Streptococcus oligofermentans	49		Cell growth and death	Aggregatibacter aphrophilus	11		Carbohydrate metabolism	Bacteroidetes oral	41
Carbohydrate metabolism	Streptococcus oralis	67		Cell growth and death	Aggregatibacter segnis	11		Carbohydrate metabolism	Bifidobacterium animalis	3
Carbohydrate metabolism	Streptococcus parasanguinis	51		Cell growth and death	Agrobacterium tumefaciens	2		Carbohydrate metabolism	Bifidobacterium breve	11
Carbohydrate metabolism	Streptococcus peroris	11		Cell growth and death	Alloiococcus otitis	1		Carbohydrate metabolism	Bifidobacterium dentium	32
Carbohydrate metabolism	Streptococcus pneumoniae	60		Cell growth and death	Anaerococcus prevotii	3		Carbohydrate metabolism	Bifidobacterium longum	1
Carbohydrate metabolism	Streptococcus pyogenes	1		Cell growth and death	Anaerococcus tetradius	1		Carbohydrate metabolism	Bordetella pertussis	33
Carbohydrate metabolism	Streptococcus salivarius	32		Cell growth and death	Anaeroglobus geminatus	6		Carbohydrate metabolism	Bradyrhizobium elkanii	4
Carbohydrate metabolism	Streptococcus sanguinis	78		Cell growth and death	Arcanobacterium haemolyticum	1		Carbohydrate metabolism	Brevundimonas diminuta	6
Carbohydrate metabolism	Streptococcus sanguis	72		Cell growth and death	Atopobium parvulum	7		Carbohydrate metabolism	Bulleidia extructa	9
Carbohydrate metabolism	Streptococcus sobrinus	1		Cell growth and death	Atopobium rimae	8		Carbohydrate metabolism	Burkholderia cepacia	46
Carbohydrate metabolism	Streptococcus sp.	51		Cell growth and death	Atopobium sp. oral taxon 199	7		Carbohydrate metabolism	Campylobacter concisus	42
Carbohydrate metabolism	Streptococcus sp. oral taxon 056	46		Cell growth and death	Atopobium vaginae	1		Carbohydrate metabolism	Campylobacter curvus	46
Carbohydrate metabolism	Streptococcus sp. oral taxon 058	49		Cell growth and death	Bacillus anthracis	1		Carbohydrate metabolism	Campylobacter gracilis	45
Carbohydrate metabolism	Streptococcus sp. oral taxon 066	19		Cell growth and death	Bacillus subtilis	3		Carbohydrate metabolism	Campylobacter rectus	43
Carbohydrate metabolism	Streptococcus sp. oral taxon 070	52		Cell growth and death	Bacteroidetes bacterium	7		Carbohydrate metabolism	Campylobacter showae	48
Carbohydrate metabolism	Streptococcus sp. oral taxon 071	59		Cell growth and death	Bacteroidetes oral	7		Carbohydrate metabolism	Candidate Division TM7	40
Carbohydrate metabolism	Streptococcus sp.oral	44		Cell growth and death	Bifidobacterium animalis	1		Carbohydrate metabolism	Capnocytophaga gingivalis	46
Carbohydrate metabolism	Streptococcus vestibularis	25		Cell growth and death	Bifidobacterium longum	2		Carbohydrate metabolism	Capnocytophaga ochracea	51
Carbohydrate metabolism	Synergistes[G-2] sp. oral taxon 357	3		Cell growth and death	Bordetella pertussis	4		Carbohydrate metabolism	Capnocytophaga sp. oral taxon 324	37
Carbohydrate metabolism	Synergistetes sp.	40		Cell growth and death	Bradyrhizobium elkanii	3		Carbohydrate metabolism	Capnocytophaga sp. oral taxon 326	63
Carbohydrate metabolism	Tannerella forsythia	64		Cell growth and death	Brevundimonas diminuta	5		Carbohydrate metabolism	Capnocytophaga sp. oral taxon 329	53
Carbohydrate metabolism	Treponema denticola	40		Cell growth and death	Bulleidia extructa	5		Carbohydrate metabolism	Capnocytophaga sp. oral taxon 332	37
Carbohydrate metabolism	Treponema lecithinolyticum	39		Cell growth and death	Burkholderia cepacia	3		Carbohydrate metabolism	Capnocytophaga sp. oral taxon 335	38
Carbohydrate metabolism	Treponema maltophilum	45		Cell growth and death	Campylobacter concisus	10		Carbohydrate metabolism	Capnocytophaga sp. oral taxon 336	12
Carbohydrate metabolism	Treponema medium	50		Cell growth and death	Campylobacter curvus	3		Carbohydrate metabolism	Capnocytophaga sp. oral taxon 338	37
Carbohydrate metabolism	Treponema socranskii	44		Cell growth and death	Campylobacter gracilis	10		Carbohydrate metabolism	Capnocytophaga sp. oral taxon 380	41
Carbohydrate metabolism	Treponema vincentii	48		Cell growth and death	Campylobacter rectus	10		Carbohydrate metabolism	Capnocytophaga sp. oral taxon 412	56
Carbohydrate metabolism	Turicella otitidis	13		Cell growth and death	Campylobacter showae	8		Carbohydrate metabolism	Capnocytophaga sputigena	57
Carbohydrate metabolism	Variovorax paradoxus	42		Cell growth and death	Candidate Division TM7	7		Carbohydrate metabolism	Cardiobacterium hominis	76
Carbohydrate metabolism	Veillonella atypica	25		Cell growth and death	Capnocytophaga gingivalis	11		Carbohydrate metabolism	Cardiobacterium valvarum	36
Carbohydrate metabolism	Veillonella dispar	29		Cell growth and death	Capnocytophaga ochracea	9		Carbohydrate metabolism	Catonella morbi	36
Carbohydrate metabolism	Veillonella parvula	46		Cell growth and death	Capnocytophaga sp. oral taxon 324	6		Carbohydrate metabolism	Centipeda periodontii	11
Carbohydrate metabolism	Veillonella sp. oral taxon 158	25		Cell growth and death	Capnocytophaga sp. oral taxon 326	9		Carbohydrate metabolism	Comamonas testosteroni	20
Carbohydrate metabolism	Veillonella sp. oral taxon 780	7		Cell growth and death	Capnocytophaga sp. oral taxon 329	12		Carbohydrate metabolism	Corynebacterium durum	51
Carbohydrate metabolism	Yersinia pestis	5		Cell growth and death	Capnocytophaga sp. oral taxon 332	3		Carbohydrate metabolism	Corynebacterium matruchotii	33
Cell growth and death	Abiotrophia defectiva	9		Cell growth and death	Capnocytophaga sp. oral taxon 335	8		Carbohydrate metabolism	Corynebacterium urealyticum	4
Cell growth and death	Achromobacter xylosoxidans	4		Cell growth and death	Capnocytophaga sp. oral taxon 336	11		Carbohydrate metabolism	Cronobacter sakazakii	10
Cell growth and death	Acinetobacter baumannii	4		Cell growth and death	Capnocytophaga sp. oral taxon 338	5		Carbohydrate metabolism	Cryptobacterium curtum	11
Cell growth and death	Actinomyces cardiffensis	1		Cell growth and death	Capnocytophaga sp. oral taxon 380	10		Carbohydrate metabolism	Delftia acidovorans	3
Cell growth and death	Actinomyces georgiae	7		Cell growth and death	Capnocytophaga sp. oral taxon 412	9		Carbohydrate metabolism	Desulfobulbus sp. oral taxon 041	27
Cell growth and death	Actinomyces graevenitzii	4		Cell growth and death	Capnocytophaga sputigena	11		Carbohydrate metabolism	Dialister invisus	42
Cell growth and death	Actinomyces johnsonii	9		Cell growth and death	Cardiobacterium hominis	10		Carbohydrate metabolism	Dialister micraerophilus	15
Cell growth and death	Actinomyces massiliensis	9		Cell growth and death	Cardiobacterium valvarum	7		Carbohydrate metabolism	Dolosigranulum pigrum	4
Cell growth and death	Actinomyces naeslundii	9		Cell growth and death	Catonella morbi	8		Carbohydrate metabolism	Eggerthella lenta	9
Cell growth and death	Actinomyces odontolyticus	9		Cell growth and death	Centipeda periodontii	10		Carbohydrate metabolism	Eggerthia catenaformis	5
Cell growth and death	Actinomyces oris	8		Cell growth and death	Comamonas testosteroni	3		Carbohydrate metabolism	Eikenella corrodens	14
Cell growth and death	Actinomyces sp. oral taxon 170	9		Cell growth and death	Corynebacterium diphtheriae	1		Carbohydrate metabolism	Enterobacter cancerogenus	11
Cell growth and death	Actinomyces sp. oral taxon 171	8		Cell growth and death	Corynebacterium durum	7		Carbohydrate metabolism	Enterobacter hormaechei	11
Cell growth and death	Actinomyces sp. oral taxon 175	8		Cell growth and death	Corynebacterium matruchotii	8		Carbohydrate metabolism	Enterococcus casseliflavus	11
Cell growth and death	Actinomyces sp. oral taxon 178	8		Cell growth and death	Corynebacterium urealyticum	1		Carbohydrate metabolism	Enterococcus durans	20
Cell growth and death	Actinomyces sp. oral taxon 180	7		Cell growth and death	Cronobacter sakazakii	2		Carbohydrate metabolism	Enterococcus faecalis	3
Cell growth and death	Actinomyces sp. oral taxon 181	1		Cell growth and death	Delftia acidovorans	4		Carbohydrate metabolism	Enterococcus italicus	16
Cell growth and death	Actinomyces sp. oral taxon 448	8		Cell growth and death	Desulfobulbus sp. oral taxon 041	6		Carbohydrate metabolism	Enterococcus saccharolyticus	24
Cell growth and death	Actinomyces sp. oral taxon 848	4		Cell growth and death	Dialister invisus	7		Carbohydrate metabolism	Erysipelothrix tonsillarum	1
Cell growth and death	Actinomyces sp. oral taxon 849	9		Cell growth and death	Dialister micraerophilus	5		Carbohydrate metabolism	Escherichia coli	32
Cell growth and death	Afipia broomeae	1		Cell growth and death	Eggerthella lenta	3		Carbohydrate metabolism	Eubacterium infirmum	59
Cell growth and death	Aggregatibacter actinomycetemcomitans	9		Cell growth and death	Eggerthia catenaformis	1		Carbohydrate metabolism	Eubacterium limosum	1
Cell growth and death	Aggregatibacter aphrophilus	10		Cell growth and death	Eikenella corrodens	11		Carbohydrate metabolism	Eubacterium saburreum	36
Cell growth and death	Aggregatibacter segnis	10		Cell growth and death	Enterobacter hormaechei	2		Carbohydrate metabolism	Eubacterium saphenum	52
Cell growth and death	Agrobacterium radiobacter	1		Cell growth and death	Enterococcus casseliflavus	6		Carbohydrate metabolism	Eubacterium yurii	40
Cell growth and death	Agrobacterium tumefaciens	5		Cell growth and death	Enterococcus durans	3		Carbohydrate metabolism	Filifactor alocis	60
Cell growth and death	Anaerococcus lactolyticus	1		Cell growth and death	Enterococcus faecalis	2		Carbohydrate metabolism	Finegoldia magna	5
Cell growth and death	Anaerococcus prevotii	1		Cell growth and death	Enterococcus italicus	4		Carbohydrate metabolism	Fusobacterium gonidiaformans	9
Cell growth and death	Anaeroglobus geminatus	7		Cell growth and death	Enterococcus saccharolyticus	5		Carbohydrate metabolism	Fusobacterium necrophorum	49
Cell growth and death	Arcanobacterium haemolyticum	2		Cell growth and death	Escherichia coli	1		Carbohydrate metabolism	Fusobacterium nucleatum	43
Cell growth and death	Atopobium parvulum	8		Cell growth and death	Eubacterium infirmum	8		Carbohydrate metabolism	Fusobacterium periodonticum	54
Cell growth and death	Atopobium rimae	8		Cell growth and death	Eubacterium limosum	1		Carbohydrate metabolism	Fusobacterium sp.	49
Cell growth and death	Atopobium vaginae	3		Cell growth and death	Eubacterium saburreum	6		Carbohydrate metabolism	Fusobacterium sp. oral taxon 370	57
Cell growth and death	Bacillus anthracis	2		Cell growth and death	Eubacterium saphenum	8		Carbohydrate metabolism	Gardnerella vaginalis	3
Cell growth and death	Bacillus subtilis	2		Cell growth and death	Eubacterium yurii	8		Carbohydrate metabolism	Gemella haemolysans	40
Cell growth and death	Bacteroidetes bacterium	8		Cell growth and death	Filifactor alocis	8		Carbohydrate metabolism	Gemella morbillorum	40
Cell growth and death	Bacteroidetes oral	8		Cell growth and death	Finegoldia magna	2		Carbohydrate metabolism	Gemella moribillum	7
Cell growth and death	Bifidobacterium animalis	2		Cell growth and death	Fusobacterium necrophorum	1		Carbohydrate metabolism	Gemella sanguinis	53
Cell growth and death	Bifidobacterium longum	3		Cell growth and death	Fusobacterium nucleatum	8		Carbohydrate metabolism	Granulicatella adiacens	21
Cell growth and death	Bordetella pertussis	4		Cell growth and death	Fusobacterium periodonticum	6		Carbohydrate metabolism	Granulicatella elegans	20
Cell growth and death	Bradyrhizobium elkanii	2		Cell growth and death	Fusobacterium sp.	8		Carbohydrate metabolism	Haemophilus aegyptius	3
Cell growth and death	Brevundimonas diminuta	6		Cell growth and death	Fusobacterium sp. oral taxon 370	6		Carbohydrate metabolism	Haemophilus ducreyi	3
Cell growth and death	Burkholderia cepacia	4		Cell growth and death	Gemella haemolysans	8		Carbohydrate metabolism	Haemophilus haemolyticus	63
Cell growth and death	Campylobacter concisus	8		Cell growth and death	Gemella morbillorum	6		Carbohydrate metabolism	Haemophilus influenzae	28
Cell growth and death	Campylobacter curvus	5		Cell growth and death	Gemella moribillum	4		Carbohydrate metabolism	Haemophilus parainfluenzae	4
Cell growth and death	Campylobacter gracilis	10		Cell growth and death	Gemella sanguinis	3		Carbohydrate metabolism	Haemophilus sp. oral taxon 851	49
Cell growth and death	Campylobacter rectus	8		Cell growth and death	Granulicatella adiacens	8		Carbohydrate metabolism	Helicobacter pylori	8
Cell growth and death	Campylobacter showae	10		Cell growth and death	Granulicatella elegans	2		Carbohydrate metabolism	Johnsonella ignava	49
Cell growth and death	Candidate Division TM7	20		Cell growth and death	Haemophilus ducreyi	1		Carbohydrate metabolism	Jonquetella anthropi	6
Cell growth and death	Capnocytophaga gingivalis	12		Cell growth and death	Haemophilus haemolyticus	3		Carbohydrate metabolism	Kingella denitrificans	39
Cell growth and death	Capnocytophaga ochracea	11		Cell growth and death	Haemophilus influenzae	2		Carbohydrate metabolism	Kingella kingae	3
Cell growth and death	Capnocytophaga sp. oral taxon 324	10		Cell growth and death	Haemophilus parainfluenzae	11		Carbohydrate metabolism	Kingella oralis	3
Cell growth and death	Capnocytophaga sp. oral taxon 326	12		Cell growth and death	Haemophilus sp. oral taxon 851	1		Carbohydrate metabolism	Klebsiella pneumoniae	1
Cell growth and death	Capnocytophaga sp. oral taxon 329	12		Cell growth and death	Johnsonella ignava	8		Carbohydrate metabolism	Kytococcus sedentarius	2
Cell growth and death	Capnocytophaga sp. oral taxon 332	7		Cell growth and death	Jonquetella anthropi	1		Carbohydrate metabolism	Lachnospiraceae [G-1] sp. oral taxon	30
Cell growth and death	Capnocytophaga sp. oral taxon 335	12		Cell growth and death	Kingella denitrificans	8		Carbohydrate metabolism	Lachnospiraceae bacterium	24
Cell growth and death	Capnocytophaga sp. oral taxon 336	12		Cell growth and death	Kingella kingae	1		Carbohydrate metabolism	Lachnospiraceae oral	55
Cell growth and death	Capnocytophaga sp. oral taxon 338	11		Cell growth and death	Kingella oralis	9		Carbohydrate metabolism	Lactobacillus acidophilus	4
Cell growth and death	Capnocytophaga sp. oral taxon 380	10		Cell growth and death	Lachnospiraceae [G-1] sp. oral taxon	9		Carbohydrate metabolism	Lactobacillus buchneri	7
Cell growth and death	Capnocytophaga sp. oral taxon 412	10		Cell growth and death	Lachnospiraceae bacterium	10		Carbohydrate metabolism	Lactobacillus casei	2
Cell growth and death	Capnocytophaga sputigena	12		Cell growth and death	Lachnospiraceae oral	3		Carbohydrate metabolism	Lactobacillus catenaforme	23
Cell growth and death	Cardiobacterium hominis	11		Cell growth and death	Lactobacillus buchneri	1		Carbohydrate metabolism	Lactobacillus crispatus	4
Cell growth and death	Cardiobacterium valvarum	10		Cell growth and death	Lactobacillus crispatus	2		Carbohydrate metabolism	Lactobacillus gasseri	2
Cell growth and death	Catonella morbi	8		Cell growth and death	Lactobacillus fermentum	2		Carbohydrate metabolism	Lactobacillus iners	2
Cell growth and death	Centipeda periodontii	8		Cell growth and death	Lactobacillus iners	1		Carbohydrate metabolism	Lactobacillus jensenii	3
Cell growth and death	Comamonas testosteroni	6		Cell growth and death	Lactobacillus johnsonii	1		Carbohydrate metabolism	Lactobacillus johnsonii	3
Cell growth and death	Corynebacterium diphtheriae	3		Cell growth and death	Lactobacillus kisonensis	1		Carbohydrate metabolism	Lactobacillus kisonensis	1
Cell growth and death	Corynebacterium durum	9		Cell growth and death	Lactobacillus parafarraginis	3		Carbohydrate metabolism	Lactobacillus oris	6
Cell growth and death	Corynebacterium matruchotii	8		Cell growth and death	Lactobacillus reuteri	2		Carbohydrate metabolism	Lactobacillus paracasei	4
Cell growth and death	Corynebacterium urealyticum	1		Cell growth and death	Lactobacillus rhamnosus	1		Carbohydrate metabolism	Lactobacillus parafarraginis	13
Cell growth and death	Cronobacter sakazakii	1		Cell growth and death	Lactobacillus salivarius	2		Carbohydrate metabolism	Lactobacillus pentosus	7
Cell growth and death	Cryptobacterium curtum	6		Cell growth and death	Lactococcus lactis	3		Carbohydrate metabolism	Lactobacillus plantarum	7
Cell growth and death	Delftia acidovorans	8		Cell growth and death	Lautropia mirabilis	11		Carbohydrate metabolism	Lactobacillus reuteri	1
Cell growth and death	Desulfobulbus sp. oral taxon 041	2		Cell growth and death	Leptotrichia buccalis	6		Carbohydrate metabolism	Lactobacillus rhamnosus	1
Cell growth and death	Dialister invisus	10		Cell growth and death	Leptotrichia goodfellowii	3		Carbohydrate metabolism	Lactobacillus salivarius	9
Cell growth and death	Dialister micraerophilus	1		Cell growth and death	Leptotrichia hofstadii	8		Carbohydrate metabolism	Lactobacillus vaginalis	14
Cell growth and death	Eggerthella lenta	1		Cell growth and death	Leptotrichia shahii	7		Carbohydrate metabolism	Lactococcus lactis	13
Cell growth and death	Eikenella corrodens	11		Cell growth and death	Leptotrichia wadei	9		Carbohydrate metabolism	Lautropia mirabilis	39
Cell growth and death	Enterobacter cancerogenus	2		Cell growth and death	Listeria monocytogenes	3		Carbohydrate metabolism	Leptotrichia buccalis	44
Cell growth and death	Enterobacter hormaechei	1		Cell growth and death	Lysinibacillus fusiformis	1		Carbohydrate metabolism	Leptotrichia goodfellowii	60
Cell growth and death	Enterococcus casseliflavus	2		Cell growth and death	Megasphaera micronuciformis	4		Carbohydrate metabolism	Leptotrichia hofstadii	40
Cell growth and death	Enterococcus saccharolyticus	3		Cell growth and death	Microbacterium sp. oral taxon 186	1		Carbohydrate metabolism	Leptotrichia shahii	49
Cell growth and death	Escherichia coli	1		Cell growth and death	Mitsuokella multacida	5		Carbohydrate metabolism	Leptotrichia wadei	28
Cell growth and death	Eubacterium infirmum	8		Cell growth and death	Mycobacterium tuberculosis	3		Carbohydrate metabolism	Listeria monocytogenes	8
Cell growth and death	Eubacterium saburreum	7		Cell growth and death	Mycoplasma genitalium	1		Carbohydrate metabolism	Lysinibacillus fusiformis	8
Cell growth and death	Eubacterium saphenum	1		Cell growth and death	Mycoplasma hominis	1		Carbohydrate metabolism	Megasphaera micronuciformis	45
Cell growth and death	Eubacterium yurii	9		Cell growth and death	Neisseria bacilliformis	8		Carbohydrate metabolism	Mesorhizobium loti	2
Cell growth and death	Filifactor alocis	5		Cell growth and death	Neisseria elongata	10		Carbohydrate metabolism	Microbacterium sp. oral taxon 186	33
Cell growth and death	Finegoldia magna	1		Cell growth and death	Neisseria flavescens	11		Carbohydrate metabolism	Mitsuokella multacida	52
Cell growth and death	Fusobacterium nucleatum	8		Cell growth and death	Neisseria meningitidis	2		Carbohydrate metabolism	Mobiluncus mulieris	5
Cell growth and death	Fusobacterium periodonticum	4		Cell growth and death	Neisseria mucosa	8		Carbohydrate metabolism	Moraxella catarrhalis	1
Cell growth and death	Fusobacterium sp.	7		Cell growth and death	Neisseria polysaccharea	1		Carbohydrate metabolism	Mycobacterium tuberculosis	12
Cell growth and death	Fusobacterium sp. oral taxon 370	2		Cell growth and death	Neisseria sicca	11		Carbohydrate metabolism	Mycoplasma hominis	8
Cell growth and death	Gardnerella vaginalis	1		Cell growth and death	Neisseria sp. oral taxon 014	8		Carbohydrate metabolism	Neisseria bacilliformis	39
Cell growth and death	Gemella haemolysans	4		Cell growth and death	Neisseria sp. oral taxon 020	4		Carbohydrate metabolism	Neisseria elongata	43
Cell growth and death	Gemella morbillorum	7		Cell growth and death	Neisseria subflava	8		Carbohydrate metabolism	Neisseria flavescens	35
Cell growth and death	Gemella moribillum	8		Cell growth and death	Neisseria weaveri	1		Carbohydrate metabolism	Neisseria gonorrhoeae	17
Cell growth and death	Gemella sanguinis	1		Cell growth and death	Olsenella sp. oral taxon 809	5		Carbohydrate metabolism	Neisseria lactamica	7
Cell growth and death	Granulicatella adiacens	7		Cell growth and death	Olsenella uli	6		Carbohydrate metabolism	Neisseria meningitidis	8
Cell growth and death	Granulicatella elegans	3		Cell growth and death	Oribacterium sinus	4		Carbohydrate metabolism	Neisseria mucosa	41
Cell growth and death	Haemophilus ducreyi	3		Cell growth and death	Oribacterium sp. oral taxon 078	9		Carbohydrate metabolism	Neisseria polysaccharea	9
Cell growth and death	Haemophilus haemolyticus	7		Cell growth and death	Oribacterium sp. oral taxon 108	2		Carbohydrate metabolism	Neisseria sicca	30
Cell growth and death	Haemophilus influenzae	4		Cell growth and death	Paenibacillus sp. oral taxon 786	3		Carbohydrate metabolism	Neisseria sp. oral taxon 014	33
Cell growth and death	Haemophilus parainfluenzae	12		Cell growth and death	Parascardovia denticolens	1		Carbohydrate metabolism	Neisseria sp. oral taxon 020	9
Cell growth and death	Johnsonella ignava	6		Cell growth and death	Parvimonas micra	9		Carbohydrate metabolism	Neisseria subflava	27
Cell growth and death	Jonquetella anthropi	2		Cell growth and death	Parvimonas sp. oral taxon 110	6		Carbohydrate metabolism	Neisseria weaveri	3
Cell growth and death	Kingella denitrificans	10		Cell growth and death	Parvimonas sp. oral taxon 393	5		Carbohydrate metabolism	Ochrobactrum anthropi	2
Cell growth and death	Kingella kingae	4		Cell growth and death	Peptoniphilus indolicus	1		Carbohydrate metabolism	Olsenella sp. oral taxon 809	32
Cell growth and death	Kingella oralis	11		Cell growth and death	Peptoniphilus lacrimalis	1		Carbohydrate metabolism	Olsenella uli	22
Cell growth and death	Klebsiella pneumoniae	4		Cell growth and death	Peptoniphilus sp. oral taxon 375	2		Carbohydrate metabolism	Oribacterium sinus	62
Cell growth and death	Kytococcus sedentarius	4		Cell growth and death	Peptoniphilus sp. oral taxon 386	3		Carbohydrate metabolism	Oribacterium sp. oral taxon 078	23
Cell growth and death	Lachnospiraceae [G-1] sp. oral taxon	5		Cell growth and death	Peptostreptococcus anaerobius	1		Carbohydrate metabolism	Oribacterium sp. oral taxon 108	42
Cell growth and death	Lachnospiraceae bacterium	7		Cell growth and death	Peptostreptococcus stomatis	8		Carbohydrate metabolism	Paenibacillus sp. oral taxon 786	2
Cell growth and death	Lachnospiraceae oral	5		Cell growth and death	Porphyromonas asaccharolytica	2		Carbohydrate metabolism	Parascardovia denticolens	7
Cell growth and death	Lactobacillus buchneri	2		Cell growth and death	Porphyromonas catoniae	3		Carbohydrate metabolism	Parvimonas micra	24
Cell growth and death	Lactobacillus crispatus	1		Cell growth and death	Porphyromonas endodontalis	9		Carbohydrate metabolism	Parvimonas sp. oral taxon 110	21
Cell growth and death	Lactobacillus fermentum	2		Cell growth and death	Porphyromonas gingivalis	12		Carbohydrate metabolism	Parvimonas sp. oral taxon 393	50
Cell growth and death	Lactobacillus johnsonii	1		Cell growth and death	Porphyromonas sp. oral taxon 279	10		Carbohydrate metabolism	Peptoniphilus indolicus	3
Cell growth and death	Lactobacillus paracasei	1		Cell growth and death	Prevotella bivia	1		Carbohydrate metabolism	Peptoniphilus lacrimalis	5
Cell growth and death	Lactobacillus plantarum	1		Cell growth and death	Prevotella buccae	5		Carbohydrate metabolism	Peptoniphilus sp. oral taxon 375	1
Cell growth and death	Lactobacillus reuteri	2		Cell growth and death	Prevotella dentalis	8		Carbohydrate metabolism	Peptoniphilus sp. oral taxon 386	30
Cell growth and death	Lautropia mirabilis	12		Cell growth and death	Prevotella denticola	11		Carbohydrate metabolism	Peptoniphilus sp. oral taxon 836	7
Cell growth and death	Leptotrichia buccalis	8		Cell growth and death	Prevotella histicola	3		Carbohydrate metabolism	Peptostreptococcus anaerobius	2
Cell growth and death	Leptotrichia goodfellowii	2		Cell growth and death	Prevotella intermedia	10		Carbohydrate metabolism	Peptostreptococcus stomatis	42
Cell growth and death	Leptotrichia hofstadii	8		Cell growth and death	Prevotella loescheii	9		Carbohydrate metabolism	Porphyromonas asaccharolytica	6
Cell growth and death	Leptotrichia shahii	7		Cell growth and death	Prevotella maculosa	10		Carbohydrate metabolism	Porphyromonas catoniae	51
Cell growth and death	Leptotrichia wadei	8		Cell growth and death	Prevotella melaninogenica	11		Carbohydrate metabolism	Porphyromonas endodontalis	52
Cell growth and death	Listeria monocytogenes	3		Cell growth and death	Prevotella micans	6		Carbohydrate metabolism	Porphyromonas gingivalis	11
Cell growth and death	Lysinibacillus fusiformis	1		Cell growth and death	Prevotella multiformis	4		Carbohydrate metabolism	Porphyromonas sp. oral taxon 279	17
Cell growth and death	Megasphaera micronuciformis	5		Cell growth and death	Prevotella multisaccharivorax	2		Carbohydrate metabolism	Porphyromonas uenonis	12
Cell growth and death	Mesorhizobium loti	1		Cell growth and death	Prevotella nigrescens	4		Carbohydrate metabolism	Prevotella bivia	42
Cell growth and death	Microbacterium sp. oral taxon 186	4		Cell growth and death	Prevotella oralis	4		Carbohydrate metabolism	Prevotella buccae	53
Cell growth and death	Mitsuokella multacida	6		Cell growth and death	Prevotella oris	11		Carbohydrate metabolism	Prevotella buccalis	21
Cell growth and death	Mobiluncus mulieris	1		Cell growth and death	Prevotella oulorum	6		Carbohydrate metabolism	Prevotella dentalis	54
Cell growth and death	Moraxella catarrhalis	1		Cell growth and death	Prevotella saccharolytica	7		Carbohydrate metabolism	Prevotella denticola	21
Cell growth and death	Mycobacterium leprae	1		Cell growth and death	Prevotella salivae	9		Carbohydrate metabolism	Prevotella histicola	51
Cell growth and death	Mycobacterium tuberculosis	1		Cell growth and death	Prevotella sp. oral taxon 299	1		Carbohydrate metabolism	Prevotella intermedia	56
Cell growth and death	Neisseria bacilliformis	9		Cell growth and death	Prevotella sp. oral taxon 306	7		Carbohydrate metabolism	Prevotella loescheii	63
Cell growth and death	Neisseria elongata	11		Cell growth and death	Prevotella sp. oral taxon 317	10		Carbohydrate metabolism	Prevotella maculosa	24
Cell growth and death	Neisseria flavescens	10		Cell growth and death	Prevotella sp. oral taxon 472	10		Carbohydrate metabolism	Prevotella marshii	57
Cell growth and death	Neisseria gonorrhoeae	2		Cell growth and death	Prevotella sp. oral taxon 473	1		Carbohydrate metabolism	Prevotella melaninogenica	45
Cell growth and death	Neisseria lactamica	4		Cell growth and death	Prevotella tannerae	10		Carbohydrate metabolism	Prevotella micans	27
Cell growth and death	Neisseria meningitidis	4		Cell growth and death	Prevotella veroralis	10		Carbohydrate metabolism	Prevotella multiformis	19
Cell growth and death	Neisseria mucosa	11		Cell growth and death	Propionibacterium acnes	2		Carbohydrate metabolism	Prevotella multisaccharivorax	43
Cell growth and death	Neisseria polysaccharea	4		Cell growth and death	Propionibacterium avidum	1		Carbohydrate metabolism	Prevotella nigrescens	46
Cell growth and death	Neisseria sicca	11		Cell growth and death	Propionibacterium propionicum	7		Carbohydrate metabolism	Prevotella oralis	67
Cell growth and death	Neisseria sp. oral taxon 014	10		Cell growth and death	Proteus mirabilis	1		Carbohydrate metabolism	Prevotella oris	49
Cell growth and death	Neisseria sp. oral taxon 020	3		Cell growth and death	Pseudomonas aeruginosa	4		Carbohydrate metabolism	Prevotella oulorum	24
Cell growth and death	Neisseria subflava	7		Cell growth and death	Pseudomonas fluorescens	3		Carbohydrate metabolism	Prevotella pallens	28
Cell growth and death	Olsenella sp. oral taxon 809	5		Cell growth and death	Pseudomonas protegens	1		Carbohydrate metabolism	Prevotella saccharolytica	56
Cell growth and death	Olsenella uli	5		Cell growth and death	Pseudomonas pseudoalcaligenes	7		Carbohydrate metabolism	Prevotella salivae	14
Cell growth and death	Oribacterium sinus	2		Cell growth and death	Pseudomonas stutzeri	4		Carbohydrate metabolism	Prevotella sp. oral taxon 299	32
Cell growth and death	Oribacterium sp. oral taxon 078	2		Cell growth and death	Pseudoramibacter alactolyticus	8		Carbohydrate metabolism	Prevotella sp. oral taxon 302	50
Cell growth and death	Paenibacillus sp. oral taxon 786	1		Cell growth and death	Pyramidobacter piscolens	1		Carbohydrate metabolism	Prevotella sp. oral taxon 306	63
Cell growth and death	Parascardovia denticolens	3		Cell growth and death	Ralstonia pickettii	2		Carbohydrate metabolism	Prevotella sp. oral taxon 317	53
Cell growth and death	Parvimonas micra	1		Cell growth and death	Rhodobacter capsulatus	5		Carbohydrate metabolism	Prevotella sp. oral taxon 472	14
Cell growth and death	Parvimonas sp. oral taxon 110	2		Cell growth and death	Rothia aeria	7		Carbohydrate metabolism	Prevotella sp. oral taxon 473	49
Cell growth and death	Parvimonas sp. oral taxon 393	4		Cell growth and death	Rothia dentocariosa	9		Carbohydrate metabolism	Prevotella tannerae	59
Cell growth and death	Peptoniphilus lacrimalis	1		Cell growth and death	Rothia mucilaginosa	8		Carbohydrate metabolism	Prevotella veroralis	25
Cell growth and death	Peptoniphilus sp. oral taxon 386	1		Cell growth and death	Sanguibacter keddieii	3		Carbohydrate metabolism	Propionibacterium acnes	7
Cell growth and death	Peptoniphilus sp. oral taxon 836	1		Cell growth and death	Scardovia wiggsiae	2		Carbohydrate metabolism	Propionibacterium avidum	29
Cell growth and death	Peptostreptococcus anaerobius	1		Cell growth and death	Selenomonas artemidis	10		Carbohydrate metabolism	Propionibacterium propionicum	4
Cell growth and death	Peptostreptococcus stomatis	5		Cell growth and death	Selenomonas flueggei	10		Carbohydrate metabolism	Propionibacterium sp. oral taxon 192	2
Cell growth and death	Porphyromonas asaccharolytica	4		Cell growth and death	Selenomonas infelix	9		Carbohydrate metabolism	Proteus mirabilis	20
Cell growth and death	Porphyromonas catoniae	2		Cell growth and death	Selenomonas noxia	10		Carbohydrate metabolism	Pseudomonas aeruginosa	13
Cell growth and death	Porphyromonas endodontalis	1		Cell growth and death	Selenomonas sp.	5		Carbohydrate metabolism	Pseudomonas fluorescens	13
Cell growth and death	Porphyromonas gingivalis	2		Cell growth and death	Selenomonas sp. oral taxon 133	4		Carbohydrate metabolism	Pseudomonas protegens	6
Cell growth and death	Porphyromonas sp. oral taxon 279	1		Cell growth and death	Selenomonas sp. oral taxon 137	7		Carbohydrate metabolism	Pseudomonas pseudoalcaligenes	18
Cell growth and death	Porphyromonas uenonis	4		Cell growth and death	Selenomonas sp. oral taxon 138	10		Carbohydrate metabolism	Pseudomonas stutzeri	9
Cell growth and death	Prevotella bivia	3		Cell growth and death	Selenomonas sp. oral taxon 149	10		Carbohydrate metabolism	Pseudoramibacter alactolyticus	44
Cell growth and death	Prevotella buccae	1		Cell growth and death	Selenomonas sputigena	11		Carbohydrate metabolism	Pyramidobacter piscolens	61
Cell growth and death	Prevotella buccalis	1		Cell growth and death	Shuttleworthia satelles	6		Carbohydrate metabolism	Ralstonia pickettii	27
Cell growth and death	Prevotella dentalis	3		Cell growth and death	Simonsiella muelleri	1		Carbohydrate metabolism	Rhodobacter capsulatus	1
Cell growth and death	Prevotella denticola	1		Cell growth and death	Slackia exigua	7		Carbohydrate metabolism	Rothia aeria	20
Cell growth and death	Prevotella histicola	3		Cell growth and death	Solobacterium moorei	5		Carbohydrate metabolism	Rothia dentocariosa	42
Cell growth and death	Prevotella intermedia	2		Cell growth and death	Staphylococcus aureus	1		Carbohydrate metabolism	Rothia mucilaginosa	1
Cell growth and death	Prevotella loescheii	1		Cell growth and death	Staphylococcus epidermidis	3		Carbohydrate metabolism	Sanguibacter keddieii	14
Cell growth and death	Prevotella maculosa	3		Cell growth and death	Stenotrophomonas maltophilia	9		Carbohydrate metabolism	Scardovia inopinata	54
Cell growth and death	Prevotella marshii	2		Cell growth and death	Stenotrophomonas sp.	1		Carbohydrate metabolism	Scardovia wiggsiae	22
Cell growth and death	Prevotella melaninogenica	4		Cell growth and death	Stomatobaculum longum	8		Carbohydrate metabolism	Selenomonas artemidis	74
Cell growth and death	Prevotella micans	9		Cell growth and death	Streptococcus anginosus	9		Carbohydrate metabolism	Selenomonas flueggei	59
Cell growth and death	Prevotella multiformis	3		Cell growth and death	Streptococcus australis	3		Carbohydrate metabolism	Selenomonas infelix	60
Cell growth and death	Prevotella multisaccharivorax	2		Cell growth and death	Streptococcus constellatus	9		Carbohydrate metabolism	Selenomonas noxia	29
Cell growth and death	Prevotella nigrescens	11		Cell growth and death	Streptococcus cristatus	7		Carbohydrate metabolism	Selenomonas sp.	5
Cell growth and death	Prevotella oralis	7		Cell growth and death	Streptococcus downei	1		Carbohydrate metabolism	Selenomonas sp. oral taxon 133	70
Cell growth and death	Prevotella oris	11		Cell growth and death	Streptococcus gordonii	9		Carbohydrate metabolism	Selenomonas sp. oral taxon 137	53
Cell growth and death	Prevotella oulorum	11		Cell growth and death	Streptococcus infantis	4		Carbohydrate metabolism	Selenomonas sp. oral taxon 138	63
Cell growth and death	Prevotella pallens	11		Cell growth and death	Streptococcus intermedius	10		Carbohydrate metabolism	Selenomonas sp. oral taxon 149	69
Cell growth and death	Prevotella saccharolytica	9		Cell growth and death	Streptococcus mitis	9		Carbohydrate metabolism	Selenomonas sputigena	27
Cell growth and death	Prevotella salivae	9		Cell growth and death	Streptococcus mutans	1		Carbohydrate metabolism	Shuttleworthia satelles	33
Cell growth and death	Prevotella sp. oral taxon 299	3		Cell growth and death	Streptococcus oligofermentans	2		Carbohydrate metabolism	Simonsiella muelleri	4
Cell growth and death	Prevotella sp. oral taxon 302	5		Cell growth and death	Streptococcus oralis	9		Carbohydrate metabolism	Slackia exigua	49
Cell growth and death	Prevotella sp. oral taxon 306	3		Cell growth and death	Streptococcus parasanguinis	3		Carbohydrate metabolism	Solobacterium moorei	39
Cell growth and death	Prevotella veroralis	11		Cell growth and death	Streptococcus pneumoniae	6		Carbohydrate metabolism	Staphylococcus aureus	7
Cell growth and death	Propionibacterium acnes	1		Cell growth and death	Streptococcus salivarius	1		Carbohydrate metabolism	Staphylococcus caprae	4
Cell growth and death	Propionibacterium avidum	2		Cell growth and death	Streptococcus sanguinis	9		Carbohydrate metabolism	Staphylococcus epidermidis	9
Cell growth and death	Propionibacterium propionicum	8		Cell growth and death	Streptococcus sanguis	5		Carbohydrate metabolism	Staphylococcus warneri	3
Cell growth and death	Propionibacterium sp. oral taxon 192	3		Cell growth and death	Streptococcus sobrinus	2		Carbohydrate metabolism	Stenotrophomonas maltophilia	6
Cell growth and death	Proteus mirabilis	1		Cell growth and death	Streptococcus sp.	7		Carbohydrate metabolism	Stenotrophomonas sp.	3
Cell growth and death	Pseudomonas aeruginosa	7		Cell growth and death	Streptococcus sp. oral taxon 058	7		Carbohydrate metabolism	Stomatobaculum longum	64
Cell growth and death	Pseudomonas fluorescens	3		Cell growth and death	Streptococcus sp. oral taxon 070	6		Carbohydrate metabolism	Streptococcus agalactiae	1
Cell growth and death	Pseudomonas protegens	1		Cell growth and death	Streptococcus sp. oral taxon 071	4		Carbohydrate metabolism	Streptococcus anginosus	63
Cell growth and death	Pseudomonas pseudoalcaligenes	5		Cell growth and death	Streptococcus sp.oral	2		Carbohydrate metabolism	Streptococcus australis	4
Cell growth and death	Pseudomonas stutzeri	6		Cell growth and death	Streptococcus vestibularis	2		Carbohydrate metabolism	Streptococcus constellatus	55
Cell growth and death	Pseudoramibacter alactolyticus	1		Cell growth and death	Synergistetes sp.	9		Carbohydrate metabolism	Streptococcus cristatus	61
Cell growth and death	Ralstonia pickettii	2		Cell growth and death	Tannerella forsythia	11		Carbohydrate metabolism	Streptococcus downei	1
Cell growth and death	Rhodobacter capsulatus	3		Cell growth and death	Treponema denticola	11		Carbohydrate metabolism	Streptococcus gordonii	64
Cell growth and death	Rothia aeria	9		Cell growth and death	Treponema lecithinolyticum	5		Carbohydrate metabolism	Streptococcus infantarius	6
Cell growth and death	Rothia dentocariosa	10		Cell growth and death	Treponema maltophilum	8		Carbohydrate metabolism	Streptococcus infantis	65
Cell growth and death	Rothia mucilaginosa	9		Cell growth and death	Treponema medium	9		Carbohydrate metabolism	Streptococcus intermedius	41
Cell growth and death	Sanguibacter keddieii	6		Cell growth and death	Treponema socranskii	7		Carbohydrate metabolism	Streptococcus mitis	23
Cell growth and death	Scardovia wiggsiae	8		Cell growth and death	Treponema vincentii	8		Carbohydrate metabolism	Streptococcus mutans	62
Cell growth and death	Selenomonas artemidis	10		Cell growth and death	Turicella otitidis	1		Carbohydrate metabolism	Streptococcus oligofermentans	52
Cell growth and death	Selenomonas flueggei	9		Cell growth and death	Variovorax paradoxus	8		Carbohydrate metabolism	Streptococcus oralis	43
Cell growth and death	Selenomonas infelix	10		Cell growth and death	Veillonella atypica	9		Carbohydrate metabolism	Streptococcus parasanguinis	4
Cell growth and death	Selenomonas noxia	10		Cell growth and death	Veillonella dispar	6		Carbohydrate metabolism	Streptococcus peroris	3
Cell growth and death	Selenomonas sp.	4		Cell growth and death	Veillonella parvula	10		Carbohydrate metabolism	Streptococcus pneumoniae	69
Cell growth and death	Selenomonas sp. oral taxon 133	5		Cell growth and death	Veillonella sp. oral taxon 158	6		Carbohydrate metabolism	Streptococcus pyogenes	47
Cell growth and death	Shuttleworthia satelles	8		Cell growth and death	Veillonella sp. oral taxon 780	2		Carbohydrate metabolism	Streptococcus salivarius	4
Cell growth and death	Simonsiella muelleri	3		CheMetaltaxis	Abiotrophia defectiva	8		Carbohydrate metabolism	Streptococcus sanguinis	48
Cell growth and death	Slackia exigua	3		CheMetaltaxis	Achromobacter xylosoxidans	3		Carbohydrate metabolism	Streptococcus sanguis	36
Cell growth and death	Solobacterium moorei	5		CheMetaltaxis	Actinomyces georgiae	1		Carbohydrate metabolism	Streptococcus sobrinus	4
Cell growth and death	Staphylococcus aureus	1		CheMetaltaxis	Actinomyces johnsonii	1		Carbohydrate metabolism	Streptococcus sp.	41
Cell growth and death	Staphylococcus epidermidis	2		CheMetaltaxis	Actinomyces massiliensis	1		Carbohydrate metabolism	Streptococcus sp. oral taxon 056	46
Cell growth and death	Staphylococcus warneri	2		CheMetaltaxis	Actinomyces naeslundii	1		Carbohydrate metabolism	Streptococcus sp. oral taxon 058	49
Cell growth and death	Stenotrophomonas maltophilia	6		CheMetaltaxis	Actinomyces odontolyticus	2		Carbohydrate metabolism	Streptococcus sp. oral taxon 066	3
Cell growth and death	Stomatobaculum longum	7		CheMetaltaxis	Actinomyces oris	1		Carbohydrate metabolism	Streptococcus sp. oral taxon 070	57
Cell growth and death	Streptococcus agalactiae	1		CheMetaltaxis	Actinomyces sp. oral taxon 175	1		Carbohydrate metabolism	Streptococcus sp. oral taxon 071	45
Cell growth and death	Streptococcus anginosus	9		CheMetaltaxis	Actinomyces sp. oral taxon 178	1		Carbohydrate metabolism	Streptococcus sp.oral	17
Cell growth and death	Streptococcus australis	6		CheMetaltaxis	Actinomyces sp. oral taxon 180	2		Carbohydrate metabolism	Streptococcus vestibularis	41
Cell growth and death	Streptococcus constellatus	9		CheMetaltaxis	Actinomyces sp. oral taxon 849	1		Carbohydrate metabolism	Synergistes[G-2] sp. oral taxon 357	2
Cell growth and death	Streptococcus cristatus	8		CheMetaltaxis	Aggregatibacter actinomycetemcomitans	3		Carbohydrate metabolism	Synergistetes sp.	70
Cell growth and death	Streptococcus downei	1		CheMetaltaxis	Aggregatibacter aphrophilus	3		Carbohydrate metabolism	Tannerella forsythia	42
Cell growth and death	Streptococcus gordonii	9		CheMetaltaxis	Aggregatibacter segnis	1		Carbohydrate metabolism	Treponema denticola	49
Cell growth and death	Streptococcus infantis	7		CheMetaltaxis	Agrobacterium radiobacter	1		Carbohydrate metabolism	Treponema lecithinolyticum	46
Cell growth and death	Streptococcus intermedius	10		CheMetaltaxis	Agrobacterium tumefaciens	1		Carbohydrate metabolism	Treponema maltophilum	46
Cell growth and death	Streptococcus mitis	9		CheMetaltaxis	Atopobium parvulum	1		Carbohydrate metabolism	Treponema medium	35
Cell growth and death	Streptococcus mutans	9		CheMetaltaxis	Atopobium rimae	1		Carbohydrate metabolism	Treponema socranskii	38
Cell growth and death	Streptococcus oligofermentans	6		CheMetaltaxis	Atopobium sp. oral taxon 199	1		Carbohydrate metabolism	Treponema vincentii	31
Cell growth and death	Streptococcus oralis	9		CheMetaltaxis	Bacillus subtilis	1		Carbohydrate metabolism	Turicella otitidis	8
Cell growth and death	Streptococcus parasanguinis	7		CheMetaltaxis	Bradyrhizobium elkanii	2		Carbohydrate metabolism	Variovorax paradoxus	2
Cell growth and death	Streptococcus peroris	3		CheMetaltaxis	Brevundimonas diminuta	1		Carbohydrate metabolism	Veillonella atypica	25
Cell growth and death	Streptococcus pneumoniae	5		CheMetaltaxis	Burkholderia cepacia	1		Carbohydrate metabolism	Veillonella dispar	47
Cell growth and death	Streptococcus pyogenes	2		CheMetaltaxis	Campylobacter concisus	4		Carbohydrate metabolism	Veillonella parvula	25
Cell growth and death	Streptococcus salivarius	4		CheMetaltaxis	Campylobacter curvus	3		Carbohydrate metabolism	Veillonella sp. oral taxon 158	6
Cell growth and death	Streptococcus sanguinis	9		CheMetaltaxis	Campylobacter gracilis	1		Carbohydrate metabolism	Veillonella sp. oral taxon 780	65
Cell growth and death	Streptococcus sanguis	9		CheMetaltaxis	Campylobacter rectus	4		Carbohydrate metabolism	Yersinia pestis	10
Cell growth and death	Streptococcus sobrinus	3		CheMetaltaxis	Campylobacter showae	4		Cell growth and death	Abiotrophia defectiva	6
Cell growth and death	Streptococcus sp.	7		CheMetaltaxis	Capnocytophaga gingivalis	1		Cell growth and death	Achromobacter xylosoxidans	2
Cell growth and death	Streptococcus sp. oral taxon 056	6		CheMetaltaxis	Capnocytophaga ochracea	1		Cell growth and death	Acinetobacter baumannii	1
Cell growth and death	Streptococcus sp. oral taxon 058	8		CheMetaltaxis	Capnocytophaga sp. oral taxon 324	1		Cell growth and death	Actinomyces cardiffensis	1
Cell growth and death	Streptococcus sp. oral taxon 066	1		CheMetaltaxis	Capnocytophaga sp. oral taxon 329	1		Cell growth and death	Actinomyces georgiae	1
Cell growth and death	Streptococcus sp. oral taxon 070	8		CheMetaltaxis	Capnocytophaga sp. oral taxon 335	1		Cell growth and death	Actinomyces johnsonii	6
Cell growth and death	Streptococcus sp. oral taxon 071	8		CheMetaltaxis	Capnocytophaga sp. oral taxon 336	1		Cell growth and death	Actinomyces massiliensis	3
Cell growth and death	Streptococcus sp.oral	6		CheMetaltaxis	Capnocytophaga sp. oral taxon 338	1		Cell growth and death	Actinomyces naeslundii	8
Cell growth and death	Streptococcus vestibularis	4		CheMetaltaxis	Capnocytophaga sputigena	1		Cell growth and death	Actinomyces odontolyticus	7
Cell growth and death	Synergistetes sp.	9		CheMetaltaxis	Cardiobacterium hominis	2		Cell growth and death	Actinomyces oris	5
Cell growth and death	Tannerella forsythia	12		CheMetaltaxis	Cardiobacterium valvarum	1		Cell growth and death	Actinomyces sp. oral taxon 170	5
Cell growth and death	Treponema denticola	10		CheMetaltaxis	Catonella morbi	2		Cell growth and death	Actinomyces sp. oral taxon 171	8
Cell growth and death	Treponema lecithinolyticum	7		CheMetaltaxis	Centipeda periodontii	4		Cell growth and death	Actinomyces sp. oral taxon 175	5
Cell growth and death	Treponema maltophilum	9		CheMetaltaxis	Comamonas testosteroni	1		Cell growth and death	Actinomyces sp. oral taxon 178	8
Cell growth and death	Treponema medium	12		CheMetaltaxis	Corynebacterium durum	1		Cell growth and death	Actinomyces sp. oral taxon 180	8
Cell growth and death	Treponema socranskii	11		CheMetaltaxis	Corynebacterium matruchotii	2		Cell growth and death	Actinomyces sp. oral taxon 448	11
Cell growth and death	Treponema vincentii	12		CheMetaltaxis	Delftia acidovorans	3		Cell growth and death	Actinomyces sp. oral taxon 849	1
Cell growth and death	Turicella otitidis	2		CheMetaltaxis	Desulfobulbus sp. oral taxon 041	2		Cell growth and death	Afipia broomeae	2
Cell growth and death	Variovorax paradoxus	11		CheMetaltaxis	Enterobacter cancerogenus	1		Cell growth and death	Aggregatibacter actinomycetemcomitans	10
Cell growth and death	Veillonella atypica	5		CheMetaltaxis	Enterobacter hormaechei	1		Cell growth and death	Aggregatibacter aphrophilus	11
Cell growth and death	Veillonella dispar	4		CheMetaltaxis	Enterococcus casseliflavus	4		Cell growth and death	Aggregatibacter phage	1
Cell growth and death	Veillonella parvula	10		CheMetaltaxis	Enterococcus italicus	1		Cell growth and death	Aggregatibacter segnis	6
Cell growth and death	Veillonella sp. oral taxon 158	6		CheMetaltaxis	Enterococcus saccharolyticus	2		Cell growth and death	Agrobacterium tumefaciens	8
Cell growth and death	Veillonella sp. oral taxon 780	1		CheMetaltaxis	Escherichia coli	2		Cell growth and death	Anaerococcus prevotii	2
Chemotaxis	Campylobacter curvus	1		CheMetaltaxis	Eubacterium saburreum	2		Cell growth and death	Anaeroglobus geminatus	8
Chemotaxis	Campylobacter rectus	1		CheMetaltaxis	Eubacterium yurii	4		Cell growth and death	Atopobium minutum	4
Chemotaxis	Campylobacter showae	1		CheMetaltaxis	Filifactor alocis	1		Cell growth and death	Atopobium parvulum	8
Chemotaxis	Centipeda periodontii	1		CheMetaltaxis	Fusobacterium nucleatum	2		Cell growth and death	Atopobium rimae	8
Chemotaxis	Eubacterium saburreum	3		CheMetaltaxis	Fusobacterium periodonticum	2		Cell growth and death	Atopobium sp. oral taxon 199	1
Chemotaxis	Selenomonas noxia	1		CheMetaltaxis	Fusobacterium sp.	2		Cell growth and death	Atopobium vaginae	1
Energy metabolism	Abiotrophia defectiva	17		CheMetaltaxis	Fusobacterium sp. oral taxon 370	1		Cell growth and death	Bacillus anthracis	1
Energy metabolism	Achromobacter xylosoxidans	11		CheMetaltaxis	Granulicatella adiacens	1		Cell growth and death	Bacillus subtilis	8
Energy metabolism	Acinetobacter baumannii	2		CheMetaltaxis	Haemophilus parainfluenzae	1		Cell growth and death	Bacteroidetes bacterium	10
Energy metabolism	Actinomyces cardiffensis	4		CheMetaltaxis	Haemophilus sp. oral taxon 851	1		Cell growth and death	Bacteroidetes oral	3
Energy metabolism	Actinomyces georgiae	17		CheMetaltaxis	Helicobacter pylori	1		Cell growth and death	Bifidobacterium animalis	1
Energy metabolism	Actinomyces graevenitzii	4		CheMetaltaxis	Johnsonella ignava	1		Cell growth and death	Bifidobacterium dentium	1
Energy metabolism	Actinomyces johnsonii	26		CheMetaltaxis	Kingella oralis	2		Cell growth and death	Bordetella pertussis	2
Energy metabolism	Actinomyces massiliensis	33		CheMetaltaxis	Klebsiella pneumoniae	2		Cell growth and death	Bradyrhizobium elkanii	6
Energy metabolism	Actinomyces naeslundii	32		CheMetaltaxis	Lachnospiraceae [G-1] sp. oral taxon	2		Cell growth and death	Brevundimonas diminuta	5
Energy metabolism	Actinomyces odontolyticus	26		CheMetaltaxis	Lachnospiraceae bacterium	2		Cell growth and death	Bulleidia extructa	5
Energy metabolism	Actinomyces oris	33		CheMetaltaxis	Lachnospiraceae oral	1		Cell growth and death	Burkholderia cepacia	10
Energy metabolism	Actinomyces sp. oral taxon 170	32		CheMetaltaxis	Lautropia mirabilis	3		Cell growth and death	Campylobacter concisus	9
Energy metabolism	Actinomyces sp. oral taxon 171	31		CheMetaltaxis	Leptotrichia goodfellowii	1		Cell growth and death	Campylobacter curvus	10
Energy metabolism	Actinomyces sp. oral taxon 175	33		CheMetaltaxis	Leptotrichia hofstadii	1		Cell growth and death	Campylobacter gracilis	10
Energy metabolism	Actinomyces sp. oral taxon 178	23		CheMetaltaxis	Leptotrichia wadei	1		Cell growth and death	Campylobacter rectus	9
Energy metabolism	Actinomyces sp. oral taxon 180	24		CheMetaltaxis	Mesorhizobium loti	1		Cell growth and death	Campylobacter showae	6
Energy metabolism	Actinomyces sp. oral taxon 181	4		CheMetaltaxis	Neisseria elongata	1		Cell growth and death	Candidate Division TM7	11
Energy metabolism	Actinomyces sp. oral taxon 448	31		CheMetaltaxis	Neisseria sicca	1		Cell growth and death	Capnocytophaga gingivalis	12
Energy metabolism	Actinomyces sp. oral taxon 848	20		CheMetaltaxis	Ochrobactrum anthropi	1		Cell growth and death	Capnocytophaga ochracea	9
Energy metabolism	Actinomyces sp. oral taxon 849	26		CheMetaltaxis	Olsenella uli	1		Cell growth and death	Capnocytophaga sp. oral taxon 324	3
Energy metabolism	Afipia broomeae	4		CheMetaltaxis	Oribacterium sinus	4		Cell growth and death	Capnocytophaga sp. oral taxon 326	8
Energy metabolism	Aggregatibacter actinomycetemcomitans	5		CheMetaltaxis	Oribacterium sp. oral taxon 078	2		Cell growth and death	Capnocytophaga sp. oral taxon 329	10
Energy metabolism	Aggregatibacter aphrophilus	16		CheMetaltaxis	Oribacterium sp. oral taxon 108	2		Cell growth and death	Capnocytophaga sp. oral taxon 332	10
Energy metabolism	Aggregatibacter segnis	15		CheMetaltaxis	Prevotella buccae	1		Cell growth and death	Capnocytophaga sp. oral taxon 335	10
Energy metabolism	Agrobacterium radiobacter	6		CheMetaltaxis	Prevotella denticola	2		Cell growth and death	Capnocytophaga sp. oral taxon 336	5
Energy metabolism	Agrobacterium tumefaciens	7		CheMetaltaxis	Prevotella intermedia	1		Cell growth and death	Capnocytophaga sp. oral taxon 338	8
Energy metabolism	Anaerococcus lactolyticus	1		CheMetaltaxis	Prevotella loescheii	1		Cell growth and death	Capnocytophaga sp. oral taxon 380	9
Energy metabolism	Anaerococcus prevotii	1		CheMetaltaxis	Prevotella melaninogenica	1		Cell growth and death	Capnocytophaga sp. oral taxon 412	12
Energy metabolism	Anaerococcus tetradius	1		CheMetaltaxis	Prevotella nigrescens	1		Cell growth and death	Capnocytophaga sputigena	9
Energy metabolism	Anaeroglobus geminatus	9		CheMetaltaxis	Prevotella oris	1		Cell growth and death	Cardiobacterium hominis	7
Energy metabolism	Arcanobacterium haemolyticum	1		CheMetaltaxis	Prevotella oulorum	1		Cell growth and death	Cardiobacterium valvarum	3
Energy metabolism	Atopobium minutum	2		CheMetaltaxis	Prevotella salivae	1		Cell growth and death	Catonella morbi	10
Energy metabolism	Atopobium parvulum	14		CheMetaltaxis	Prevotella sp. oral taxon 306	1		Cell growth and death	Centipeda periodontii	8
Energy metabolism	Atopobium rimae	14		CheMetaltaxis	Prevotella sp. oral taxon 317	1		Cell growth and death	Comamonas testosteroni	3
Energy metabolism	Atopobium sp. oral taxon 199	3		CheMetaltaxis	Prevotella tannerae	1		Cell growth and death	Corynebacterium durum	5
Energy metabolism	Atopobium vaginae	2		CheMetaltaxis	Propionibacterium acnes	2		Cell growth and death	Corynebacterium matruchotii	7
Energy metabolism	Bacillus anthracis	1		CheMetaltaxis	Propionibacterium propionicum	2		Cell growth and death	Cronobacter sakazakii	1
Energy metabolism	Bacillus subtilis	1		CheMetaltaxis	Pseudomonas aeruginosa	4		Cell growth and death	Cryptobacterium curtum	2
Energy metabolism	Bacteroidetes bacterium	17		CheMetaltaxis	Pseudomonas fluorescens	2		Cell growth and death	Delftia acidovorans	6
Energy metabolism	Bacteroidetes oral	17		CheMetaltaxis	Pseudomonas protegens	1		Cell growth and death	Desulfobulbus sp. oral taxon 041	10
Energy metabolism	Bifidobacterium animalis	1		CheMetaltaxis	Pseudomonas pseudoalcaligenes	3		Cell growth and death	Dialister invisus	1
Energy metabolism	Bifidobacterium breve	1		CheMetaltaxis	Pseudomonas stutzeri	3		Cell growth and death	Dialister micraerophilus	1
Energy metabolism	Bifidobacterium dentium	2		CheMetaltaxis	Ralstonia pickettii	2		Cell growth and death	Dolosigranulum pigrum	3
Energy metabolism	Bordetella pertussis	8		CheMetaltaxis	Rhodobacter capsulatus	2		Cell growth and death	Eggerthella lenta	1
Energy metabolism	Bradyrhizobium elkanii	8		CheMetaltaxis	Sanguibacter keddieii	1		Cell growth and death	Eggerthia catenaformis	11
Energy metabolism	Brevundimonas diminuta	15		CheMetaltaxis	Scardovia wiggsiae	1		Cell growth and death	Eikenella corrodens	5
Energy metabolism	Bulleidia extructa	1		CheMetaltaxis	Selenomonas artemidis	5		Cell growth and death	Enterobacter cancerogenus	1
Energy metabolism	Burkholderia cepacia	3		CheMetaltaxis	Selenomonas flueggei	5		Cell growth and death	Enterobacter hormaechei	4
Energy metabolism	Campylobacter concisus	28		CheMetaltaxis	Selenomonas infelix	5		Cell growth and death	Enterococcus casseliflavus	2
Energy metabolism	Campylobacter curvus	14		CheMetaltaxis	Selenomonas noxia	6		Cell growth and death	Enterococcus durans	1
Energy metabolism	Campylobacter gracilis	31		CheMetaltaxis	Selenomonas sp.	4		Cell growth and death	Enterococcus faecalis	1
Energy metabolism	Campylobacter rectus	16		CheMetaltaxis	Selenomonas sp. oral taxon 133	4		Cell growth and death	Enterococcus italicus	9
Energy metabolism	Campylobacter showae	18		CheMetaltaxis	Selenomonas sp. oral taxon 137	4		Cell growth and death	Enterococcus saccharolyticus	2
Energy metabolism	Candidate Division TM7	15		CheMetaltaxis	Selenomonas sp. oral taxon 138	6		Cell growth and death	Escherichia coli	2
Energy metabolism	Capnocytophaga gingivalis	21		CheMetaltaxis	Selenomonas sp. oral taxon 149	5		Cell growth and death	Eubacterium infirmum	2
Energy metabolism	Capnocytophaga ochracea	16		CheMetaltaxis	Selenomonas sputigena	6		Cell growth and death	Eubacterium limosum	7
Energy metabolism	Capnocytophaga sp. oral taxon 324	11		CheMetaltaxis	Solobacterium moorei	2		Cell growth and death	Eubacterium saburreum	7
Energy metabolism	Capnocytophaga sp. oral taxon 326	20		CheMetaltaxis	Stenotrophomonas maltophilia	3		Cell growth and death	Eubacterium saphenum	7
Energy metabolism	Capnocytophaga sp. oral taxon 329	22		CheMetaltaxis	Stenotrophomonas sp.	2		Cell growth and death	Eubacterium yurii	10
Energy metabolism	Capnocytophaga sp. oral taxon 332	13		CheMetaltaxis	Stomatobaculum longum	1		Cell growth and death	Filifactor alocis	7
Energy metabolism	Capnocytophaga sp. oral taxon 335	15		CheMetaltaxis	Streptococcus anginosus	2		Cell growth and death	Finegoldia magna	1
Energy metabolism	Capnocytophaga sp. oral taxon 336	14		CheMetaltaxis	Streptococcus australis	1		Cell growth and death	Fusobacterium gonidiaformans	2
Energy metabolism	Capnocytophaga sp. oral taxon 338	14		CheMetaltaxis	Streptococcus constellatus	2		Cell growth and death	Fusobacterium necrophorum	2
Energy metabolism	Capnocytophaga sp. oral taxon 380	14		CheMetaltaxis	Streptococcus cristatus	2		Cell growth and death	Fusobacterium nucleatum	7
Energy metabolism	Capnocytophaga sp. oral taxon 412	14		CheMetaltaxis	Streptococcus gordonii	2		Cell growth and death	Fusobacterium periodonticum	9
Energy metabolism	Capnocytophaga sputigena	18		CheMetaltaxis	Streptococcus infantis	1		Cell growth and death	Fusobacterium sp.	8
Energy metabolism	Cardiobacterium hominis	23		CheMetaltaxis	Streptococcus intermedius	2		Cell growth and death	Fusobacterium sp. oral taxon 370	8
Energy metabolism	Cardiobacterium valvarum	15		CheMetaltaxis	Streptococcus mitis	2		Cell growth and death	Gardnerella vaginalis	5
Energy metabolism	Catonella morbi	18		CheMetaltaxis	Streptococcus oligofermentans	1		Cell growth and death	Gemella haemolysans	7
Energy metabolism	Centipeda periodontii	17		CheMetaltaxis	Streptococcus oralis	1		Cell growth and death	Gemella morbillorum	7
Energy metabolism	Comamonas testosteroni	17		CheMetaltaxis	Streptococcus sanguinis	2		Cell growth and death	Gemella moribillum	8
Energy metabolism	Corynebacterium diphtheriae	2		CheMetaltaxis	Streptococcus sp.	1		Cell growth and death	Gemella sanguinis	1
Energy metabolism	Corynebacterium durum	26		CheMetaltaxis	Streptococcus sp. oral taxon 056	1		Cell growth and death	Granulicatella adiacens	9
Energy metabolism	Corynebacterium matruchotii	26		CheMetaltaxis	Streptococcus sp. oral taxon 058	1		Cell growth and death	Granulicatella elegans	1
Energy metabolism	Corynebacterium urealyticum	5		CheMetaltaxis	Streptococcus sp. oral taxon 070	1		Cell growth and death	Haemophilus haemolyticus	2
Energy metabolism	Cryptobacterium curtum	8		CheMetaltaxis	Streptococcus sp. oral taxon 071	1		Cell growth and death	Haemophilus influenzae	2
Energy metabolism	Delftia acidovorans	18		CheMetaltaxis	Streptococcus sp.oral	1		Cell growth and death	Haemophilus parainfluenzae	2
Energy metabolism	Desulfobulbus sp. oral taxon 041	5		CheMetaltaxis	Synergistetes sp.	7		Cell growth and death	Haemophilus sp. oral taxon 851	7
Energy metabolism	Dialister invisus	10		CheMetaltaxis	Treponema denticola	6		Cell growth and death	Helicobacter pylori	7
Energy metabolism	Dialister micraerophilus	3		CheMetaltaxis	Treponema lecithinolyticum	2		Cell growth and death	Johnsonella ignava	8
Energy metabolism	Dolosigranulum pigrum	2		CheMetaltaxis	Treponema maltophilum	4		Cell growth and death	Kingella denitrificans	1
Energy metabolism	Eggerthella lenta	5		CheMetaltaxis	Treponema medium	7		Cell growth and death	Kingella kingae	3
Energy metabolism	Eggerthia catenaformis	1		CheMetaltaxis	Treponema socranskii	5		Cell growth and death	Kingella oralis	3
Energy metabolism	Eikenella corrodens	28		CheMetaltaxis	Treponema vincentii	5		Cell growth and death	Klebsiella pneumoniae	4
Energy metabolism	Enterobacter cancerogenus	1		CheMetaltaxis	Variovorax paradoxus	2		Cell growth and death	Kytococcus sedentarius	7
Energy metabolism	Enterococcus casseliflavus	5		CheMetaltaxis	Veillonella atypica	1		Cell growth and death	Lachnospiraceae [G-1] sp. oral taxon	2
Energy metabolism	Enterococcus durans	1		CheMetaltaxis	Veillonella dispar	1		Cell growth and death	Lachnospiraceae bacterium	7
Energy metabolism	Enterococcus faecalis	4		CheMetaltaxis	Veillonella parvula	1		Cell growth and death	Lachnospiraceae oral	2
Energy metabolism	Enterococcus saccharolyticus	1		CheMetaltaxis	Veillonella sp. oral taxon 158	1		Cell growth and death	Lactobacillus brevis	2
Energy metabolism	Erysipelothrix tonsillarum	1		CheMetaltaxis	Veillonella sp. oral taxon 780	1		Cell growth and death	Lactobacillus buchneri	1
Energy metabolism	Escherichia coli	2		Metal transport	Abiotrophia defectiva	6		Cell growth and death	Lactobacillus catenaforme	6
Energy metabolism	Eubacterium infirmum	12		Metal transport	Actinomyces cardiffensis	1		Cell growth and death	Lactobacillus gasseri	1
Energy metabolism	Eubacterium limosum	1		Metal transport	Actinomyces georgiae	2		Cell growth and death	Lactobacillus iners	1
Energy metabolism	Eubacterium saburreum	13		Metal transport	Actinomyces johnsonii	5		Cell growth and death	Lactobacillus jensenii	16
Energy metabolism	Eubacterium saphenum	1		Metal transport	Actinomyces massiliensis	5		Cell growth and death	Lactobacillus johnsonii	1
Energy metabolism	Eubacterium yurii	9		Metal transport	Actinomyces naeslundii	8		Cell growth and death	Lactobacillus oris	1
Energy metabolism	Filifactor alocis	12		Metal transport	Actinomyces odontolyticus	6		Cell growth and death	Lactobacillus reuteri	10
Energy metabolism	Finegoldia magna	2		Metal transport	Actinomyces oris	4		Cell growth and death	Lactobacillus rhamnosus	2
Energy metabolism	Fusobacterium necrophorum	1		Metal transport	Actinomyces sp. oral taxon 170	3		Cell growth and death	Lactobacillus salivarius	1
Energy metabolism	Fusobacterium nucleatum	22		Metal transport	Actinomyces sp. oral taxon 171	3		Cell growth and death	Lactococcus lactis	1
Energy metabolism	Fusobacterium periodonticum	9		Metal transport	Actinomyces sp. oral taxon 175	6		Cell growth and death	Lautropia mirabilis	9
Energy metabolism	Fusobacterium sp.	18		Metal transport	Actinomyces sp. oral taxon 178	5		Cell growth and death	Leptotrichia buccalis	7
Energy metabolism	Fusobacterium sp. oral taxon 370	3		Metal transport	Actinomyces sp. oral taxon 180	4		Cell growth and death	Leptotrichia goodfellowii	10
Energy metabolism	Gardnerella vaginalis	2		Metal transport	Actinomyces sp. oral taxon 448	2		Cell growth and death	Leptotrichia hofstadii	2
Energy metabolism	Gemella haemolysans	8		Metal transport	Actinomyces sp. oral taxon 848	2		Cell growth and death	Leptotrichia hofstadii	7
Energy metabolism	Gemella morbillorum	9		Metal transport	Actinomyces sp. oral taxon 849	4		Cell growth and death	Leptotrichia shahii	8
Energy metabolism	Gemella moribillum	9		Metal transport	Aggregatibacter actinomycetemcomitans	9		Cell growth and death	Leptotrichia wadei	7
Energy metabolism	Gemella sanguinis	3		Metal transport	Aggregatibacter aphrophilus	9		Cell growth and death	Listeria monocytogenes	3
Energy metabolism	Granulicatella adiacens	14		Metal transport	Aggregatibacter segnis	8		Cell growth and death	Megasphaera micronuciformis	1
Energy metabolism	Granulicatella elegans	5		Metal transport	Anaerococcus lactolyticus	1		Cell growth and death	Microbacterium sp. oral taxon 186	8
Energy metabolism	Haemophilus aegyptius	1		Metal transport	Anaerococcus prevotii	1		Cell growth and death	Mitsuokella multacida	11
Energy metabolism	Haemophilus ducreyi	2		Metal transport	Anaerococcus tetradius	2		Cell growth and death	Mycobacterium tuberculosis	10
Energy metabolism	Haemophilus haemolyticus	9		Metal transport	Anaeroglobus geminatus	8		Cell growth and death	Mycoplasma fermentans	2
Energy metabolism	Haemophilus influenzae	5		Metal transport	Atopobium parvulum	6		Cell growth and death	Neisseria bacilliformis	10
Energy metabolism	Haemophilus parainfluenzae	21		Metal transport	Atopobium rimae	8		Cell growth and death	Neisseria elongata	11
Energy metabolism	Haemophilus sp. oral taxon 851	4		Metal transport	Atopobium sp. oral taxon 199	7		Cell growth and death	Neisseria flavescens	9
Energy metabolism	Johnsonella ignava	7		Metal transport	Bacillus clausii	1		Cell growth and death	Neisseria lactamica	1
Energy metabolism	Jonquetella anthropi	3		Metal transport	Bradyrhizobium elkanii	1		Cell growth and death	Neisseria meningitidis	2
Energy metabolism	Kingella denitrificans	30		Metal transport	Brevundimonas diminuta	1		Cell growth and death	Neisseria mucosa	11
Energy metabolism	Kingella kingae	6		Metal transport	Bulleidia extructa	7		Cell growth and death	Neisseria polysaccharea	3
Energy metabolism	Kingella oralis	30		Metal transport	Burkholderia cepacia	1		Cell growth and death	Neisseria sicca	5
Energy metabolism	Klebsiella pneumoniae	2		Metal transport	Campylobacter curvus	2		Cell growth and death	Neisseria sp. oral taxon 014	8
Energy metabolism	Kytococcus sedentarius	1		Metal transport	Campylobacter gracilis	7		Cell growth and death	Neisseria sp. oral taxon 020	6
Energy metabolism	Lachnospiraceae [G-1] sp. oral taxon	8		Metal transport	Campylobacter rectus	7		Cell growth and death	Neisseria subflava	4
Energy metabolism	Lachnospiraceae bacterium	14		Metal transport	Campylobacter showae	7		Cell growth and death	Olsenella sp. oral taxon 809	3
Energy metabolism	Lachnospiraceae oral	8		Metal transport	Capnocytophaga sp. oral taxon 329	1		Cell growth and death	Olsenella uli	4
Energy metabolism	Lactobacillus acidophilus	2		Metal transport	Cardiobacterium hominis	4		Cell growth and death	Oribacterium sinus	9
Energy metabolism	Lactobacillus buchneri	2		Metal transport	Catonella morbi	5		Cell growth and death	Oribacterium sp. oral taxon 078	4
Energy metabolism	Lactobacillus coleohominis	1		Metal transport	Centipeda periodontii	9		Cell growth and death	Oribacterium sp. oral taxon 108	8
Energy metabolism	Lactobacillus crispatus	2		Metal transport	Comamonas testosteroni	1		Cell growth and death	Paenibacillus sp. oral taxon 786	2
Energy metabolism	Lactobacillus fermentum	2		Metal transport	Corynebacterium durum	6		Cell growth and death	Parascardovia denticolens	2
Energy metabolism	Lactobacillus gasseri	1		Metal transport	Corynebacterium matruchotii	4		Cell growth and death	Parvimonas micra	8
Energy metabolism	Lactobacillus jensenii	2		Metal transport	Delftia acidovorans	3		Cell growth and death	Parvimonas sp. oral taxon 110	6
Energy metabolism	Lactobacillus johnsonii	1		Metal transport	Desulfobulbus sp. oral taxon 041	7		Cell growth and death	Parvimonas sp. oral taxon 393	1
Energy metabolism	Lactobacillus parafarraginis	2		Metal transport	Dialister invisus	6		Cell growth and death	Peptoniphilus indolicus	3
Energy metabolism	Lactobacillus rhamnosus	2		Metal transport	Dialister micraerophilus	4		Cell growth and death	Peptoniphilus lacrimalis	2
Energy metabolism	Lactobacillus salivarius	3		Metal transport	Dolosigranulum pigrum	2		Cell growth and death	Peptoniphilus sp. oral taxon 386	8
Energy metabolism	Lactococcus lactis	3		Metal transport	Eggerthella lenta	1		Cell growth and death	Peptoniphilus sp. oral taxon 836	3
Energy metabolism	Lautropia mirabilis	32		Metal transport	Eggerthia catenaformis	3		Cell growth and death	Peptostreptococcus stomatis	11
Energy metabolism	Leptotrichia buccalis	15		Metal transport	Enterococcus casseliflavus	5		Cell growth and death	Porphyromonas asaccharolytica	2
Energy metabolism	Leptotrichia goodfellowii	9		Metal transport	Enterococcus durans	2		Cell growth and death	Porphyromonas catoniae	1
Energy metabolism	Leptotrichia hofstadii	17		Metal transport	Enterococcus faecalis	2		Cell growth and death	Porphyromonas endodontalis	12
Energy metabolism	Leptotrichia shahii	12		Metal transport	Enterococcus italicus	2		Cell growth and death	Porphyromonas gingivalis	11
Energy metabolism	Leptotrichia wadei	17		Metal transport	Enterococcus saccharolyticus	3		Cell growth and death	Porphyromonas sp. oral taxon 279	9
Energy metabolism	Listeria monocytogenes	2		Metal transport	Eubacterium infirmum	4		Cell growth and death	Porphyromonas uenonis	4
Energy metabolism	Megasphaera micronuciformis	9		Metal transport	Eubacterium saburreum	4		Cell growth and death	Prevotella buccae	3
Energy metabolism	Mesorhizobium loti	9		Metal transport	Eubacterium saphenum	5		Cell growth and death	Prevotella buccalis	5
Energy metabolism	Microbacterium sp. oral taxon 186	5		Metal transport	Eubacterium yurii	9		Cell growth and death	Prevotella dentalis	11
Energy metabolism	Mitsuokella multacida	5		Metal transport	Filifactor alocis	7		Cell growth and death	Prevotella denticola	10
Energy metabolism	Mobiluncus mulieris	2		Metal transport	Finegoldia magna	2		Cell growth and death	Prevotella histicola	7
Energy metabolism	Moraxella catarrhalis	2		Metal transport	Fusobacterium gonidiaformans	2		Cell growth and death	Prevotella intermedia	7
Energy metabolism	Mycobacterium leprae	1		Metal transport	Fusobacterium necrophorum	1		Cell growth and death	Prevotella loescheii	9
Energy metabolism	Mycobacterium tuberculosis	7		Metal transport	Fusobacterium nucleatum	7		Cell growth and death	Prevotella maculosa	11
Energy metabolism	Mycoplasma fermentans	1		Metal transport	Fusobacterium sp.	7		Cell growth and death	Prevotella marshii	3
Energy metabolism	Mycoplasma pneumoniae	1		Metal transport	Gemella haemolysans	3		Cell growth and death	Prevotella melaninogenica	10
Energy metabolism	Neisseria bacilliformis	23		Metal transport	Gemella morbillorum	3		Cell growth and death	Prevotella micans	8
Energy metabolism	Neisseria elongata	34		Metal transport	Gemella moribillum	2		Cell growth and death	Prevotella multiformis	10
Energy metabolism	Neisseria flavescens	32		Metal transport	Gemella sanguinis	1		Cell growth and death	Prevotella multisaccharivorax	2
Energy metabolism	Neisseria gonorrhoeae	11		Metal transport	Granulicatella adiacens	6		Cell growth and death	Prevotella nigrescens	11
Energy metabolism	Neisseria lactamica	17		Metal transport	Granulicatella elegans	3		Cell growth and death	Prevotella oralis	3
Energy metabolism	Neisseria meningitidis	19		Metal transport	Haemophilus haemolyticus	2		Cell growth and death	Prevotella oris	11
Energy metabolism	Neisseria mucosa	35		Metal transport	Haemophilus parainfluenzae	9		Cell growth and death	Prevotella oulorum	6
Energy metabolism	Neisseria polysaccharea	14		Metal transport	Haemophilus sp. oral taxon 851	1		Cell growth and death	Prevotella pallens	7
Energy metabolism	Neisseria sicca	35		Metal transport	Johnsonella ignava	5		Cell growth and death	Prevotella saccharolytica	5
Energy metabolism	Neisseria sp. oral taxon 014	27		Metal transport	Lachnospiraceae [G-1] sp. oral taxon	8		Cell growth and death	Prevotella salivae	9
Energy metabolism	Neisseria sp. oral taxon 020	16		Metal transport	Lachnospiraceae bacterium	9		Cell growth and death	Prevotella sp. oral taxon 299	8
Energy metabolism	Neisseria subflava	23		Metal transport	Lachnospiraceae oral	2		Cell growth and death	Prevotella sp. oral taxon 306	10
Energy metabolism	Neisseria weaveri	5		Metal transport	Lactobacillus catenaforme	3		Cell growth and death	Prevotella sp. oral taxon 317	10
Energy metabolism	Ochrobactrum anthropi	2		Metal transport	Lactobacillus iners	1		Cell growth and death	Prevotella sp. oral taxon 472	10
Energy metabolism	Olsenella sp. oral taxon 809	9		Metal transport	Lactobacillus plantarum	1		Cell growth and death	Prevotella sp. oral taxon 473	4
Energy metabolism	Olsenella uli	5		Metal transport	Lactobacillus rhamnosus	1		Cell growth and death	Prevotella tannerae	11
Energy metabolism	Oribacterium sinus	2		Metal transport	Lautropia mirabilis	5		Cell growth and death	Prevotella veroralis	6
Energy metabolism	Oribacterium sp. oral taxon 078	10		Metal transport	Leptotrichia buccalis	4		Cell growth and death	Propionibacterium acnes	1
Energy metabolism	Oribacterium sp. oral taxon 108	3		Metal transport	Leptotrichia goodfellowii	3		Cell growth and death	Propionibacterium propionicum	4
Energy metabolism	Paenibacillus sp. oral taxon 786	1		Metal transport	Leptotrichia hofstadii	5		Cell growth and death	Proteus mirabilis	1
Energy metabolism	Parascardovia denticolens	3		Metal transport	Leptotrichia shahii	6		Cell growth and death	Pseudomonas aeruginosa	4
Energy metabolism	Parvimonas micra	10		Metal transport	Leptotrichia wadei	6		Cell growth and death	Pseudomonas fluorescens	2
Energy metabolism	Parvimonas sp. oral taxon 110	12		Metal transport	Lysinibacillus fusiformis	1		Cell growth and death	Pseudomonas pseudoalcaligenes	6
Energy metabolism	Parvimonas sp. oral taxon 393	9		Metal transport	Megasphaera micronuciformis	5		Cell growth and death	Pseudomonas stutzeri	5
Energy metabolism	Peptoniphilus indolicus	1		Metal transport	Microbacterium sp. oral taxon 186	1		Cell growth and death	Pseudoramibacter alactolyticus	3
Energy metabolism	Peptoniphilus lacrimalis	1		Metal transport	Mitsuokella multacida	1		Cell growth and death	Pyramidobacter piscolens	8
Energy metabolism	Peptoniphilus sp. oral taxon 375	1		Metal transport	Mobiluncus mulieris	1		Cell growth and death	Ralstonia pickettii	1
Energy metabolism	Peptoniphilus sp. oral taxon 386	2		Metal transport	Olsenella sp. oral taxon 809	3		Cell growth and death	Rhodobacter capsulatus	2
Energy metabolism	Peptostreptococcus anaerobius	1		Metal transport	Olsenella uli	3		Cell growth and death	Rothia aeria	3
Energy metabolism	Peptostreptococcus stomatis	6		Metal transport	Oribacterium sinus	7		Cell growth and death	Rothia dentocariosa	8
Energy metabolism	Porphyromonas asaccharolytica	4		Metal transport	Oribacterium sp. oral taxon 078	8		Cell growth and death	Rothia mucilaginosa	4
Energy metabolism	Porphyromonas catoniae	10		Metal transport	Oribacterium sp. oral taxon 108	2		Cell growth and death	Sanguibacter keddieii	9
Energy metabolism	Porphyromonas endodontalis	8		Metal transport	Paenibacillus sp. oral taxon 786	2		Cell growth and death	Scardovia wiggsiae	1
Energy metabolism	Porphyromonas gingivalis	1		Metal transport	Parvimonas micra	9		Cell growth and death	Selenomonas artemidis	7
Energy metabolism	Porphyromonas sp. oral taxon 279	10		Metal transport	Parvimonas sp. oral taxon 110	9		Cell growth and death	Selenomonas flueggei	10
Energy metabolism	Porphyromonas uenonis	7		Metal transport	Parvimonas sp. oral taxon 393	7		Cell growth and death	Selenomonas infelix	10
Energy metabolism	Prevotella bivia	3		Metal transport	Peptoniphilus indolicus	2		Cell growth and death	Selenomonas noxia	6
Energy metabolism	Prevotella buccae	9		Metal transport	Peptoniphilus lacrimalis	2		Cell growth and death	Selenomonas sp.	8
Energy metabolism	Prevotella buccalis	6		Metal transport	Peptoniphilus sp. oral taxon 375	1		Cell growth and death	Selenomonas sp. oral taxon 133	1
Energy metabolism	Prevotella dentalis	12		Metal transport	Peptoniphilus sp. oral taxon 386	4		Cell growth and death	Selenomonas sp. oral taxon 137	10
Energy metabolism	Prevotella denticola	21		Metal transport	Peptoniphilus sp. oral taxon 836	1		Cell growth and death	Selenomonas sp. oral taxon 138	8
Energy metabolism	Prevotella histicola	14		Metal transport	Peptostreptococcus anaerobius	2		Cell growth and death	Selenomonas sp. oral taxon 149	11
Energy metabolism	Prevotella intermedia	16		Metal transport	Peptostreptococcus stomatis	5		Cell growth and death	Selenomonas sputigena	7
Energy metabolism	Prevotella loescheii	21		Metal transport	Porphyromonas endodontalis	2		Cell growth and death	Shuttleworthia satelles	5
Energy metabolism	Prevotella maculosa	20		Metal transport	Porphyromonas gingivalis	3		Cell growth and death	Slackia exigua	5
Energy metabolism	Prevotella marshii	5		Metal transport	Porphyromonas sp. oral taxon 279	5		Cell growth and death	Solobacterium moorei	8
Energy metabolism	Prevotella melaninogenica	19		Metal transport	Propionibacterium acnes	1		Cell growth and death	Staphylococcus aureus	2
Energy metabolism	Prevotella micans	15		Metal transport	Propionibacterium avidum	2		Cell growth and death	Staphylococcus caprae	1
Energy metabolism	Prevotella multiformis	9		Metal transport	Propionibacterium propionicum	9		Cell growth and death	Stenotrophomonas maltophilia	7
Energy metabolism	Prevotella multisaccharivorax	5		Metal transport	Pseudomonas aeruginosa	3		Cell growth and death	Stenotrophomonas sp.	1
Energy metabolism	Prevotella nigrescens	18		Metal transport	Pseudomonas stutzeri	3		Cell growth and death	Stomatobaculum longum	9
Energy metabolism	Prevotella oralis	14		Metal transport	Pseudoramibacter alactolyticus	7		Cell growth and death	Streptococcus anginosus	9
Energy metabolism	Prevotella oris	20		Metal transport	Pyramidobacter piscolens	2		Cell growth and death	Streptococcus australis	1
Energy metabolism	Prevotella oulorum	23		Metal transport	Ralstonia pickettii	2		Cell growth and death	Streptococcus constellatus	8
Energy metabolism	Prevotella pallens	12		Metal transport	Rothia aeria	2		Cell growth and death	Streptococcus cristatus	9
Energy metabolism	Prevotella saccharolytica	16		Metal transport	Rothia dentocariosa	4		Cell growth and death	Streptococcus downei	1
Energy metabolism	Prevotella salivae	13		Metal transport	Rothia mucilaginosa	3		Cell growth and death	Streptococcus gordonii	5
Energy metabolism	Prevotella sp. oral taxon 299	7		Metal transport	Sanguibacter keddieii	1		Cell growth and death	Streptococcus infantis	9
Energy metabolism	Prevotella sp. oral taxon 302	10		Metal transport	Scardovia wiggsiae	1		Cell growth and death	Streptococcus intermedius	9
Energy metabolism	Prevotella sp. oral taxon 306	10		Metal transport	Selenomonas artemidis	5		Cell growth and death	Streptococcus mitis	4
Energy metabolism	Prevotella sp. oral taxon 317	23		Metal transport	Selenomonas flueggei	8		Cell growth and death	Streptococcus mutans	4
Energy metabolism	Prevotella sp. oral taxon 472	22		Metal transport	Selenomonas infelix	9		Cell growth and death	Streptococcus oligofermentans	9
Energy metabolism	Prevotella sp. oral taxon 473	13		Metal transport	Selenomonas noxia	10		Cell growth and death	Streptococcus oralis	7
Energy metabolism	Prevotella tannerae	20		Metal transport	Selenomonas sp. oral taxon 137	5		Cell growth and death	Streptococcus parasanguinis	4
Energy metabolism	Prevotella veroralis	17		Metal transport	Selenomonas sp. oral taxon 138	10		Cell growth and death	Streptococcus pneumoniae	3
Energy metabolism	Propionibacterium acnes	7		Metal transport	Selenomonas sp. oral taxon 149	10		Cell growth and death	Streptococcus pyogenes	3
Energy metabolism	Propionibacterium avidum	5		Metal transport	Selenomonas sputigena	10		Cell growth and death	Streptococcus salivarius	9
Energy metabolism	Propionibacterium propionicum	26		Metal transport	Shuttleworthia satelles	3		Cell growth and death	Streptococcus sanguinis	6
Energy metabolism	Propionibacterium sp. oral taxon 192	2		Metal transport	Slackia exigua	4		Cell growth and death	Streptococcus sanguis	7
Energy metabolism	Proteus mirabilis	1		Metal transport	Solobacterium moorei	6		Cell growth and death	Streptococcus sobrinus	1
Energy metabolism	Pseudomonas aeruginosa	4		Metal transport	Staphylococcus epidermidis	1		Cell growth and death	Streptococcus sp.	5
Energy metabolism	Pseudomonas fluorescens	10		Metal transport	Staphylococcus warneri	1		Cell growth and death	Streptococcus sp. oral taxon 056	7
Energy metabolism	Pseudomonas pseudoalcaligenes	6		Metal transport	Stomatobaculum longum	6		Cell growth and death	Streptococcus sp. oral taxon 058	8
Energy metabolism	Pseudomonas stutzeri	3		Metal transport	Streptococcus anginosus	5		Cell growth and death	Streptococcus sp. oral taxon 070	8
Energy metabolism	Pseudoramibacter alactolyticus	4		Metal transport	Streptococcus australis	1		Cell growth and death	Streptococcus sp. oral taxon 071	6
Energy metabolism	Pyramidobacter piscolens	3		Metal transport	Streptococcus constellatus	5		Cell growth and death	Streptococcus sp.oral	8
Energy metabolism	Ralstonia pickettii	11		Metal transport	Streptococcus cristatus	5		Cell growth and death	Streptococcus vestibularis	10
Energy metabolism	Rhodobacter capsulatus	5		Metal transport	Streptococcus gordonii	5		Cell growth and death	Synergistetes sp.	12
Energy metabolism	Rothia aeria	25		Metal transport	Streptococcus infantis	3		Cell growth and death	Tannerella forsythia	12
Energy metabolism	Rothia dentocariosa	26		Metal transport	Streptococcus intermedius	5		Cell growth and death	Treponema denticola	8
Energy metabolism	Rothia mucilaginosa	16		Metal transport	Streptococcus mitis	5		Cell growth and death	Treponema lecithinolyticum	2
Energy metabolism	Sanguibacter keddieii	13		Metal transport	Streptococcus mutans	1		Cell growth and death	Treponema maltophilum	12
Energy metabolism	Scardovia inopinata	1		Metal transport	Streptococcus oligofermentans	3		Cell growth and death	Treponema medium	9
Energy metabolism	Scardovia wiggsiae	12		Metal transport	Streptococcus oralis	5		Cell growth and death	Treponema pallidum	1
Energy metabolism	Selenomonas artemidis	22		Metal transport	Streptococcus parasanguinis	4		Cell growth and death	Treponema socranskii	12
Energy metabolism	Selenomonas flueggei	17		Metal transport	Streptococcus pneumoniae	4		Cell growth and death	Treponema vincentii	2
Energy metabolism	Selenomonas infelix	20		Metal transport	Streptococcus salivarius	3		Cell growth and death	Turicella otitidis	7
Energy metabolism	Selenomonas noxia	13		Metal transport	Streptococcus sanguinis	6		Cell growth and death	Variovorax paradoxus	8
Energy metabolism	Selenomonas sp.	8		Metal transport	Streptococcus sanguis	5		Cell growth and death	Veillonella atypica	4
Energy metabolism	Selenomonas sp. oral taxon 133	11		Metal transport	Streptococcus sp.	5		Cell growth and death	Veillonella dispar	10
Energy metabolism	Selenomonas sp. oral taxon 137	21		Metal transport	Streptococcus sp. oral taxon 058	4		Cell growth and death	Veillonella parvula	9
Energy metabolism	Selenomonas sp. oral taxon 138	19		Metal transport	Streptococcus sp. oral taxon 066	1		Cell growth and death	Veillonella sp. oral taxon 158	6
Energy metabolism	Selenomonas sp. oral taxon 149	15		Metal transport	Streptococcus sp. oral taxon 070	5		Cell growth and death	Veillonella sp. oral taxon 780	5
Energy metabolism	Selenomonas sputigena	28		Metal transport	Streptococcus sp. oral taxon 071	5		Chemotaxis	Abiotrophia defectiva	1
Energy metabolism	Shuttleworthia satelles	5		Metal transport	Streptococcus vestibularis	4		Chemotaxis	Achromobacter xylosoxidans	1
Energy metabolism	Simonsiella muelleri	3		Metal transport	Synergistetes sp.	8		Chemotaxis	Actinomyces georgiae	2
Energy metabolism	Slackia exigua	7		Metal transport	Treponema denticola	8		Chemotaxis	Actinomyces johnsonii	1
Energy metabolism	Solobacterium moorei	12		Metal transport	Treponema lecithinolyticum	3		Chemotaxis	Actinomyces naeslundii	1
Energy metabolism	Staphylococcus epidermidis	1		Metal transport	Treponema maltophilum	3		Chemotaxis	Actinomyces odontolyticus	2
Energy metabolism	Staphylococcus warneri	1		Metal transport	Treponema medium	8		Chemotaxis	Actinomyces sp. oral taxon 175	1
Energy metabolism	Stenotrophomonas maltophilia	8		Metal transport	Treponema socranskii	4		Chemotaxis	Actinomyces sp. oral taxon 178	1
Energy metabolism	Stenotrophomonas sp.	2		Metal transport	Treponema vincentii	2		Chemotaxis	Actinomyces sp. oral taxon 180	3
Energy metabolism	Stomatobaculum longum	12		Metal transport	Turicella otitidis	1		Chemotaxis	Aggregatibacter actinomycetemcomitans	1
Energy metabolism	Streptococcus anginosus	16		Metal transport	Variovorax paradoxus	2		Chemotaxis	Aggregatibacter aphrophilus	1
Energy metabolism	Streptococcus australis	10		Metal transport	Veillonella atypica	8		Chemotaxis	Aggregatibacter segnis	1
Energy metabolism	Streptococcus constellatus	16		Metal transport	Veillonella dispar	5		Chemotaxis	Agrobacterium radiobacter	2
Energy metabolism	Streptococcus cristatus	14		Metal transport	Veillonella parvula	9		Chemotaxis	Agrobacterium tumefaciens	4
Energy metabolism	Streptococcus gordonii	19		Metal transport	Veillonella sp. oral taxon 158	8		Chemotaxis	Atopobium parvulum	1
Energy metabolism	Streptococcus infantarius	1		Metal transport	Veillonella sp. oral taxon 780	3		Chemotaxis	Atopobium rimae	1
Energy metabolism	Streptococcus infantis	12		Cofactors & vitamins	Abiotrophia defectiva	21		Chemotaxis	Atopobium sp. oral taxon 199	2
Energy metabolism	Streptococcus intermedius	19		Cofactors & vitamins	Achromobacter xylosoxidans	10		Chemotaxis	Bacillus clausii	11
Energy metabolism	Streptococcus mitis	16		Cofactors & vitamins	Acinetobacter baumannii	10		Chemotaxis	Bacillus subtilis	1
Energy metabolism	Streptococcus mutans	12		Cofactors & vitamins	Actinomyces cardiffensis	16		Chemotaxis	Bordetella pertussis	2
Energy metabolism	Streptococcus oligofermentans	8		Cofactors & vitamins	Actinomyces georgiae	12		Chemotaxis	Bradyrhizobium elkanii	2
Energy metabolism	Streptococcus oralis	16		Cofactors & vitamins	Actinomyces graevenitzii	2		Chemotaxis	Campylobacter concisus	11
Energy metabolism	Streptococcus parasanguinis	17		Cofactors & vitamins	Actinomyces johnsonii	18		Chemotaxis	Campylobacter curvus	12
Energy metabolism	Streptococcus peroris	2		Cofactors & vitamins	Actinomyces massiliensis	42		Chemotaxis	Campylobacter gracilis	1
Energy metabolism	Streptococcus pneumoniae	14		Cofactors & vitamins	Actinomyces naeslundii	56		Chemotaxis	Campylobacter rectus	12
Energy metabolism	Streptococcus pyogenes	3		Cofactors & vitamins	Actinomyces odontolyticus	44		Chemotaxis	Campylobacter showae	13
Energy metabolism	Streptococcus salivarius	5		Cofactors & vitamins	Actinomyces oris	32		Chemotaxis	Capnocytophaga gingivalis	1
Energy metabolism	Streptococcus sanguinis	21		Cofactors & vitamins	Actinomyces sp. oral taxon 170	29		Chemotaxis	Capnocytophaga ochracea	1
Energy metabolism	Streptococcus sanguis	20		Cofactors & vitamins	Actinomyces sp. oral taxon 171	25		Chemotaxis	Capnocytophaga sp. oral taxon 324	1
Energy metabolism	Streptococcus sobrinus	1		Cofactors & vitamins	Actinomyces sp. oral taxon 175	51		Chemotaxis	Capnocytophaga sp. oral taxon 326	1
Energy metabolism	Streptococcus sp.	12		Cofactors & vitamins	Actinomyces sp. oral taxon 178	31		Chemotaxis	Capnocytophaga sp. oral taxon 329	1
Energy metabolism	Streptococcus sp. oral taxon 056	10		Cofactors & vitamins	Actinomyces sp. oral taxon 180	32		Chemotaxis	Capnocytophaga sp. oral taxon 332	1
Energy metabolism	Streptococcus sp. oral taxon 058	11		Cofactors & vitamins	Actinomyces sp. oral taxon 181	1		Chemotaxis	Capnocytophaga sp. oral taxon 336	1
Energy metabolism	Streptococcus sp. oral taxon 066	4		Cofactors & vitamins	Actinomyces sp. oral taxon 448	33		Chemotaxis	Capnocytophaga sp. oral taxon 380	1
Energy metabolism	Streptococcus sp. oral taxon 070	11		Cofactors & vitamins	Actinomyces sp. oral taxon 848	10		Chemotaxis	Capnocytophaga sp. oral taxon 412	1
Energy metabolism	Streptococcus sp. oral taxon 071	9		Cofactors & vitamins	Actinomyces sp. oral taxon 849	15		Chemotaxis	Capnocytophaga sputigena	1
Energy metabolism	Streptococcus sp.oral	10		Cofactors & vitamins	Afipia broomeae	5		Chemotaxis	Cardiobacterium hominis	3
Energy metabolism	Streptococcus vestibularis	3		Cofactors & vitamins	Aggregatibacter actinomycetemcomitans	49		Chemotaxis	Catonella morbi	1
Energy metabolism	Synergistetes sp.	14		Cofactors & vitamins	Aggregatibacter aphrophilus	58		Chemotaxis	Centipeda periodontii	2
Energy metabolism	Tannerella forsythia	16		Cofactors & vitamins	Aggregatibacter segnis	49		Chemotaxis	Comamonas testosteroni	3
Energy metabolism	Treponema denticola	7		Cofactors & vitamins	Agrobacterium radiobacter	3		Chemotaxis	Corynebacterium durum	2
Energy metabolism	Treponema lecithinolyticum	6		Cofactors & vitamins	Agrobacterium tumefaciens	10		Chemotaxis	Corynebacterium matruchotii	2
Energy metabolism	Treponema maltophilum	5		Cofactors & vitamins	Anaerococcus lactolyticus	1		Chemotaxis	Delftia acidovorans	2
Energy metabolism	Treponema medium	9		Cofactors & vitamins	Anaerococcus tetradius	2		Chemotaxis	Desulfobulbus sp. oral taxon 041	1
Energy metabolism	Treponema socranskii	12		Cofactors & vitamins	Anaeroglobus geminatus	27		Chemotaxis	Enterobacter hormaechei	1
Energy metabolism	Treponema vincentii	9		Cofactors & vitamins	Arcanobacterium haemolyticum	1		Chemotaxis	Enterococcus casseliflavus	12
Energy metabolism	Turicella otitidis	11		Cofactors & vitamins	Atopobium parvulum	17		Chemotaxis	Enterococcus saccharolyticus	1
Energy metabolism	Variovorax paradoxus	19		Cofactors & vitamins	Atopobium rimae	26		Chemotaxis	Escherichia coli	1
Energy metabolism	Veillonella atypica	11		Cofactors & vitamins	Atopobium sp. oral taxon 199	23		Chemotaxis	Eubacterium saburreum	1
Energy metabolism	Veillonella dispar	9		Cofactors & vitamins	Atopobium vaginae	2		Chemotaxis	Eubacterium yurii	5
Energy metabolism	Veillonella parvula	18		Cofactors & vitamins	Bacillus anthracis	6		Chemotaxis	Filifactor alocis	1
Energy metabolism	Veillonella sp. oral taxon 158	12		Cofactors & vitamins	Bacillus clausii	1		Chemotaxis	Fusobacterium nucleatum	1
Energy metabolism	Veillonella sp. oral taxon 780	3		Cofactors & vitamins	Bacillus subtilis	3		Chemotaxis	Fusobacterium periodonticum	2
Energy metabolism	Yersinia pestis	1		Cofactors & vitamins	Bacteroidetes bacterium	38		Chemotaxis	Fusobacterium sp.	2
Flagella	Campylobacter curvus	2		Cofactors & vitamins	Bacteroidetes oral	39		Chemotaxis	Fusobacterium sp. oral taxon 370	1
Flagella	Campylobacter rectus	3		Cofactors & vitamins	Bifidobacterium breve	1		Chemotaxis	Gemella haemolysans	1
Flagella	Campylobacter showae	3		Cofactors & vitamins	Bifidobacterium dentium	4		Chemotaxis	Granulicatella adiacens	1
Flagella	Centipeda periodontii	3		Cofactors & vitamins	Bifidobacterium longum	3		Chemotaxis	Granulicatella elegans	3
Flagella	Eubacterium yurii	3		Cofactors & vitamins	Bordetella pertussis	6		Chemotaxis	Haemophilus parainfluenzae	3
Flagella	Selenomonas noxia	3		Cofactors & vitamins	Bradyrhizobium elkanii	12		Chemotaxis	Kingella oralis	1
Folding, sorting and degradation	Abiotrophia defectiva	13		Cofactors & vitamins	Brevundimonas diminuta	12		Chemotaxis	Lachnospiraceae [G-1] sp. oral taxon	2
Folding, sorting and degradation	Achromobacter xylosoxidans	6		Cofactors & vitamins	Bulleidia extructa	11		Chemotaxis	Lachnospiraceae bacterium	1
Folding, sorting and degradation	Acinetobacter baumannii	1		Cofactors & vitamins	Burkholderia cepacia	9		Chemotaxis	Lachnospiraceae oral	1
Folding, sorting and degradation	Actinomyces cardiffensis	2		Cofactors & vitamins	Campylobacter concisus	38		Chemotaxis	Lactobacillus catenaforme	2
Folding, sorting and degradation	Actinomyces georgiae	13		Cofactors & vitamins	Campylobacter curvus	11		Chemotaxis	Lautropia mirabilis	2
Folding, sorting and degradation	Actinomyces graevenitzii	3		Cofactors & vitamins	Campylobacter gracilis	46		Chemotaxis	Leptotrichia buccalis	1
Folding, sorting and degradation	Actinomyces johnsonii	18		Cofactors & vitamins	Campylobacter rectus	38		Chemotaxis	Leptotrichia goodfellowii	1
Folding, sorting and degradation	Actinomyces massiliensis	19		Cofactors & vitamins	Campylobacter showae	34		Chemotaxis	Leptotrichia hofstadii	1
Folding, sorting and degradation	Actinomyces naeslundii	19		Cofactors & vitamins	Candidate Division TM7	14		Chemotaxis	Leptotrichia wadei	1
Folding, sorting and degradation	Actinomyces odontolyticus	15		Cofactors & vitamins	Capnocytophaga gingivalis	52		Chemotaxis	Lysinibacillus fusiformis	1
Folding, sorting and degradation	Actinomyces oris	19		Cofactors & vitamins	Capnocytophaga ochracea	45		Chemotaxis	Mobiluncus mulieris	5
Folding, sorting and degradation	Actinomyces sp. oral taxon 170	19		Cofactors & vitamins	Capnocytophaga sp. oral taxon 324	34		Chemotaxis	Neisseria bacilliformis	1
Folding, sorting and degradation	Actinomyces sp. oral taxon 171	19		Cofactors & vitamins	Capnocytophaga sp. oral taxon 326	29		Chemotaxis	Neisseria elongata	2
Folding, sorting and degradation	Actinomyces sp. oral taxon 175	19		Cofactors & vitamins	Capnocytophaga sp. oral taxon 329	51		Chemotaxis	Olsenella uli	2
Folding, sorting and degradation	Actinomyces sp. oral taxon 178	15		Cofactors & vitamins	Capnocytophaga sp. oral taxon 332	15		Chemotaxis	Oribacterium sinus	3
Folding, sorting and degradation	Actinomyces sp. oral taxon 180	14		Cofactors & vitamins	Capnocytophaga sp. oral taxon 335	37		Chemotaxis	Oribacterium sp. oral taxon 078	1
Folding, sorting and degradation	Actinomyces sp. oral taxon 181	3		Cofactors & vitamins	Capnocytophaga sp. oral taxon 336	33		Chemotaxis	Oribacterium sp. oral taxon 108	2
Folding, sorting and degradation	Actinomyces sp. oral taxon 448	19		Cofactors & vitamins	Capnocytophaga sp. oral taxon 338	29		Chemotaxis	Peptoniphilus indolicus	1
Folding, sorting and degradation	Actinomyces sp. oral taxon 848	9		Cofactors & vitamins	Capnocytophaga sp. oral taxon 380	31		Chemotaxis	Peptostreptococcus stomatis	2
Folding, sorting and degradation	Actinomyces sp. oral taxon 849	16		Cofactors & vitamins	Capnocytophaga sp. oral taxon 412	31		Chemotaxis	Prevotella buccae	1
Folding, sorting and degradation	Afipia broomeae	2		Cofactors & vitamins	Capnocytophaga sputigena	48		Chemotaxis	Prevotella denticola	1
Folding, sorting and degradation	Aggregatibacter actinomycetemcomitans	8		Cofactors & vitamins	Cardiobacterium hominis	35		Chemotaxis	Prevotella intermedia	1
Folding, sorting and degradation	Aggregatibacter aphrophilus	17		Cofactors & vitamins	Cardiobacterium valvarum	39		Chemotaxis	Prevotella loescheii	1
Folding, sorting and degradation	Aggregatibacter segnis	19		Cofactors & vitamins	Catonella morbi	22		Chemotaxis	Prevotella marshii	1
Folding, sorting and degradation	Agrobacterium radiobacter	4		Cofactors & vitamins	Centipeda periodontii	50		Chemotaxis	Prevotella melaninogenica	1
Folding, sorting and degradation	Agrobacterium tumefaciens	8		Cofactors & vitamins	Comamonas testosteroni	17		Chemotaxis	Prevotella micans	1
Folding, sorting and degradation	Anaerococcus lactolyticus	1		Cofactors & vitamins	Corynebacterium diphtheriae	1		Chemotaxis	Prevotella multiformis	1
Folding, sorting and degradation	Anaerococcus prevotii	3		Cofactors & vitamins	Corynebacterium durum	48		Chemotaxis	Prevotella multisaccharivorax	1
Folding, sorting and degradation	Anaeroglobus geminatus	12		Cofactors & vitamins	Corynebacterium matruchotii	58		Chemotaxis	Prevotella nigrescens	1
Folding, sorting and degradation	Atopobium minutum	1		Cofactors & vitamins	Corynebacterium urealyticum	3		Chemotaxis	Prevotella oralis	1
Folding, sorting and degradation	Atopobium parvulum	14		Cofactors & vitamins	Cronobacter sakazakii	4		Chemotaxis	Prevotella oris	1
Folding, sorting and degradation	Atopobium rimae	14		Cofactors & vitamins	Cryptobacterium curtum	4		Chemotaxis	Prevotella oulorum	1
Folding, sorting and degradation	Atopobium sp. oral taxon 199	3		Cofactors & vitamins	Delftia acidovorans	21		Chemotaxis	Prevotella pallens	1
Folding, sorting and degradation	Atopobium vaginae	2		Cofactors & vitamins	Desulfobulbus sp. oral taxon 041	31		Chemotaxis	Prevotella sp. oral taxon 306	1
Folding, sorting and degradation	Bacillus anthracis	1		Cofactors & vitamins	Dialister invisus	49		Chemotaxis	Prevotella sp. oral taxon 317	1
Folding, sorting and degradation	Bacillus clausii	2		Cofactors & vitamins	Dialister micraerophilus	9		Chemotaxis	Prevotella tannerae	1
Folding, sorting and degradation	Bacillus subtilis	1		Cofactors & vitamins	Eggerthella lenta	5		Chemotaxis	Prevotella veroralis	10
Folding, sorting and degradation	Bacteroidetes bacterium	11		Cofactors & vitamins	Eikenella corrodens	46		Chemotaxis	Propionibacterium propionicum	1
Folding, sorting and degradation	Bacteroidetes oral	10		Cofactors & vitamins	Enterobacter cancerogenus	2		Chemotaxis	Pseudomonas aeruginosa	4
Folding, sorting and degradation	Bifidobacterium animalis	2		Cofactors & vitamins	Enterobacter hormaechei	9		Chemotaxis	Pseudomonas fluorescens	2
Folding, sorting and degradation	Bifidobacterium breve	1		Cofactors & vitamins	Enterococcus casseliflavus	21		Chemotaxis	Pseudomonas protegens	5
Folding, sorting and degradation	Bifidobacterium dentium	2		Cofactors & vitamins	Enterococcus durans	4		Chemotaxis	Pseudomonas pseudoalcaligenes	12
Folding, sorting and degradation	Bifidobacterium longum	4		Cofactors & vitamins	Enterococcus faecalis	6		Chemotaxis	Pseudomonas stutzeri	2
Folding, sorting and degradation	Bordetella pertussis	7		Cofactors & vitamins	Enterococcus italicus	7		Chemotaxis	Ralstonia pickettii	2
Folding, sorting and degradation	Bradyrhizobium elkanii	3		Cofactors & vitamins	Enterococcus saccharolyticus	7		Chemotaxis	Sanguibacter keddieii	6
Folding, sorting and degradation	Brevundimonas diminuta	8		Cofactors & vitamins	Escherichia coli	3		Chemotaxis	Scardovia wiggsiae	2
Folding, sorting and degradation	Bulleidia extructa	1		Cofactors & vitamins	Eubacterium infirmum	31		Chemotaxis	Selenomonas artemidis	9
Folding, sorting and degradation	Burkholderia cepacia	3		Cofactors & vitamins	Eubacterium limosum	2		Chemotaxis	Selenomonas flueggei	14
Folding, sorting and degradation	Campylobacter concisus	15		Cofactors & vitamins	Eubacterium saburreum	13		Chemotaxis	Selenomonas infelix	14
Folding, sorting and degradation	Campylobacter curvus	9		Cofactors & vitamins	Eubacterium saphenum	23		Chemotaxis	Selenomonas noxia	8
Folding, sorting and degradation	Campylobacter gracilis	17		Cofactors & vitamins	Eubacterium yurii	47		Chemotaxis	Selenomonas sp.	9
Folding, sorting and degradation	Campylobacter rectus	13		Cofactors & vitamins	Filifactor alocis	36		Chemotaxis	Selenomonas sp. oral taxon 133	11
Folding, sorting and degradation	Campylobacter showae	15		Cofactors & vitamins	Finegoldia magna	2		Chemotaxis	Selenomonas sp. oral taxon 137	14
Folding, sorting and degradation	Candidate Division TM7	10		Cofactors & vitamins	Fusobacterium gonidiaformans	3		Chemotaxis	Selenomonas sp. oral taxon 138	12
Folding, sorting and degradation	Capnocytophaga gingivalis	12		Cofactors & vitamins	Fusobacterium necrophorum	6		Chemotaxis	Selenomonas sp. oral taxon 149	15
Folding, sorting and degradation	Capnocytophaga ochracea	12		Cofactors & vitamins	Fusobacterium nucleatum	64		Chemotaxis	Selenomonas sputigena	13
Folding, sorting and degradation	Capnocytophaga sp. oral taxon 324	12		Cofactors & vitamins	Fusobacterium periodonticum	35		Chemotaxis	Solobacterium moorei	1
Folding, sorting and degradation	Capnocytophaga sp. oral taxon 326	12		Cofactors & vitamins	Fusobacterium sp.	65		Chemotaxis	Stenotrophomonas maltophilia	1
Folding, sorting and degradation	Capnocytophaga sp. oral taxon 329	16		Cofactors & vitamins	Fusobacterium sp. oral taxon 370	41		Chemotaxis	Stenotrophomonas sp.	13
Folding, sorting and degradation	Capnocytophaga sp. oral taxon 332	12		Cofactors & vitamins	Gardnerella vaginalis	1		Chemotaxis	Stomatobaculum longum	1
Folding, sorting and degradation	Capnocytophaga sp. oral taxon 335	11		Cofactors & vitamins	Gemella haemolysans	25		Chemotaxis	Streptococcus anginosus	2
Folding, sorting and degradation	Capnocytophaga sp. oral taxon 336	12		Cofactors & vitamins	Gemella morbillorum	18		Chemotaxis	Streptococcus australis	1
Folding, sorting and degradation	Capnocytophaga sp. oral taxon 338	11		Cofactors & vitamins	Gemella moribillum	17		Chemotaxis	Streptococcus constellatus	2
Folding, sorting and degradation	Capnocytophaga sp. oral taxon 380	10		Cofactors & vitamins	Gemella sanguinis	2		Chemotaxis	Streptococcus cristatus	2
Folding, sorting and degradation	Capnocytophaga sp. oral taxon 412	10		Cofactors & vitamins	Granulicatella adiacens	22		Chemotaxis	Streptococcus gordonii	2
Folding, sorting and degradation	Capnocytophaga sputigena	14		Cofactors & vitamins	Granulicatella elegans	6		Chemotaxis	Streptococcus infantis	1
Folding, sorting and degradation	Cardiobacterium hominis	16		Cofactors & vitamins	Haemophilus ducreyi	1		Chemotaxis	Streptococcus intermedius	2
Folding, sorting and degradation	Cardiobacterium valvarum	13		Cofactors & vitamins	Haemophilus haemolyticus	31		Chemotaxis	Streptococcus mitis	1
Folding, sorting and degradation	Catonella morbi	10		Cofactors & vitamins	Haemophilus influenzae	12		Chemotaxis	Streptococcus mutans	2
Folding, sorting and degradation	Centipeda periodontii	11		Cofactors & vitamins	Haemophilus parainfluenzae	52		Chemotaxis	Streptococcus oligofermentans	1
Folding, sorting and degradation	Chlamydophila pneumoniae	2		Cofactors & vitamins	Haemophilus sp. oral taxon 851	7		Chemotaxis	Streptococcus oralis	1
Folding, sorting and degradation	Comamonas testosteroni	14		Cofactors & vitamins	Helicobacter pylori	2		Chemotaxis	Streptococcus parasanguinis	1
Folding, sorting and degradation	Corynebacterium diphtheriae	1		Cofactors & vitamins	Johnsonella ignava	26		Chemotaxis	Streptococcus peroris	1
Folding, sorting and degradation	Corynebacterium durum	18		Cofactors & vitamins	Jonquetella anthropi	6		Chemotaxis	Streptococcus pneumoniae	1
Folding, sorting and degradation	Corynebacterium matruchotii	19		Cofactors & vitamins	Kingella denitrificans	28		Chemotaxis	Streptococcus sanguinis	1
Folding, sorting and degradation	Corynebacterium urealyticum	2		Cofactors & vitamins	Kingella kingae	3		Chemotaxis	Streptococcus sanguis	1
Folding, sorting and degradation	Cronobacter sakazakii	3		Cofactors & vitamins	Kingella oralis	41		Chemotaxis	Streptococcus sp.	1
Folding, sorting and degradation	Cryptobacterium curtum	10		Cofactors & vitamins	Klebsiella pneumoniae	12		Chemotaxis	Streptococcus sp. oral taxon 056	1
Folding, sorting and degradation	Delftia acidovorans	11		Cofactors & vitamins	Kytococcus sedentarius	7		Chemotaxis	Streptococcus sp. oral taxon 058	1
Folding, sorting and degradation	Desulfobulbus sp. oral taxon 041	1		Cofactors & vitamins	Lachnospiraceae [G-1] sp. oral taxon	34		Chemotaxis	Streptococcus sp. oral taxon 070	1
Folding, sorting and degradation	Dialister invisus	11		Cofactors & vitamins	Lachnospiraceae bacterium	35		Chemotaxis	Streptococcus sp.oral	1
Folding, sorting and degradation	Dialister micraerophilus	4		Cofactors & vitamins	Lachnospiraceae oral	4		Chemotaxis	Streptococcus vestibularis	1
Folding, sorting and degradation	Dolosigranulum pigrum	1		Cofactors & vitamins	Lactobacillus acidophilus	1		Chemotaxis	Synergistetes sp.	3
Folding, sorting and degradation	Eggerthella lenta	4		Cofactors & vitamins	Lactobacillus buchneri	1		Chemotaxis	Treponema denticola	12
Folding, sorting and degradation	Eikenella corrodens	17		Cofactors & vitamins	Lactobacillus coleohominis	1		Chemotaxis	Treponema lecithinolyticum	12
Folding, sorting and degradation	Enterobacter cancerogenus	2		Cofactors & vitamins	Lactobacillus jensenii	1		Chemotaxis	Treponema maltophilum	13
Folding, sorting and degradation	Enterobacter hormaechei	2		Cofactors & vitamins	Lactobacillus oris	1		Chemotaxis	Treponema medium	12
Folding, sorting and degradation	Enterococcus casseliflavus	3		Cofactors & vitamins	Lactobacillus paracasei	1		Chemotaxis	Treponema pallidum	2
Folding, sorting and degradation	Enterococcus durans	2		Cofactors & vitamins	Lactobacillus plantarum	1		Chemotaxis	Treponema socranskii	13
Folding, sorting and degradation	Enterococcus faecalis	4		Cofactors & vitamins	Lactobacillus reuteri	1		Chemotaxis	Treponema vincentii	4
Folding, sorting and degradation	Enterococcus italicus	2		Cofactors & vitamins	Lactobacillus rhamnosus	1		Chemotaxis	Variovorax paradoxus	5
Folding, sorting and degradation	Enterococcus saccharolyticus	1		Cofactors & vitamins	Lactobacillus salivarius	2		Chemotaxis	Veillonella atypica	1
Folding, sorting and degradation	Erysipelothrix tonsillarum	2		Cofactors & vitamins	Lactobacillus vaginalis	1		Chemotaxis	Veillonella dispar	2
Folding, sorting and degradation	Escherichia coli	2		Cofactors & vitamins	Lactococcus lactis	5		Chemotaxis	Veillonella parvula	1
Folding, sorting and degradation	Eubacterium infirmum	9		Cofactors & vitamins	Lautropia mirabilis	61		Chemotaxis	Veillonella sp. oral taxon 158	2
Folding, sorting and degradation	Eubacterium saburreum	13		Cofactors & vitamins	Leptotrichia buccalis	33		Energy metabolism	Abiotrophia defectiva	8
Folding, sorting and degradation	Eubacterium saphenum	5		Cofactors & vitamins	Leptotrichia goodfellowii	25		Energy metabolism	Achromobacter xylosoxidans	4
Folding, sorting and degradation	Eubacterium yurii	12		Cofactors & vitamins	Leptotrichia hofstadii	43		Energy metabolism	Acinetobacter baumannii	11
Folding, sorting and degradation	Filifactor alocis	6		Cofactors & vitamins	Leptotrichia shahii	19		Energy metabolism	Actinomyces cardiffensis	4
Folding, sorting and degradation	Finegoldia magna	2		Cofactors & vitamins	Leptotrichia wadei	49		Energy metabolism	Actinomyces georgiae	3
Folding, sorting and degradation	Fusobacterium gonidiaformans	1		Cofactors & vitamins	Lysinibacillus fusiformis	3		Energy metabolism	Actinomyces graevenitzii	6
Folding, sorting and degradation	Fusobacterium necrophorum	2		Cofactors & vitamins	Megasphaera micronuciformis	12		Energy metabolism	Actinomyces johnsonii	23
Folding, sorting and degradation	Fusobacterium nucleatum	13		Cofactors & vitamins	Mesorhizobium loti	6		Energy metabolism	Actinomyces massiliensis	19
Folding, sorting and degradation	Fusobacterium periodonticum	7		Cofactors & vitamins	Microbacterium sp. oral taxon 186	5		Energy metabolism	Actinomyces naeslundii	21
Folding, sorting and degradation	Fusobacterium sp.	12		Cofactors & vitamins	Mitsuokella multacida	18		Energy metabolism	Actinomyces odontolyticus	23
Folding, sorting and degradation	Fusobacterium sp. oral taxon 370	4		Cofactors & vitamins	Moraxella catarrhalis	4		Energy metabolism	Actinomyces oris	15
Folding, sorting and degradation	Gardnerella vaginalis	2		Cofactors & vitamins	Mycobacterium tuberculosis	9		Energy metabolism	Actinomyces sp. oral taxon 170	15
Folding, sorting and degradation	Gemella haemolysans	5		Cofactors & vitamins	Mycoplasma fermentans	1		Energy metabolism	Actinomyces sp. oral taxon 171	22
Folding, sorting and degradation	Gemella morbillorum	11		Cofactors & vitamins	Mycoplasma hominis	2		Energy metabolism	Actinomyces sp. oral taxon 175	9
Folding, sorting and degradation	Gemella moribillum	11		Cofactors & vitamins	Neisseria bacilliformis	30		Energy metabolism	Actinomyces sp. oral taxon 178	23
Folding, sorting and degradation	Gemella sanguinis	1		Cofactors & vitamins	Neisseria elongata	49		Energy metabolism	Actinomyces sp. oral taxon 180	1
Folding, sorting and degradation	Granulicatella adiacens	12		Cofactors & vitamins	Neisseria flavescens	48		Energy metabolism	Actinomyces sp. oral taxon 181	21
Folding, sorting and degradation	Granulicatella elegans	6		Cofactors & vitamins	Neisseria gonorrhoeae	4		Energy metabolism	Actinomyces sp. oral taxon 448	2
Folding, sorting and degradation	Haemophilus aegyptius	1		Cofactors & vitamins	Neisseria lactamica	11		Energy metabolism	Actinomyces sp. oral taxon 848	12
Folding, sorting and degradation	Haemophilus haemolyticus	15		Cofactors & vitamins	Neisseria meningitidis	16		Energy metabolism	Actinomyces sp. oral taxon 849	4
Folding, sorting and degradation	Haemophilus influenzae	10		Cofactors & vitamins	Neisseria mucosa	49		Energy metabolism	Afipia broomeae	18
Folding, sorting and degradation	Haemophilus parainfluenzae	19		Cofactors & vitamins	Neisseria polysaccharea	9		Energy metabolism	Aggregatibacter actinomycetemcomitans	15
Folding, sorting and degradation	Haemophilus sp. oral taxon 851	3		Cofactors & vitamins	Neisseria sicca	55		Energy metabolism	Aggregatibacter aphrophilus	16
Folding, sorting and degradation	Helicobacter pylori	2		Cofactors & vitamins	Neisseria sp. oral taxon 014	43		Energy metabolism	Aggregatibacter segnis	11
Folding, sorting and degradation	Johnsonella ignava	6		Cofactors & vitamins	Neisseria sp. oral taxon 020	19		Energy metabolism	Agrobacterium radiobacter	1
Folding, sorting and degradation	Jonquetella anthropi	3		Cofactors & vitamins	Neisseria subflava	36		Energy metabolism	Agrobacterium tumefaciens	6
Folding, sorting and degradation	Kingella denitrificans	17		Cofactors & vitamins	Neisseria weaveri	3		Energy metabolism	Alloiococcus otitis	2
Folding, sorting and degradation	Kingella kingae	3		Cofactors & vitamins	Ochrobactrum anthropi	1		Energy metabolism	Anaerococcus prevotii	2
Folding, sorting and degradation	Kingella oralis	18		Cofactors & vitamins	Olsenella sp. oral taxon 809	8		Energy metabolism	Anaerococcus tetradius	10
Folding, sorting and degradation	Klebsiella pneumoniae	3		Cofactors & vitamins	Olsenella uli	20		Energy metabolism	Anaeroglobus geminatus	3
Folding, sorting and degradation	Kytococcus sedentarius	5		Cofactors & vitamins	Oribacterium sinus	7		Energy metabolism	Atopobium minutum	14
Folding, sorting and degradation	Lachnospiraceae [G-1] sp. oral taxon	9		Cofactors & vitamins	Oribacterium sp. oral taxon 078	15		Energy metabolism	Atopobium parvulum	15
Folding, sorting and degradation	Lachnospiraceae bacterium	12		Cofactors & vitamins	Oribacterium sp. oral taxon 108	2		Energy metabolism	Atopobium rimae	13
Folding, sorting and degradation	Lachnospiraceae oral	5		Cofactors & vitamins	Parascardovia denticolens	1		Energy metabolism	Atopobium sp. oral taxon 199	3
Folding, sorting and degradation	Lactobacillus buchneri	1		Cofactors & vitamins	Parvimonas micra	21		Energy metabolism	Atopobium vaginae	1
Folding, sorting and degradation	Lactobacillus catenaforme	1		Cofactors & vitamins	Parvimonas sp. oral taxon 110	19		Energy metabolism	Bacillus subtilis	17
Folding, sorting and degradation	Lactobacillus crispatus	1		Cofactors & vitamins	Parvimonas sp. oral taxon 393	12		Energy metabolism	Bacteroidetes bacterium	18
Folding, sorting and degradation	Lactobacillus fermentum	8		Cofactors & vitamins	Peptoniphilus indolicus	1		Energy metabolism	Bacteroidetes oral	4
Folding, sorting and degradation	Lactobacillus gasseri	1		Cofactors & vitamins	Peptoniphilus lacrimalis	2		Energy metabolism	Bifidobacterium dentium	8
Folding, sorting and degradation	Lactobacillus iners	2		Cofactors & vitamins	Peptoniphilus sp. oral taxon 386	3		Energy metabolism	Bordetella pertussis	7
Folding, sorting and degradation	Lactobacillus jensenii	1		Cofactors & vitamins	Peptoniphilus sp. oral taxon 836	1		Energy metabolism	Bradyrhizobium elkanii	4
Folding, sorting and degradation	Lactobacillus oris	1		Cofactors & vitamins	Peptostreptococcus anaerobius	4		Energy metabolism	Brevundimonas diminuta	12
Folding, sorting and degradation	Lactobacillus plantarum	1		Cofactors & vitamins	Peptostreptococcus stomatis	52		Energy metabolism	Bulleidia extructa	4
Folding, sorting and degradation	Lactobacillus reuteri	2		Cofactors & vitamins	Porphyromonas asaccharolytica	2		Energy metabolism	Burkholderia cepacia	30
Folding, sorting and degradation	Lactobacillus salivarius	2		Cofactors & vitamins	Porphyromonas catoniae	25		Energy metabolism	Campylobacter concisus	27
Folding, sorting and degradation	Lactobacillus vaginalis	2		Cofactors & vitamins	Porphyromonas endodontalis	65		Energy metabolism	Campylobacter curvus	30
Folding, sorting and degradation	Lactococcus lactis	2		Cofactors & vitamins	Porphyromonas gingivalis	71		Energy metabolism	Campylobacter gracilis	18
Folding, sorting and degradation	Lautropia mirabilis	18		Cofactors & vitamins	Porphyromonas sp. oral taxon 279	67		Energy metabolism	Campylobacter rectus	18
Folding, sorting and degradation	Leptotrichia buccalis	8		Cofactors & vitamins	Porphyromonas uenonis	8		Energy metabolism	Campylobacter showae	11
Folding, sorting and degradation	Leptotrichia goodfellowii	9		Cofactors & vitamins	Prevotella bivia	2		Energy metabolism	Candidate Division TM7	14
Folding, sorting and degradation	Leptotrichia hofstadii	12		Cofactors & vitamins	Prevotella buccae	10		Energy metabolism	Capnocytophaga gingivalis	10
Folding, sorting and degradation	Leptotrichia shahii	9		Cofactors & vitamins	Prevotella buccalis	5		Energy metabolism	Capnocytophaga ochracea	4
Folding, sorting and degradation	Leptotrichia wadei	12		Cofactors & vitamins	Prevotella dentalis	14		Energy metabolism	Capnocytophaga sp. oral taxon 324	13
Folding, sorting and degradation	Listeria monocytogenes	5		Cofactors & vitamins	Prevotella denticola	47		Energy metabolism	Capnocytophaga sp. oral taxon 326	16
Folding, sorting and degradation	Lysinibacillus fusiformis	2		Cofactors & vitamins	Prevotella histicola	12		Energy metabolism	Capnocytophaga sp. oral taxon 329	14
Folding, sorting and degradation	Megasphaera micronuciformis	9		Cofactors & vitamins	Prevotella intermedia	39		Energy metabolism	Capnocytophaga sp. oral taxon 332	12
Folding, sorting and degradation	Mesorhizobium loti	2		Cofactors & vitamins	Prevotella loescheii	31		Energy metabolism	Capnocytophaga sp. oral taxon 335	3
Folding, sorting and degradation	Microbacterium sp. oral taxon 186	8		Cofactors & vitamins	Prevotella maculosa	26		Energy metabolism	Capnocytophaga sp. oral taxon 336	7
Folding, sorting and degradation	Mitsuokella multacida	7		Cofactors & vitamins	Prevotella marshii	10		Energy metabolism	Capnocytophaga sp. oral taxon 338	7
Folding, sorting and degradation	Moraxella catarrhalis	3		Cofactors & vitamins	Prevotella melaninogenica	49		Energy metabolism	Capnocytophaga sp. oral taxon 380	8
Folding, sorting and degradation	Mycobacterium leprae	3		Cofactors & vitamins	Prevotella micans	16		Energy metabolism	Capnocytophaga sp. oral taxon 412	13
Folding, sorting and degradation	Mycobacterium tuberculosis	8		Cofactors & vitamins	Prevotella multiformis	11		Energy metabolism	Capnocytophaga sputigena	16
Folding, sorting and degradation	Mycoplasma hominis	1		Cofactors & vitamins	Prevotella nigrescens	25		Energy metabolism	Cardiobacterium hominis	9
Folding, sorting and degradation	Neisseria bacilliformis	13		Cofactors & vitamins	Prevotella oralis	20		Energy metabolism	Cardiobacterium valvarum	10
Folding, sorting and degradation	Neisseria elongata	15		Cofactors & vitamins	Prevotella oris	45		Energy metabolism	Catonella morbi	22
Folding, sorting and degradation	Neisseria flavescens	13		Cofactors & vitamins	Prevotella oulorum	17		Energy metabolism	Centipeda periodontii	8
Folding, sorting and degradation	Neisseria gonorrhoeae	6		Cofactors & vitamins	Prevotella pallens	7		Energy metabolism	Comamonas testosteroni	8
Folding, sorting and degradation	Neisseria lactamica	6		Cofactors & vitamins	Prevotella saccharolytica	13		Energy metabolism	Corynebacterium diphtheriae	1
Folding, sorting and degradation	Neisseria meningitidis	9		Cofactors & vitamins	Prevotella salivae	30		Energy metabolism	Corynebacterium durum	14
Folding, sorting and degradation	Neisseria mucosa	18		Cofactors & vitamins	Prevotella sp. oral taxon 299	3		Energy metabolism	Corynebacterium matruchotii	2
Folding, sorting and degradation	Neisseria polysaccharea	5		Cofactors & vitamins	Prevotella sp. oral taxon 302	4		Energy metabolism	Corynebacterium urealyticum	1
Folding, sorting and degradation	Neisseria sicca	18		Cofactors & vitamins	Prevotella sp. oral taxon 306	21		Energy metabolism	Cryptobacterium curtum	6
Folding, sorting and degradation	Neisseria sp. oral taxon 014	14		Cofactors & vitamins	Prevotella sp. oral taxon 317	44		Energy metabolism	Delftia acidovorans	22
Folding, sorting and degradation	Neisseria sp. oral taxon 020	8		Cofactors & vitamins	Prevotella sp. oral taxon 472	38		Energy metabolism	Desulfobulbus sp. oral taxon 041	11
Folding, sorting and degradation	Neisseria subflava	11		Cofactors & vitamins	Prevotella sp. oral taxon 473	3		Energy metabolism	Dialister invisus	5
Folding, sorting and degradation	Neisseria weaveri	4		Cofactors & vitamins	Prevotella tannerae	31		Energy metabolism	Dialister micraerophilus	4
Folding, sorting and degradation	Ochrobactrum anthropi	2		Cofactors & vitamins	Prevotella veroralis	34		Energy metabolism	Eggerthella lenta	26
Folding, sorting and degradation	Olsenella sp. oral taxon 809	9		Cofactors & vitamins	Propionibacterium acnes	13		Energy metabolism	Eikenella corrodens	4
Folding, sorting and degradation	Olsenella uli	8		Cofactors & vitamins	Propionibacterium avidum	3		Energy metabolism	Enterobacter hormaechei	5
Folding, sorting and degradation	Oribacterium sinus	4		Cofactors & vitamins	Propionibacterium propionicum	50		Energy metabolism	Enterococcus casseliflavus	4
Folding, sorting and degradation	Oribacterium sp. oral taxon 078	12		Cofactors & vitamins	Propionibacterium sp. oral taxon 192	2		Energy metabolism	Enterococcus durans	4
Folding, sorting and degradation	Oribacterium sp. oral taxon 108	2		Cofactors & vitamins	Proteus mirabilis	2		Energy metabolism	Enterococcus faecalis	3
Folding, sorting and degradation	Paenibacillus sp. oral taxon 786	1		Cofactors & vitamins	Pseudomonas aeruginosa	15		Energy metabolism	Enterococcus italicus	13
Folding, sorting and degradation	Parascardovia denticolens	5		Cofactors & vitamins	Pseudomonas fluorescens	13		Energy metabolism	Enterococcus saccharolyticus	4
Folding, sorting and degradation	Parvimonas micra	10		Cofactors & vitamins	Pseudomonas protegens	3		Energy metabolism	Erysipelothrix tonsillarum	1
Folding, sorting and degradation	Parvimonas sp. oral taxon 110	10		Cofactors & vitamins	Pseudomonas pseudoalcaligenes	30		Energy metabolism	Escherichia coli	11
Folding, sorting and degradation	Parvimonas sp. oral taxon 393	9		Cofactors & vitamins	Pseudomonas stutzeri	22		Energy metabolism	Eubacterium infirmum	17
Folding, sorting and degradation	Peptoniphilus lacrimalis	2		Cofactors & vitamins	Pseudoramibacter alactolyticus	27		Energy metabolism	Eubacterium limosum	11
Folding, sorting and degradation	Peptoniphilus sp. oral taxon 375	1		Cofactors & vitamins	Pyramidobacter piscolens	10		Energy metabolism	Eubacterium saburreum	23
Folding, sorting and degradation	Peptoniphilus sp. oral taxon 386	1		Cofactors & vitamins	Ralstonia pickettii	7		Energy metabolism	Eubacterium saphenum	3
Folding, sorting and degradation	Peptostreptococcus anaerobius	2		Cofactors & vitamins	Rhodobacter capsulatus	9		Energy metabolism	Eubacterium yurii	2
Folding, sorting and degradation	Peptostreptococcus stomatis	10		Cofactors & vitamins	Rothia aeria	44		Energy metabolism	Filifactor alocis	2
Folding, sorting and degradation	Porphyromonas asaccharolytica	7		Cofactors & vitamins	Rothia dentocariosa	51		Energy metabolism	Finegoldia magna	8
Folding, sorting and degradation	Porphyromonas catoniae	12		Cofactors & vitamins	Rothia mucilaginosa	44		Energy metabolism	Fusobacterium gonidiaformans	6
Folding, sorting and degradation	Porphyromonas endodontalis	12		Cofactors & vitamins	Sanguibacter keddieii	9		Energy metabolism	Fusobacterium necrophorum	3
Folding, sorting and degradation	Porphyromonas gingivalis	7		Cofactors & vitamins	Scardovia wiggsiae	2		Energy metabolism	Fusobacterium nucleatum	12
Folding, sorting and degradation	Porphyromonas sp. oral taxon 279	12		Cofactors & vitamins	Selenomonas artemidis	36		Energy metabolism	Fusobacterium periodonticum	22
Folding, sorting and degradation	Porphyromonas uenonis	9		Cofactors & vitamins	Selenomonas flueggei	44		Energy metabolism	Fusobacterium sp.	20
Folding, sorting and degradation	Prevotella bivia	5		Cofactors & vitamins	Selenomonas infelix	54		Energy metabolism	Fusobacterium sp. oral taxon 370	18
Folding, sorting and degradation	Prevotella buccae	7		Cofactors & vitamins	Selenomonas noxia	54		Energy metabolism	Gardnerella vaginalis	7
Folding, sorting and degradation	Prevotella buccalis	4		Cofactors & vitamins	Selenomonas sp.	18		Energy metabolism	Gemella haemolysans	8
Folding, sorting and degradation	Prevotella dentalis	9		Cofactors & vitamins	Selenomonas sp. oral taxon 133	19		Energy metabolism	Gemella morbillorum	9
Folding, sorting and degradation	Prevotella denticola	11		Cofactors & vitamins	Selenomonas sp. oral taxon 137	26		Energy metabolism	Gemella moribillum	16
Folding, sorting and degradation	Prevotella histicola	7		Cofactors & vitamins	Selenomonas sp. oral taxon 138	57		Energy metabolism	Gemella sanguinis	12
Folding, sorting and degradation	Prevotella intermedia	10		Cofactors & vitamins	Selenomonas sp. oral taxon 149	52		Energy metabolism	Granulicatella adiacens	3
Folding, sorting and degradation	Prevotella loescheii	10		Cofactors & vitamins	Selenomonas sputigena	66		Energy metabolism	Granulicatella elegans	2
[truncated: 4,501 more rows]
